# Supplementary material for: Cappable-Seq reveals the transcriptional landscape of stress responses in the bacterial endosymbiont Wolbachia
Source: Microb Genom. 2025 Oct 27;11(10):001542. doi: 10.1099/mgen.0.001542 (PMC12558409; doi:10.1099/mgen.0.001542)
Supplement: Uncited Table S1. [file mgen-11-01542-s002.xlsx]

## Sheet: wMel_diffex
TSS_id	locus_tag	product	34C_4hr_log2FC	34C_4hr_FDR	34C_24hr_log2FC	34C_24hr_FDR	34C_48hr_log2FC	34C_48hr_FDR	21C_4hr_log2FC	21C_4hr_FDR	21C_24hr_log2FC	21C_24hr_FDR	21C_48hr_log2FC	21C_48hr_FDR	tss_type	old_locus_tag	protein_start	protein_stop	protein_strand	gene_length	5utr_distance	gene_length_percentage_placement	avg_cpm_28c_48hr	utr_seq	downstream_100_seq	upstream_50_seq	tss_+1+2	mfe	protein_id	orthogroup	KEGG_ko	KEGG_Pathway	KEGG_Reaction	KEGG_Module
pTSS_-_1159691_WD_RS05505	WD_RS05505	tRNA-Glu	4.4876	1.15804e-15	-0.680524	0.000589507	-1.52289	3.68075e-09	-0.0785156	0.899418	-0.530444	0.00477784	0.0439565	0.808764	pTSS	RNA-Glu-1	1159609	1159680	-	71	11		459.127	AGATTCAAGTT	AGATTCAAGTTGACTCTTTCGTCTAGTGGTTAGGACACCACCCTTTCACGGTGGTAACACGGGTTCAAATCCCGTAAGAGTCACTCAAGTAGAATATAATT	ATTCAAAATAATTGAATTGACTTTATATATGTAATCGATATAACCTAGTTA	AG	-28.5	no_protein	no_ortho
pTSS_-_924315_WD_RS04345	WD_RS04345	AAA family ATPase	3.23152	1.79257e-13	-3.61732	8.9141e-15	-2.83668	2.19829e-12	3.61602	1.57103e-14	0.204647	0.264722	0.694343	0.000272507	pTSS	WD0963	922377	924293	-	1916	22		76.3751	AGTTATAATCTATAGGGCTACG	AGTTATAATCTATAGGGCTACGATGAACGATTATCTCTCACTGCTAAATCCAGAACAACAATCAGCTGTAACTAACATAGATGGACCAGTTTTGATACTGG	CTATTCAATAAAACCTTTACAATATTTCAATCATAGGTTTAACTTTACGAA	AG	-12.8	WP_010962951.1	OG0000234	ko:K03657	ko03420,ko03430,map03420,map03430	-	-
asTSS_-_218317_WD_RS01030	WD_RS01030	heme lyase CcmF/NrfE family subunit	3.01758	2.52928e-12	-2.36193	3.67092e-10	-2.49671	6.48578e-11	2.41127	1.22181e-09	-0.28797	0.160496	-0.18984	0.607265	asTSS	WD0232	217906	220032	+	2126		2	60.6977		TGATGTACTCATTTGCAATTAAATTGTCTGGATCCCAGTGTCTGGGCACTGGGATGACAGAAGAAGAGACTGGGATGACAGAGGGGGAAACTGGGATGACA	TGTCATTCCAGTGCTTGACACTGGAATCCAGTTTTTATTACACTGCCATTT	TG	-30.7	WP_010962452.1	OG0000629	ko:K02198	-	-	-
pTSS_+_779233_WD_RS03655	WD_RS03655	hypothetical protein	2.8559	2.52258e-07	1.70884	1.05805e-05	0.532056	0.0759162	-0.07851	0.911556	0.173912	0.62453	-3.0375	3.76531e-08	pTSS	WD0811	779257	779901	+	644	24		42.6188	ATCGTTAACAAGTGAGGCAAAGAA	ATCGTTAACAAGTGAGGCAAAGAAATGATGATATCCAATAATTCTTCATTGCTAAAAGATAGTCAGGAGCTTACTAAAACTAAGCAGACTATATGGAAACC	TTTCATAATTAATTATTGACAGAAATTATTAATTGGGTTATTATTAAATTA	AT	-13.1	WP_010962848.1	no_ortho	-	-	-	-
pTSS_+_1135156_WD_RS05385	WD_RS05385	ATP-dependent protease subunit HslV	2.71753	2.8585e-11	1.12929	1.04215e-06	-2.01901	4.98668e-09	-0.0786578	0.899418	-3.09041	1.00537e-12	-3.07047	8.40938e-13	pTSS	WD1189	1135229	1135783	+	554	73		43.9171	ATAGTTGAACATATTTAGTAAATTTGACTAAAGATTAAAGTATAATGAGATTCTTATTTAAAGTGATAGAAAA	ATAGTTGAACATATTTAGTAAATTTGACTAAAGATTAAAGTATAATGAGATTCTTATTTAAAGTGATAGAAAAATGATTCAACACGATAACAATAAAATGT	TTTTGCATCTGCACTTTAAATGTTATAAGGAAGGTATTATATTATAAGCTA	AT	-9.5	WP_006280198.1	OG0000504	ko:K01419	-	-	-
oTSS_-_131390_WD_RS07045	WD_RS07045	hypothetical protein	2.43629	4.42368e-07	0.38926	0.215879	0.145269	0.57823	2.36501	1.18473e-06	0.746013	0.0152642	-0.332023	0.607265	oTSS		130674	130859	-	185			40.2807		GAAGCTATTTATTTATCTTATCTGTACAGATTAAATGACAAAAAAACTCACGTATCTGGCGTCTCATGTTTAATTTTTTGCACTATGTGCACCTTATGTCT	AATGCAAAAGATTACTTGACAAGCTTCGCCAGCCCTCTTATCATAAAATTG	GA	-9.6	WP_138264918.1	no_ortho
pTSS_-_723860_WD_RS03395	WD_RS03395	transposase	2.1605	5.91548e-06	1.35106	1.19529e-05	0.560933	0.0355819	0.777527	0.142711	-0.368761	0.199517	-0.554097	0.139086	pTSS		723325	723618	-	293	242		45.4929	AGATAATGTATACCCTTAGAGGTAGTACACCTCATCCACTATGCGGCAACGTGCATAGCTGTACGAACATTGAGATATAAAAGTAATTTATACCAAGAAGAAAGATGTCATCCAAATAGCCTCTTTTCCTGTCACCCCAGTGCTTGACACTGGGATGGCTCTGTTGCATCGCAACTGAAAAAATCTGGTGGCTACTGACAAAATTCATTATAAAATAGCCATTTAACCGCTTAAGGAAAAAT	AGATAATGTATACCCTTAGAGGTAGTACACCTCATCCACTATGCGGCAACGTGCATAGCTGTACGAACATTGAGATATAAAAGTAATTTATACCAAGAAGA	CTGCATGTTAAAAACGTTGATTTATGAACGAAATATTATATTATTATGTGA	AG	-16.6	WP_022626340.1	no_ortho
pTSS_+_1118431_WD_RS05315	WD_RS05315	hypothetical protein	1.99948	9.10635e-06	0.839224	0.00206003	-1.75694	1.68471e-05	0.945777	0.0436339	0.495545	0.0566992	-0.111852	0.697675	pTSS	WD1172	1118455	1118829	+	374	24		35.9403	AAATGTTTAAAAGGTATTTAGTTG	AAATGTTTAAAAGGTATTTAGTTGATGCGCATTCAATTGAATAAAGTTTTGGTTTTTATAGCCTTATTAAGTTTCATTTTTGCATCATATTCTAGCGAAGC	ATAAGTGAATTCAGTTCTTGCCTATTGATATAAAAGTTGTTATATTTAAGA	AA	-14	WP_022626145.1	OG0000780
oTSS_-_352761_WD_RS01620	WD_RS01620	AAA family ATPase	1.93563	2.70887e-07	2.42721	1.40707e-09	1.26557	3.57322e-05	-0.875325	0.0161559	-1.49138	9.56389e-06	-1.25808	0.000141012	oTSS	WD0359	341471	344692	-	3221			100.306		ATTGTTAAAGTAGGAGTAAAGTTATGGCGATTAAATATGATCAGTGGAAAAGTGACCTTACCCAGAAAAAGTGGAGAGAAAGTGTGGAATGTTTTTTACAA	CAAAATTAGGTAGGGTTGACTTTCTTGCCATAATATATGATAATTAAAATA	AT	-14	WP_022626255.1	OG0000342	ko:K16898	-	-	-
asTSS_+_586650_WD_RS02730	WD_RS02730	AAA family ATPase	1.82429	0.000194079	0.563477	0.0783932	-1.44001	0.00113658	1.02516	0.0516835	-0.542673	0.0968077	-2.49151	7.32718e-07	asTSS	WD0609	585537	587732	-	2195		5	28.5439		AACACCTAAAGGAAATAGACCTTCAACAAGAAACTTTTGCTCTGGTACCGGACCTACAAAGCGCTCTGCACTCCAATCTAAAATGTTAAGTGGCTGTTTTG	AGAAGAAGCATACCTTTGCCTGTATCTCCCATTGCTGCTATTATTGAAGTA	AA	-12.2	WP_006280189.1	OG0000037	ko:K17680	-	-	-
pTSSps_+_664305_WD_RS03135	WD_RS03135	ankyrin repeat domain-containing protein	1.69272	0.0038412	-0.226678	0.610187	-1.59161	0.00257062	1.19166	0.0577187	0.861283	0.0269103	0.148259	0.704166	pTSS	WD0691	pseudo	pseudo	+	443			31.7298		AACATATAGTAGTAGGTTTAGTTATGGTATATAGTAATGATGATATTAGAGAGTTGTATCGAAAGATAGCTACAATTGTAAAATATGATGATAAGGGAATT	TAGACTGCAATATGTCTTGACTGGTTGTGGGAAAGTTGCTGTAATAAACTA	AA	-14.1	WP_007302770.1	no_ortho
iTSS_-_830372_WD_RS03865	WD_RS03865	type VI secretion protein	1.69161	8.47878e-06	1.57216	1.94791e-06	0.592593	0.0338423	0.566206	0.158621	0.15828	0.589139	-2.84087	1.78752e-08	iTSS	WD0859	830312	830608	-	296		8	36.3216		AAAGTGCTCGAAATGTTTAAATCGTTTTTACCATGGAGCCAATTCTTATGATATTGCTTAACGTTGTGTGATGCTGAGGTTTAGGGCTATTCAATCAAAGA	GCTTCTGCAAAAGAACCGTTGTTTATTGAATTATTTATGGTAAAATTGGGA	AA	-15.5	WP_010962887.1	OG0000596	ko:K03198	ko03070,map03070	-	M00333
pTSS_-_289276_WD_RS01365	WD_RS01365	co-chaperone GroES	1.68659	6.9392e-07	1.66132	5.78145e-07	-0.113403	0.614059	-1.69271	2.51294e-06	-1.44538	3.91853e-06	-1.39756	7.76387e-06	pTSS	WD0308	288956	289246	-	290	30		877.801	ATAAGTTAATTTGTTGATGAGGAAAAACAA	ATAAGTTAATTTGTTGATGAGGAAAAACAAATGTCAAGTATAAGTTTAAATGTATTAGATGATAGCGTGCTGATCAAGCCTATTAGCGAAGAAAAGCAAGG	ACAAGCTCCAGCCCTTGAAATCTAACTTACGAGTATATATATATAAACTCA	AT	-14.3	WP_006279496.1	OG0000184
pTSS_+_399801_WD_RS01870	WD_RS01870	isoleucine--tRNA ligase	1.6773	3.67724e-06	0.773251	0.000619695	-1.63792	1.03647e-06	1.64101	8.08534e-06	0.277333	0.209048	0.0805338	0.713576	pTSS	WD0423	399816	403151	+	3335	15		33.2009	TTTTACATAGCGAAC	TTTTACATAGCGAACATGAAGTCAAAGCATTATCCTGATACAGTAAGTAGTCCTGATTTTTTATCGTTAGAAAAGGAAATCATAAAATTTTGGCAGGAAAA	CGGAAATATTTTTGAATTTGTAATTTTTCAGAAAGCCCTATATTCTTTAAT	TT	-10.8	WP_010962579.1	OG0000589	ko:K01870	ko00970,map00970	R03656	M00359,M00360
pTSS_-_893567_WD_RS04180	WD_RS04180	molecular chaperone DnaK	1.66863	5.96216e-08	1.42288	3.54624e-07	-0.0977994	0.610549	-1.32727	9.98741e-06	-1.61112	3.95389e-08	-1.33188	1.1919e-06	pTSS	WD0928	891614	893536	-	1922	31		365.676	ATCAGATAATATTTACAATGGGGTACTCATT	ATCAGATAATATTTACAATGGGGTACTCATTATGGGAAGAGCAATAGGCATAGATCTCGGAACAACAAATTCTTGTGTTGCAATAATGCAGGGCAAGGATA	AACCTAAATTGGGCTTGTAATTAATGAGCCCTATACTTATATATTCTTATA	AT	-20.6	WP_010962930.1	OG0000282	ko:K04043	ko03018,ko04212,ko05152,map03018,map04212,map05152	-	-
pTSS_+_773735_WD_RS03625	WD_RS03625	nucleotide exchange factor GrpE	1.48837	2.26409e-06	1.55913	4.14178e-07	0.146251	0.49085	-1.25242	0.000284164	-0.809757	0.00269176	-1.35609	5.48128e-06	pTSS	WD0800	773755	774324	+	569	20		90.7321	AGATTCTTAAGGGTAATGAT	AGATTCTTAAGGGTAATGATATGTCAGATAGCAGTAAGGAGAAAAAGAAGAAGTTTGCTGATATGGTAAGTAGGCAGAAAGGTGACGACCAACAAAGTGAT	CGAATGTAGCTGGCGCTTGATATTTTCAGATTAATTGTTATATATTTATTA	AG	-14.7	WP_010962841.1	OG0000666	ko:K03687	-	-	-
pTSS_+_391703_WD_RS01840	WD_RS01840	MFS transporter	1.46774	3.92561e-06	1.54842	3.59113e-07	0.305361	0.170712	-0.179841	0.860718	-0.228062	0.414205	-0.679623	0.0180641	pTSS	WD0414	391721	392983	+	1262	18		82.7741	ATGTTAAATTGAAAGACC	ATGTTAAATTGAAAGACCATGAATAATATCCAAAAAGCAATACTATCGGGCATGATCTGTAACATGATTGTGTGGTATGAACTCACTCTTTTTGGAGTATT	TGAATGAAAAATTTTATAGCAAGGAGCACCGGTTAATGATATATTAGGTTA	AT	-17.3	WP_006280528.1	OG0000224	ko:K03762	-	-	-
pTSS_+_1024056_WD_RS04820	WD_RS04820	sigma-70 family RNA polymerase sigma factor	1.44919	3.19095e-07	2.00656	3.46155e-10	0.950331	3.944e-05	-0.654981	0.0124121	-0.658487	0.00341699	-0.81299	0.000659873	pTSS	WD1064	1024079	1024972	+	893	23		200.66	ATGAAGTTTTGATTTAAGTTGTT	ATGAAGTTTTGATTTAAGTTGTTATGTTGACCTCAATGGCAAACTTATGTGTCGATAGCAGAACCAATCTCATGCAATATATTGCTAGGGTGCAAAAATTT	TTTTCAAATCAAAGCTTGAATTTTTGCTGGAAAATCAATATATTATATGCA	AT	-14.5	WP_010963019.1	OG0000303	ko:K03089	-	-	-
iTSS_+_713865_WD_RS06600	WD_RS06600	hypothetical protein	1.41903	0.000232135	-1.07916	0.00237265	-0.636756	0.010746	1.5725	6.11926e-05	0.567046	0.0329461	-0.313118	0.374905	iTSS		713812	714012	+	200		3	69.1754		GAGGCTATTGTATTTGCTTTCGCCAATCTGCAGATTAAAAGGTAAGGATTACTTAATGTATCGGCGTCTTATGTTCAATTTTTTGCAGTATATAGATACTG	AAATGCAAAAGTTACTTGACACCCTTCGCCAGCGCCCTTATCATGATAGTG	GA	-15.9	WP_081420815.1	no_ortho
pTSSps_-_1197716_WD_RS05690	WD_RS05690	hypothetical protein	1.35154	0.0148056	1.25688	0.0208561	0.165953	0.705046	-0.304958	0.899418	-0.971568	0.0942394	-1.37427	0.0218202	pTSS	WD1250	pseudo	pseudo	-	572			113.984		AGTATTAATGTTTAATGAGGTGTGAGTAATGATTGATATAGCTTCTATTGGTGTAAGTACAGTTATTGATCAGAATTATAGAAGAAAAGCACAATTATGTT	AAAATATTCATAATATTGCATTTTCATCACAATAATGCTATCATTCAGTTA	AG	-11.8	WP_007548786.1	no_ortho
pTSS_-_707036_WD_RS06150	WD_RS06150	RNase P RNA component class A	1.33995	0.015575	0.665234	0.170952	0.735742	0.079438	-0.437742	0.666662	0.303885	0.567384	-1.37336	0.0116405	pTSS	WprnpB1	706686	707035	-	349	1		582.784	C	CCTAGGTGGAATAAGTAGCTGCTGTTGTGTGATAAACATAGCAGAGGAAAGTCCGGGCTCCAAGGAAAAATAGTGACGGGTAATGCCCGCCGGAGGTAACT	TGTTAGGAAATTGTCTTTTGCTTTTGTGATTTTCATGTTAAAGTATAATTC	CC	-25.8	no_protein	no_ortho
pTSS_-_729046_WD_RS03415	WD_RS03415	ankyrin repeat domain-containing protein	1.31113	1.86093e-05	0.795064	0.00187493	-0.0923393	0.678546	-0.0873019	0.899418	0.184147	0.529502	-0.536223	0.0731404	pTSS	WD0754	727721	729022	-	1301	24		47.0475	AGTAAATTATTAGGTAGGTTTAAT	AGTAAATTATTAGGTAGGTTTAATATGCTTTATGGAGGGGATGGGATAAATACTAATGGTTATAGATATAATCAGACAACTTCAAGACAGCTCGATGAACC	ATTTTGAATAAATCGCTTGCAATTTTCCTTTTCTTTTTCATAATTATATTA	AG	-15.3	WP_010962813.1	OG0000834
oTSS_-_1057004_WD_RS04965	WD_RS04965	hypothetical protein	1.26148	0.00340081	0.339482	0.161726	-1.65411	2.47097e-05	-0.0785415	0.899418	-0.237589	0.408062	0.0767187	0.783332	oTSS	WD1097	1053794	1054003	-	209			33.5468		TGACCCACAACTGTACGAACATTGTGATTTGGGCCCATCAGTAGGGTGTCATCCCAGTCTGGAATCCACAACTGTACGAACGTTGTAGTTTGGACCACCAG	GTGTCATACCACCTATAGCTAATAAAGTCAACTTCTGTCATCCTATAGCCT	TG	-22.9	WP_010081834.1	no_ortho
pTSS_+_577538_WD_RS02690	WD_RS02690	hypothetical protein	1.22762	2.44903e-05	0.881488	0.000684317	0.855929	0.000717955	-0.819005	0.00515117	-1.27733	6.65001e-06	-1.22107	1.69763e-05	pTSS	WD0599	577561	577821	+	260	23		343.818	GTTGATATCTTACAGTGAATAAT	GTTGATATCTTACAGTGAATAATATGGATCAAAGTCAAGGAAGGCTTAATGTTAATGTAAATTTTGAGGGGGAATTTGCTCAGTATCTTACAGAAATGGCA	TCAACAAATAAAGGGGTTGACAAAATTATGTAAAAATGTTATAGTTTAGAG	GT	-12.3	WP_012673197.1	OG0000004
pTSS_+_344752_WD_RS01625	WD_RS01625	4-(cytidine 5'-diphospho)-2-C-methyl-D-erythritol kinase	1.20556	0.00135524	1.02425	0.00126579	-2.06435	6.73855e-06	0.625368	0.127919	1.12313	0.000303174	-0.0541558	0.85975	pTSS	WD0360	344774	345640	+	866	22		44.0743	ATAGTGTTAGTGAAGATATATA	ATAGTGTTAGTGAAGATATATAATGAAAAGTTTTTGTGTAAAGGCGCCTGCAAAAATCAATCTTTTTTTGCATGTTGTAGACAAAAAAGAAACAGGGTATC	GAGAACCTTATAAAAGTTGACTAGAATAGCATTATACATATAATGTAAAAA	AT	-18.1	WP_010082535.1	OG0000341	ko:K00919	ko00900,ko01100,ko01110,ko01130,map00900,map01100,map01110,map01130	R05634	M00096
oTSS_-_12612_WD_RS00065	WD_RS00065	peptide chain release factor N(5)-glutamine methyltransferase	1.19815	1.44522e-06	1.52286	5.48913e-08	0.437373	0.0334126	-0.459956	0.0455278	0.581608	0.00808547	-0.0876992	0.675717	oTSS	WD0010	11350	12189	-	839			151.976		GAAAATGTTGTAACCACTTTCTGTGCTAGTTTGCTTGCTTACAAGCAAACTTTTCTGGATCTCAGTGTCTGGGCACTGGGATGACAGGGGAGGGAGGCTAC	TGTCATTCCAGTGCTTGACACTGGAATCCAATTTTCCATATAATCTCATCG	GA	-35.3	WP_010962305.1	OG0000532	ko:K02493	-	R10806	-
pTSS_+_1217879_WD_RS05780	WD_RS05780	molecular chaperone HtpG	1.16729	5.15525e-07	1.00748	2.87171e-06	-0.182394	0.24472	-1.86855	7.33482e-10	-2.36781	7.78751e-13	-1.84799	5.67604e-11	pTSS	WD1277	1217905	1219800	+	1895	26		894.679	GTAGTAGGCAAATAATGGAGCTCAAA	GTAGTAGGCAAATAATGGAGCTCAAAATGCATAATGTACAAGAAACTGAAAATTTAAAATTTGACGCTGAGGTAGGGAAAGTACTGAATATAGTGATTCAT	TTGGTGTACGTGACCTTGAAAGATCGTGATTCAATACTTAAATTATTAGGG	GT	-7.1	WP_022626167.1	OG0000492	ko:K04079	ko04141,ko04151,ko04217,ko04612,ko04621,ko04626,ko04657,ko04659,ko04914,ko04915,ko05200,ko05215,ko05418,map04141,map04151,map04217,map04612,map04621,map04626,map04657,map04659,map04914,map04915,map05200,map05215,map05418	-	-
pTSS_+_1266122_WD_RS05980	WD_RS05980	hypothetical protein	1.15584	2.37656e-05	1.33142	7.0994e-07	0.467937	0.0334126	-1.33	3.49459e-05	-2.05563	1.10324e-09	-2.42927	2.69568e-11	pTSS	WD1321	1266145	1266867	+	722	23		184.957	AGAGCAGTATTTGAGAGGTTATT	AGAGCAGTATTTGAGAGGTTATTATGGTGGCAATTCTAAATATAACAAAAGGCAAAAATAAAGTTATTGTGTCTGGATTAGCTGGAGCTTTATCAGCTTTA	AAAATTTTTGCAAAATTGCAAGTATAAGAAAATTTCTGTATAATAATTCTA	AG	-16.3	WP_010963181.1	OG0000554
pTSS_+_403201_WD_RS01875	WD_RS01875	hypothetical protein	1.15138	4.37737e-07	1.18362	1.13665e-07	0.276618	0.069	-1.1085	3.61061e-06	-1.6383	3.72395e-10	-1.71685	9.75403e-11	pTSS	WD0424	403331	405709	+	2378	130		353.038	AATTGGATAAGGTTATAATATGAATAAAGCTGTTGCAGATGATTATGAAGAAGTTGTTAACAATAGTGGTGGTTTAGGTAAAGCAGAATCTGTTGTTACTTTGGAGGAGGAAGAAGAGTTTTTTGATGCT	AATTGGATAAGGTTATAATATGAATAAAGCTGTTGCAGATGATTATGAAGAAGTTGTTAACAATAGTGGTGGTTTAGGTAAAGCAGAATCTGTTGTTACTT	AATTTTTAATAAAGTTGCAAGATTGTCAGTATTTATGCTATACTTAAGGTA	AA	-17	WP_010962580.1	OG0000588
pTSS_-_44401_WD_RS00190	WD_RS00190	molecular chaperone DnaJ	1.12296	0.000128074	0.601665	0.0180113	-1.15875	3.944e-05	-1.90237	8.41771e-07	-1.77357	8.70295e-08	-1.55826	5.2893e-07	pTSS	WD0040	43264	44382	-	1118	19		224.312	AAGCACTAAACTATTATAT	AAGCACTAAACTATTATATATGAGCAAAAAAGACTACTATGATCTGCTGGAAGTAGGCAGAAATGCCAGTATTGATGAGATAAAAAAAGCGTATAAAAAAT	ACAGAAGTCACACTTGAAATTAATATATGTAATACCTATCTTTAAAGGTTA	AA	-10.2	WP_010962326.1	OG0000040	ko:K03686	-	-	-
asTSS_+_561607_WD_RS02600	WD_RS02600	DUF4815 domain-containing protein	1.08738	0.00160785	1.21123	0.00040165	0.656298	0.0334126	-0.100312	0.899418	0.594979	0.063511	0.0914489	0.759195	asTSS	WD0580	561446	563374	-	1928		10	36.5641		CTCTGGTTACTGGACTTTTCCAATTCGTAGTAACCTCCGTCCAGTGATCTATATTTTTGTTCATGGTAACTTTTGCCGGGACTGGGTCAAAAGCTTGATAT	TTCGTATGAGGTACTTGACAGCAGCTCTGTTGTTTCTTTAACATTAAACAC	CT	-24.7	WP_010962690.1	no_ortho	-	-	-	-
pTSS_+_365966_WD_RS01725	WD_RS01725	multidrug effflux MFS transporter	1.06285	0.00166583	0.341693	0.151422	-0.0348572	0.891112	0.732322	0.0365965	0.261216	0.333818	-0.165889	0.607265	pTSS	WD0384	366029	367192	+	1163	63		32.6003	ATATTTAATCCAGTAAATCATTAAGTGAAAACAGCTCTTTCGCAAAATATCATCTCTCTTATT	ATATTTAATCCAGTAAATCATTAAGTGAAAACAGCTCTTTCGCAAAATATCATCTCTCTTATTATGATATTGTCTGTAGCAATTGTCGATATGGCAACTGA	TTCAGTAGTTAATTTAATATACTAATGAAAAAAATACATTATAATTAAGTA	AT	-13.3	WP_050707716.1	OG0000803	ko:K07552	-	-	-
pTSS_+_185257_WD_RS00890	WD_RS00890	5S ribosomal RNA	0.982608	0.107777	0.469993	0.339314	0.926516	0.0334126	-2.25878	0.00331554	-1.35145	0.0139424	-1.8205	0.000761713	pTSS	Wp5SC	185260	185366	+	106	3		117.692	TGA	TGACTTGGTGGCTATAGCAAAAATGAACCACCCGATCTCATCTCGAACTCGGAAGTGAAACTTTTTAGCGCTGATGGTACTTGAAAAGGGAGAGTAGGTCG	GTATGCAGTGTTAAATATTAAGTTAAAATTGTTAAGTTAGAAATTTTTATT	TG	-20.3	no_protein	no_ortho
pTSS_-_416117_WD_RS01925	WD_RS01925	ankyrin repeat domain-containing protein	0.925521	3.61445e-05	1.10752	1.93374e-06	0.600697	0.00256444	-0.39112	0.0782806	-0.528349	0.00783741	-0.882311	5.6354e-05	pTSS	WD0434	415336	416091	-	755	26		1563.23	ATTGGTTGAATATAGCAAGGTGAGTT	ATTGGTTGAATATAGCAAGGTGAGTTATGGATGGACTTGTAGATATAGCAAAATTGCTTTCAGATAATGAAGCTAATATCAATTGGCGTTACACCGGCCCT	TGAGAGATAAAATTTACTTGTTTTTCATAAATTGTGTTGTATAATTTAGTA	AT	-18.5	WP_010962589.1	OG0000579	-	-	-	-
gTSS_+_623321_WD_RS02845	WD_RS02845	hypothetical protein	0.911238	6.3151e-05	1.10583	3.10742e-06	0.337111	0.0551526	-0.536901	0.0166828	-0.293889	0.159523	-0.428522	0.0704875	gTSS	WD0633	623343	626243	+	2900	22		850.053	ATATCTAGAGCTAGGAGGTAAT	ATATCTAGAGCTAGGAGGTAATATGGATACAGGGTCAGTAAAATATATTGCAGAATCTATCAGTGAACAAAGCAAACACACTGATGAGCAAAAACTGAAGT	TATGTTGAAATTAACTTGACACATACTACACATTCTATATAATATATTCTA	AT	-15.4	WP_010962723.1	OG0000054	-	-	-	-
asTSS_-_440655_WD_RS02035	WD_RS02035	phage major capsid protein	0.910914	0.294263	0.585573	0.35371	-0.284349	0.608671	0.435285	0.827827	1.86744	0.00648038	0.426252	0.607265	asTSS	WD0459	440268	440561	+	293		extended	1003.84		ATCTTTTATTTTACCTCGCTTAATTTAATTACTGGATTAAGCTTACAGTACTAAGCGTGGCACAAAGTGCCACGCTATTTTTCGGTTTACATTTTCAACAG	AATTCAAAAAAGTGCTTGACATAAAAGAACGAACATTATATAGTGTCATTA	AT	-27.3	WP_010962608.1	no_ortho
oTSS_+_1247436_WD_RS05925	WD_RS05925	2-oxoglutarate dehydrogenase E1 component	0.909294	0.000457635	1.39746	1.10965e-06	0.848155	0.000500427	-0.108532	0.899418	-0.162747	0.543542	-0.58537	0.0264838	oTSS	WD1309	1248434	1251088	+	2654			720.256		AAGGGTATTTATGACTCAAAACTTGTTTTTGACCTGCAGGCTCAATGACAAAATTCAGTAAAAAACTCAGGGTGTTTTTTGGCGGATTACATAAAATTATA	AACGAAAAAACTTCCTTGACAAACTCCTCCAGCGCCCTTATTATAGTGTTA	AA	-17.4	WP_010963171.1	OG0000665	ko:K00164	ko00020,ko00310,ko00380,ko01100,ko01110,ko01120,ko01130,ko01200,map00020,map00310,map00380,map01100,map01110,map01120,map01130,map01200	R00621,R01933,R01940,R03316,R08549	M00009,M00011,M00032
pTSS_-_209868_WD_RS00995	WD_RS00995	ATP-dependent chaperone ClpB	0.869563	0.0172518	0.871579	0.0073127	-0.943365	0.00663197	-2.12964	3.67876e-05	-3.08296	1.29949e-08	-3.6566	2.16482e-10	pTSS	WD0224	207285	209846	-	2561	22		66.8087	AAATACGAATTTAACTGGTGTT	AAATACGAATTTAACTGGTGTTATGGACTTAAATAAATTTACCGAAAAAGCAAAAAGTCTAATTCAAAGTGCTCAAATGAAAGCGTTGGGAGCTGGGCATC	TAAACAACTTTAGGTTTAAATTTATGAAATCAGTTGTTATATACATCAGCA	AA	-14.1	WP_010962444.1	OG0000075	ko:K03695	ko04213,map04213	-	-
pTSS_-_556345_WD_RS02565	WD_RS02565	hypothetical protein	0.859467	0.00691737	0.871351	0.00272425	-0.291653	0.228957	-0.648388	0.0644803	-0.602956	0.0363351	-1.09731	0.000370104	pTSS	WD0573	556124	556324	-	200	21		118.498	AGTTGTAGGTATATAGTTAAT	AGTTGTAGGTATATAGTTAATATGGATTCTAAAGCTCATACAAATTCCATAGAGCAGCTAACTGGTTTACTTGTTAGTGTAGCACAATCTCAAGACAAGTC	AGGGATCTAATATGGTTGACAAAATTACATAAAAATGTTAAAATATAAGAA	AG	-14.6	WP_007303020.1	OG0000004
pTSS_-_895417_WD_RS04185	WD_RS04185	Rne/Rng family ribonuclease	0.845012	0.0364938	0.911333	0.00364625	-2.06448	1.78424e-05	-0.545264	0.286115	0.201829	0.543542	-0.212798	0.607265	pTSS	WD0929	893623	895386	-	1763	31		44.0817	AACTTCAGAATAAAAAGCAAACGGTAAATAA	AACTTCAGAATAAAAAGCAAACGGTAAATAAGTGACAAATAGTGGTAAAAGGGTATTATTGATAGAAAATTCTATCTGTTCTAATGAGGTAAGAGTTGCCT	CAGATTGCAAAATCCTTGACAATCAACAGTGCATTAAGTAGCATAAAGTTA	AA	-13.7	WP_010962931.1	OG0000283	ko:K08300	ko03018,map03018	-	M00394
pTSS_-_277391_WD_RS01320	WD_RS01320	Rpn family recombination-promoting nuclease/putative transposase	0.812761	0.00119791	0.6936	0.000599466	-1.88533	3.03142e-08	0.01404	0.959636	-0.150466	0.507166	-0.414651	0.100746	pTSS	WD0296	276458	277369	-	911	22		38.7202	ATGCTTTTTAAGGTTCTTTCTT	ATGCTTTTTAAGGTTCTTTCTTATGACTTTTTCTAAGTTTCTTGATCCCAAAAATGATGTATCGTTTAAGCGTATCTTCGGTACTGAAAAAAATAGAGATA	TAAAAAAATAAAAAACTTGAACATTTCTTCAGAATTATGTATAATTATTAA	AT	-10	WP_010962495.1	OG0000031	-	-	-	-
pTSS_+_253199_WD_RS01195	WD_RS01195	hypothetical protein	0.806838	0.0190151	0.496388	0.112286	-0.24723	0.351453	-0.415271	0.333028	-0.131939	0.66638	-1.10444	0.00113134	pTSS	WD0268	253222	253443	+	221	23		111.381	AACATCTAGGTTTGGTTAAACAT	AACATCTAGGTTTGGTTAAACATATGGTAAACTCAAGAGTTAATGTAACCTTCAATCCAAAAACTTCACAGCATCTTATTGAACTAGCTAAAGCAACTAAG	ATAAAGAAATACTTATTGAAAAATTAAAAGAGATACTGTATAATTAGTGTA	AA	-7.6	WP_010082195.1	OG0000004
pTSS_+_265324_WD_RS01275	WD_RS01275	ankyrin repeat domain-containing protein	0.796336	0.00805981	1.52595	4.98881e-07	0.254465	0.271164	-1.63378	5.9721e-05	-0.985379	0.000637342	-2.61152	2.42552e-09	pTSS	WD0285	265391	265993	+	602	67		31.0791	AGGTGTAGGTAAACAAAAAAGATTTACCAAACGCTAGAAGTTAGGAAGTTTTATAGTGAGGTACATC	AGGTGTAGGTAAACAAAAAAGATTTACCAAACGCTAGAAGTTAGGAAGTTTTATAGTGAGGTACATCATGTGGATTAGTCAAGAAGAAAGGGATGATTTTA	TTTGAAAAAAAGAAGTTGCTTTTCCATGCCAAAACAGCTATAAATTAGGTA	AG	-13.4	WP_010962484.1	OG0000018	ko:K06867	-	-	-
iTSS_+_869506_WD_RS04075	WD_RS04075	hypothetical protein	0.795469	0.0115198	-0.0130254	0.96563	-2.00369	9.01504e-07	0.707464	0.0286148	1.06627	7.91303e-05	0.562985	0.0646195	iTSS	WD0904	869323	869583	+	260		8	43.2705		GTGGTGAGTAGTGTACCTATTGCAATCTGCAGTTTTATTTATGGTTGTGTGAAACCTATTCGTGTTTTTAATATTTAAAATGAGGTTTAGATGTCGATAAC	TTGTATTAAATAACTTGCGTAATTTAAAGAATCATGATATTTGTTGTACGG	GT	-14.5	WP_010962916.1	OG0000434	ko:K03177	-	-	-
pTSS_+_448193_WD_RS02070	WD_RS02070	hypothetical protein	0.787963	0.00375385	0.203629	0.38982	-1.29897	8.05094e-06	-0.493881	0.0928502	-0.362666	0.152319	-0.116411	0.633906	pTSS	WD0465	448214	449323	+	1109	21		185.458	AAATTATAATTAAGGTTCGTT	AAATTATAATTAAGGTTCGTTATGCTAAGCTTAGAGAATGGTACAATACATGTTGCCGATGATAAAATAGTGCTTATTATAAAAAAAGATGATTGTGAAGA	ATGATAAAAATATTACTTGACCTTAGGTTCTAAGGGTATTATGTAATGTTA	AA	-14.4	WP_022626277.1	OG0000383	-	-	-	-
pTSS_+_312583_WD_RS01485	WD_RS01485	hypothetical protein	0.787839	0.180844	-0.224796	0.666055	-1.10885	0.0258899	-0.381553	0.748569	-0.0468731	0.934353	-0.186663	0.677976	pTSS	WD0332	312632	315310	+	2678	49		187.772	AGCTAGTATTAGCTAGAACTAAAGGCAGAGGGTTATTAGTGAGGGATAT	AGCTAGTATTAGCTAGAACTAAAGGCAGAGGGTTATTAGTGAGGGATATATGGGCACTAACGATACACAACAAGAACACATTTATAATGAGCGCATTCAAG	ACACAACCTTCCTTAATAAAAATTCAACCAATGCTTGTGATAATTATATTA	AG	-10.54	WP_010962521.1	OG0000835	ko:K18376	-	-	M00660
oTSS_+_432096_WD_RS06450	WD_RS06450	hypothetical protein	0.779298	0.0410869	1.70875	1.93982e-05	-2.19904	3.55514e-05	0.0939698	0.899418	1.30789	0.000387649	0.0919373	0.803761	oTSS		432551	432625	+	74			48.6718		AACGATGTCATGAAAGTAGCTGAAACTGGTTCCTTTATGACGGCAGTACCTTCTTCTGTCATCCGAGTAGCCTCCTTTTTTTGTCATCCCAGTGCTTGACA	CACTTTCTTAGTTACTAAAAACGCTAAATTGTAATATGGTACAATGTTACA	AA	-19.7	WP_080717608.1	no_ortho
oTSS_-_528421_WD_RS02415	WD_RS02415	hydroxymethylbilane synthase	0.740406	0.387113	0.623732	0.199841	-0.00057314	0.999022	0.882458	0.215107	1.30114	0.00906617	0.0130417	0.982624	oTSS	WD0542	526782	527660	-	878			34.3292		GAAGCTACTTATTTATCTTCGCAATCTGTGCAGGTTAATGACAAAAAACTTAGGGTATTTGGCGTCTCATGTTTAATTTTTCGCACTACGTGCATCGCATG	GGCCATAAAAATTCCTTGACAAGCTTTGCCATCCCCCCTATCATGAAACTG	GA	-13.9	WP_010962666.1	OG0000639	ko:K01749	ko00860,ko01100,ko01110,ko01120,map00860,map01100,map01110,map01120	R00084	M00121
oTSS_+_980572_WD_RS04630	WD_RS04630	hypothetical protein	0.721856	0.0214317	0.812441	0.00589498	0.245628	0.311467	-2.42668	5.58155e-07	0.720003	0.0105982	-0.272726	0.607265	oTSS	WD1020	983559	983741	+	182			51.1077		ACCAACGCGTGACGCTGGGATGACAAAAAAAGGAGCACTGAAGGCTATAGGTGAGACGTTGCGGTATCTCTAGATCCCGCTAACAAGAAGCGGGATACTTA	TTGAAAACACAGTTCAATGAATTTTAGAAAGTTCATGATATAATGTTGAAA	AC	-24.3	WP_010962989.1	OG0000002
pTSS_-_587939_WD_RS02730	WD_RS02730	AAA family ATPase	0.715576	0.0148773	0.16969	0.515719	-0.46724	0.0499631	-1.50342	1.18273e-05	-2.19794	4.98647e-09	-1.54444	1.91454e-06	pTSS	WD0609	585537	587732	-	2195	207		446.817	AGAGTGTTTTTCTTTAAAAGAAAGAAGATACTAAAACCTCACTTTTCACCTGAACTGACTTCCTTTACTTGTTAATATATTTTTCAAGCTTTGCCAAAAGAACCCCCACCGTAGTTTTTACTTACATAATGAAAGAGTAAGACCCCAATCAAAACAGCCTTACTCAAAAACCTTTCAAACGCTTAATCTTAAAAGAAGTTTCAACTT	AGAGTGTTTTTCTTTAAAAGAAAGAAGATACTAAAACCTCACTTTTCACCTGAACTGACTTCCTTTACTTGTTAATATATTTTTCAAGCTTTGCCAAAAGA	ATAAAAACTAAGTGGTTGACATGGTGAGTAAAATGTAGTAGAATTATAATA	AG	-11.3	WP_006280189.1	OG0000037	ko:K17680	-	-	-
pTSS_-_976915_WD_RS04600	WD_RS04600	hypothetical protein	0.70878	0.000461334	0.425006	0.0196001	-0.211547	0.170712	-1.53786	1.99617e-08	-1.75724	1.32068e-10	-1.68036	2.03744e-10	pTSS	WD1013	976661	976894	-	233	21		520.967	AGTAGATTTTAGGTAAAATAT	AGTAGATTTTAGGTAAAATATATGGCAAACTCAAAATTTAGCATAACTTTCAACAACGAAATTTCAGAGTGTCTTGCTGGACTGGCTAAAATAAGAAATAA	ATAGGCAACTTTTTTTATTGAAAAATTCAGAAAAATGTTGTATAATTATTA	AG	-10.6	WP_010081986.1	OG0000069
pTSS_-_1054042_WD_RS04965	WD_RS04965	hypothetical protein	0.70729	0.00237005	-0.00796572	0.972152	-1.30134	2.62636e-06	-0.348746	0.178257	-0.301193	0.176832	0.435151	0.0957027	pTSS	WD1097	1053794	1054003	-	209	39		108.448	AGAATTTTTTTATTTCGTTATGTAAAATATGGGGTAGTT	AGAATTTTTTTATTTCGTTATGTAAAATATGGGGTAGTTATGCTAGTGTCAGAGCAAATAGAGAGTGTAGATAGAGAAGAATTAAAGCAACAAAATCATAT	CTTTTCAATTTAACTATTGACTTCGTAGATTATATAAGCATACTACAGTTA	AG	-8.6	WP_010081834.1	no_ortho
pTSS_-_228815_WD_RS01080	WD_RS01080	hypothetical protein	0.699108	0.0188621	0.425664	0.0944625	-2.53133	8.41758e-09	-2.24077	7.78633e-07	-3.84242	2.09078e-12	-3.58266	6.8775e-12	pTSS	WD0242	228147	228812	-	665	3		62.429	TAT	TATTTGAGGTCGTTTATGCTAACTTTCAAAAATCACTGTGGTCAATTCCACAAAACAAATACTGCACTTGTTGCACTTACTTCTTTGTATGTCATAGGCGC	AGCTTACGAAAAAGCTTGACTATGACAGTTTTTTTATTTAAGCATATTAAT	TA	-17.4	WP_081420804.1	OG0000546
pTSS_-_442290_WD_RS02045	WD_RS02045	orotidine-5'-phosphate decarboxylase	0.696942	0.00919063	0.354076	0.108976	-3.00485	3.40042e-11	0.0159883	0.95829	-0.547345	0.0121124	-0.699632	0.0038835	pTSS	WD0461	441601	442275	-	674	15		85.6146	AAATCATGCAAGATA	AAATCATGCAAGATAATGAACCCAATAATATGCGCACTGGATACACAAGACTTAAATAAGGCTATTTCTCTAGCTAATGCTCTGCGTGGTAAAGTTGGCAT	ATCAGAGTGAAAGTATTTGCAAAACACAACAATGAGTCTTATTATAAGATA	AA	-14.8	WP_010082622.1	OG0000373	ko:K01591	ko00240,ko01100,map00240,map01100	R00965	M00051
pTSS_-_1039698_WD_RS04890	WD_RS04890	cation:proton antiporter	0.685015	0.261461	-1.83795	0.000782891	-5.08418	1.00972e-08	-0.342429	0.776804	1.03767	0.0343739	2.30212	3.92805e-05	pTSS	WD1081	1037962	1039521	-	1559	177		385.159	TTACCTCACTATTAAAGCTATCGGTCAGATTAGATTAAAAACCTAATCTGACCGGTTTCTCTATAACCCTCTAAACTCTGATATAATTATATGATAATTAGTTTAATGAGTGGTTAATATGCAAATTGATTTTATTCATATATTGAGATAGCATAAACCATATTGGTTTTAATTATT	TTACCTCACTATTAAAGCTATCGGTCAGATTAGATTAAAAACCTAATCTGACCGGTTTCTCTATAACCCTCTAAACTCTGATATAATTATATGATAATTAG	TAAATTATGCACGAGTGTAGCGTTATGAATTAGGAGTGCTATATTAAAGCT	TT	-22.5	WP_038228212.1	OG0000773	ko:K05568	-	-	-
pTSS_-_911328_WD_RS04290	WD_RS04290	Bax inhibitor-1/YccA family protein	0.682173	0.00467096	1.08263	1.75423e-05	0.587657	0.00912833	-0.521635	0.0358732	-0.7426	0.00122618	-0.743078	0.00204861	pTSS	WD0950	910581	911303	-	722	25		1758.74	AGTAATGGATAAAAGGAGTTATATT	AGTAATGGATAAAAGGAGTTATATTATGTCTTATATGAGAAATGAACAGGATATTCGCTCTCAAGGCGTTTATTATAGTGCTGGGCTTAGAAGTTACCTAA	TTATAATAAAAACACTTGATAAAAATATGGTTTTATATTATAATGTGTTAA	AG	-14.4	WP_010962942.1	OG0000441	ko:K06890	-	-	-
pTSS_+_668627_WD_RS03145	WD_RS03145	hypothetical protein	0.68185	0.0241373	0.554328	0.0365635	-2.02134	1.16025e-06	0.378732	0.28152	0.43748	0.0950171	-0.114702	0.675717	pTSS	WD0691	668647	669090	+	443	20		42.5805	ATACATTTAAAAATTTTTTT	ATACATTTAAAAATTTTTTTATGGCTCTTTCTAAATTTCTCGACCCCAAGAATGATGTTGCGTTCCGGCGTATTTTTGGTACTGAAAAAAATAAAGACATC	AAAGACGACAAATTATTGAATTATTATTAATAAGAATATATAATATAAAGA	AT	-14	WP_010962766.1	no_ortho	-	-	-	-
oTSS_-_915471_WD_RS04305	WD_RS04305	aspartate-semialdehyde dehydrogenase	0.676428	0.122544	0.46734	0.184912	0.782187	0.0334126	-1.11774	0.00877093	-0.172369	0.652183	-0.583883	0.254653	oTSS	WD0954	913553	914587	-	1034			1232.93		GAGAGTTTAGACTAACCTTGTAATACGGGATATAATTCCAAAAGATACTGTTCAGTCTTTAACTCTATGGGAGGGAAGCAAAATCTGGCTTAATGGCATTA	CAAAATAGCATTTACTTGCATAAAATTGCCTCCAAGACTATAAATAAACTG	GA	-19.8	WP_010962945.1	OG0000600	ko:K00133	ko00260,ko00261,ko00270,ko00300,ko01100,ko01110,ko01120,ko01130,ko01210,ko01230,map00260,map00261,map00270,map00300,map01100,map01110,map01120,map01130,map01210,map01230	R02291	M00016,M00017,M00018,M00033,M00525,M00526,M00527
pTSS_+_957133_WD_RS04520	WD_RS04520	hypothetical protein	0.67317	0.0243678	0.841727	0.000657673	0.178752	0.382095	-0.521636	0.136147	-0.275569	0.278764	-3.39836	3.66892e-12	pTSS	WD0999	957154	957651	+	497	21		54.8768	ATATTAGGTAATATTTATGCT	ATATTAGGTAATATTTATGCTATGTATGGTGAAAAAGATAAGTTAGCCTACAGAAAGAAGGTACGAACTTACTCGAAACGCTTAGTTACTACACTATCTAC	ACTCTTAGCTTCCATATTGCTTATTGAATTAATTAATGTTATAATATAACA	AT	-14.8	WP_010962975.1	OG0000419
pTSS_+_681045_WD_RS03195	WD_RS03195	alpha/beta hydrolase	0.662022	0.0583492	0.515804	0.0816127	0.443162	0.0762215	0.455438	0.238517	1.56013	1.04178e-06	0.139868	0.619095	pTSS	WD0706	681091	681789	+	698	46		45.4552	CTCACGTCATTAATACCTGTCAAGCGGGTTCTTATTAGGGGTTACC	CTCACGTCATTAATACCTGTCAAGCGGGTTCTTATTAGGGGTTACCATGGTTGAAGTTTTTTTGAATAATGCAACAAGAAAGATAGAAGGTGAATACCACC	ACGATAAAAAATTTATTGCAAAAACAGCGAAATTAATACATAATTAATAAC	CT	-14.3	WP_010962775.1	OG0000439	ko:K07018	-	-	-
pTSS_-_513815_WD_RS02330	WD_RS02330	tRNA-Phe	0.656766	0.174932	0.907854	0.0158383	0.568808	0.0784669	0.660784	0.16011	1.16855	0.0015457	-0.324477	0.607265	pTSS	RNA-Phe-1	513735	513807	-	72	8		57.611	ATACAGTT	ATACAGTTGGCCTGATAGCTCAGTTGGTAGAGCAAAGGACTGAAAATCCTTGTGTCGCTGGTTCGATTCCTGCTCAGGCCACCTTCTCTTTCTTGGCAAAC	TTAAAAACTTTTGATAGACATAATAACATTTTTTATCTAAAAATAAAAGTA	AT	-26.4	no_protein	no_ortho
asTSS_-_1246854_WD_RS05920	WD_RS05920	DNA mismatch repair endonuclease MutL	0.640201	0.0623517	-1.23353	0.000263131	-1.39813	3.33579e-05	-0.520643	0.147948	0.910564	0.00412372	0.386782	0.474387	asTSS	WD1306	1245503	1247329	+	1826		8	5389.38		TCGTGGGCTGCATGCTGGTCGACTATAATCAATTTGTCTCTTACCTCGGCAATAATGTAAGTATTATAGACCTGACAGCGTGCAAACCCGAGCGGGTGGCT	TTTGTCTTTTTACACTTGATTTTTGTTTTAAGCATTCATATACTAGCCTTT	TC	-29.9	WP_010963168.1	OG0000029	ko:K03572	ko03430,map03430	-	-
pTSS_+_850113_WD_RS03965	WD_RS03965	thioredoxin	0.619927	0.016654	0.2099	0.303649	-2.32826	2.78347e-09	-0.342917	0.28152	-0.153291	0.543542	0.0460281	0.831519	pTSS	WD0879	850140	850463	+	323	27		53.6249	AGCAATCGTTTTAAGTTTAGGTATTTT	AGCAATCGTTTTAAGTTTAGGTATTTTATGAGTGATGATATTACACCGGTAAATGATCAAAATTTCAAATCTGAAGTCACTGACTATAAAGGGTTTGTTCT	GCGGTAAGAATTTAGTTGATTAACTGCTAATAGATACGCTATGTTTTACAA	AG	-17.4	WP_010962901.1	OG0000614	ko:K03671	ko04621,ko05418,map04621,map05418	-	-
iTSS_+_1016688_WD_RS06775	WD_RS06775	6S RNA	0.617904	0.30411	-0.0179994	0.970941	0.307593	0.421316	-1.16169	0.0222402	-0.949441	0.039945	-1.06513	0.0416633	iTSS		1016688	1016848	+	160		1	420270		AAGGGTCTGTTCTATGCGTTATGAGTTAAGTTAAATTTCCCGAGCGATAATTTCTAGTCAAGGGAATTGCCTCTGTTAATTTCGTTGAAATTGATACGCGA	GCTTTAATATATCTATAGACACACCTTGTATAAATCATCTACAATTAATTA	AA	-16.4	no_protein	no_ortho
iTSS_-_160129_WD_RS00795	WD_RS00795	IS481-like element ISWpi4 family transposase	0.615839	0.157895	0.371689	0.244308	-2.024	5.11662e-05	-0.196997	0.899418	-0.716081	0.0382751	-3.07527	8.17117e-08	iTSS	WD0176	160087	161049	-	962		10	43.3135		ACACCATCACACTCTGGGACCATACACTTCCTGTGTTTCGTAATATTATACAATCAAATTGATAAAAGCTGTATTATCTCCTTGCAGCATTAAGTGTATGT	TTTATATCTTTACAGTGGACAAAATCTCCTGAATTGTTCATACTAAATCCA	AC	-20.2	WP_010962414.1	OG0000003	-	-	-	-
iTSSps_+_1067756_WD_RS06790	WD_RS06790	hypothetical protein	0.585458	0.3484	0.42633	0.284204	-2.07542	0.000700758	0.240846	0.899418	0.845947	0.0386205	-0.122801	0.785539	iTSS	WD1118	pseudo	pseudo	+	674			45.2673		TGAAGCTATTTATTTATCTTCTCTGTACAGATTAAATGACAAAAAACTCACGTATCTGGCGTCTCATGTTTAATTTTTTGCACTATGTGCACTCTATGTCT	TGGCTAAAAAACCACTTGACAAACTCCGCCAGCCCCCTTATCATAAACACT	TG	-12.4	WP_010962335.1	no_ortho
pTSS_+_756572_WD_RS03540	WD_RS03540	30S ribosomal protein S6	0.567285	0.00414321	0.264237	0.139641	-1.32067	3.43749e-08	0.0270135	0.907572	0.29302	0.112106	0.160991	0.607265	pTSS	WD0781	756598	757371	+	773	26		333.627	TTTAATCGGTATTAAAGGAAGATATA	TTTAATCGGTATTAAAGGAAGATATAGTGAATCTTTATGAATTTACTTTTATAGCACAACAAGGATTGTTACAGCAAGAAGTAGAGGAGATGGTCCAAGAG	AATTAATACAAATAACTTGCTTATATAAAAAAGCTTTATATAATGAAATAT	TT	-13.4	WP_010082465.1	OG0000624	ko:K01754,ko:K02990	ko00260,ko00290,ko01100,ko01110,ko01130,ko01200,ko01230,ko03010,map00260,map00290,map01100,map01110,map01130,map01200,map01230,map03010	R00220,R00996	M00178,M00570
pTSS_+_384756_WD_RS01810	WD_RS01810	hypothetical protein	0.551036	0.00741237	0.737899	0.000277409	-0.238311	0.137897	-0.943979	3.89236e-05	-1.70651	6.24662e-10	-1.8337	9.07025e-11	pTSS	WD0403	384778	385002	+	224	22		625.813	AGTAGTATTTTCTGGTTAATAT	AGTAGTATTTTCTGGTTAATATATGGCTCACAGTCAAAAAAAGCTCAATGTTAATGTAAGTTTTGACAGTAAATTGGCTCAGTATCTTACAGAAATGGCAG	TTCAACGAATAGAGAAGTTGACAAAATTAAGTAAAAATGTTATAGTTTATA	AG	-17.7	WP_010962565.1	OG0000004
pTSS_+_106300_WD_RS00510	WD_RS00510	transposase	0.546874	0.186017	0.612288	0.199841	0.266598	0.282439	-0.652878	0.137484	-0.246871	0.631736	-3.40872	1.88333e-10	pTSS		106591	106944	+	353	291		53.3767	AGGGAGGGTGAAGCTGATGCAACGCTAATGCCATTAAGGCCGAATCCCAGATTTTGCTTCCCTCCCATAGAGTTATAGCTCTTCTCATAATAATCCCAATAAGGTAAGAATGGATTTATGGTAGAGGGGTTTGTATGCCAGCAGCGTATAGTTACGACTTAAGGAAAAAAGCAATGGAAGCATTGGATGAAGGAGAAAGTAGAGCAACTGTTGCCAAGTGACCTTACCCAGAAAAAGTGGAGAGAAAGAAAGGAGTTTTTTCGGGTAAAATAAAATTTTGGAGGATTAGAA	AGGGAGGGTGAAGCTGATGCAACGCTAATGCCATTAAGGCCGAATCCCAGATTTTGCTTCCCTCCCATAGAGTTATAGCTCTTCTCATAATAATCCCAATA	TTGACACTTGTATCTTTATGATGTGAGGCATTAGAGCTAAAATACCTCACA	AG	-25.9	WP_081420800.1	no_ortho	ko:K07483	-	-	-
iTSS_+_1020413_WD_RS06780	WD_RS06780	signal recognition particle sRNA small type	0.519155	0.304515	0.216723	0.567445	0.715921	0.0347977	-0.685875	0.120885	-1.04378	0.00804241	-1.41932	0.000798905	iTSS		1020410	1020498	+	88		1	3579.28		AGGTATGCAGGCAAAAACTCTGTAATTTGGTCAGATCAGAAATGAAGCAGCCATATCAGAACCTTTTGGGTTGCATACCTATTTCATTATTTGTTTTATCC	TAATATAGGATATACCTTGCTAAATAAAAAAAAAAGTATAATATTTTATAA	AG	-25.5	no_protein	no_ortho
pTSS_+_612392_WD_RS02820	WD_RS02820	Rpn family recombination-promoting nuclease/putative transposase	0.502151	0.0298157	0.349175	0.0951825	0.221391	0.212699	-0.31858	0.223956	-5.03759	4.44475e-16	-0.220687	0.607265	pTSS	WD0627	612412	613308	+	896	20		141.49	GCTTTTTAAGTGGATTTCCT	GCTTTTTAAGTGGATTTCCTATGGCTCTTTCGAAGTTTCTCGATCCCAAGAATGATATATCGTTCAAGCGCATCTTTGGTACTGAAAAAAATAAAGATATC	TGTTTGAATTTTAGTTGAATATTTCTTCACAATTGTGTATAATTATTAATG	GC	-14.3	WP_010962719.1	OG0000031	-	-	-	-
pTSS_+_698062_WD_RS03275	WD_RS03275	hypothetical protein	0.484394	0.0447858	-0.117828	0.579718	-1.35133	3.62261e-07	-0.159666	0.771082	0.233008	0.317436	0.421589	0.103585	pTSS	WD0722	698097	698546	+	449	35		444.421	ATGAAATTTTAACATTCTATTTAAGGAGTAGAGTT	ATGAAATTTTAACATTCTATTTAAGGAGTAGAGTTATGGCATTAACAAATTATGAGTATAGAAAAGATGATGGCATTTTTCATGCTATTTCAGAAGGATAT	AAAAAATTAGTTTACTTGACAGGCAATTTTTTTTACTATATGCTTCCTTAA	AT	-14.2	WP_010962789.1	no_ortho
pTSS_+_617198_WD_RS02835	WD_RS02835	cytoplasmic incompatibility factor CifA	0.454148	0.0432765	-0.347463	0.0986412	-1.3891	8.4512e-08	-0.596931	0.00877093	-0.870337	8.26458e-05	-0.256368	0.4706	pTSS	WD0631	617223	618647	+	1424	25		478.547	GTTTTCATGATATAGGGAGGTTTAA	GTTTTCATGATATAGGGAGGTTTAAATGCCAATAGAAACAAAACGTCAGGCTGAAGTGCTTAAAAAGCTACAAGATGTGATAAAACATACAGATCGTGACA	TGGAGTAATTAGGTGTTGTAACTTAGTTACAAATTTAGTACCATAGCGTTG	GT	-15.4	WP_010962721.1	OG0000214
pTSS_+_796351_WD_RS03745	WD_RS03745	FtsH protease activity modulator HflK	0.438888	0.394747	0.180504	0.517194	-1.67689	6.43839e-05	-0.461292	0.381199	-0.264287	0.397884	-0.265395	0.607265	pTSS	WD0831	796373	797407	+	1034	22		34.4395	ATTAATTATAGAATCAATCATT	ATTAATTATAGAATCAATCATTATGTTTGATGATAATAATCCTTGGAATCTGGGAAAGAAACCAGTAGGGAACAAAACTCCTAATAATGAAGATATTTTAA	AAATAGCAATTTATGTTTGCATTTTCTTATTAAAGAAGTAATATTAGCGTA	AT	-15.2	WP_010962866.1	OG0000685	ko:K04088	-	-	M00742
pTSS_+_1099904_WD_RS05210	WD_RS05210	30S ribosomal protein S20	0.431039	0.103522	0.732372	0.00195779	-0.511275	0.0334126	-0.734203	0.0052149	-1.20857	4.91837e-06	-1.01365	7.00852e-05	pTSS	WD1150	1099932	1100201	+	269	28		251.57	AAAAGTACAGTATTTTAGGTATTAATAT	AAAAGTACAGTATTTTAGGTATTAATATATGGCAAATCATAAGAGTGCTAAAAAAATGATAAAGGTAATAGCAAAGCGCACTTTAATAAATAAGATGCGGA	ATAGGAAAAACTGATATTGCAAATTAACAAAAAAACTTTATAATTAAGAGA	AA	-13.6	WP_010081981.1	OG0000242	ko:K02968	ko03010,map03010	-	M00178
pTSS_-_185748_WD_RS00895	WD_RS00895	hypothetical protein	0.406952	0.0618703	-0.258733	0.168464	-2.1811	6.48578e-11	-0.070792	0.899418	-0.337423	0.0950171	0.0677176	0.730788	pTSS	WD0199	185452	185715	-	263	33		246.289	AAAATTTTTAAAAATAGTTAATGGGTGTGGTGA	AAAATTTTTAAAAATAGTTAATGGGTGTGGTGAATGGTAGAGCATATAAAAGAGGTAAATAACACAGGCTTTGGTCAGATGTATCAATTCTTATTTCTTCC	AAAATCTCAATTAAGGTATTTACAACTATATTTTTTATGATAATATAGGTA	AA	-8.6	WP_010962430.1	no_ortho
pTSSps_+_357269_WD_RS01690	WD_RS01690	hypothetical protein	0.389867	0.339329	0.360905	0.139641	-1.96829	8.09924e-07	0.22286	0.754926	-0.12859	0.628861	-0.200983	0.607265	pTSS	WD0379	pseudo	pseudo	+	557			40.6092		TTTTTATTAGAGGTAAGATATGGTTGAATTAACTGATATACAAAAAAAATTCGAGCTTCATTAATTATAGCAATTAGCAATAACTACCCTCAAAAGGTCCA	AGTTATTAACAATATACTTGATTTACTTGTAAATATGTGTGATAATTAAAT	TT	-9.4	WP_006280721.1	no_ortho
oTSS_+_360587_WD_RS01715	WD_RS01715	hypothetical protein	0.388787	0.363067	0.00938042	0.978658	-3.12177	1.74008e-08	-0.185619	0.89866	-0.479946	0.14691	-0.255838	0.607265	oTSS	WD0382	361426	364761	+	3335			91.2374		ACTTTGACTATTACTCCTTAGTTCATTTTGCTCGTGCTCTTTATTATTTTGATGTTGGTCAGTTCCTGATATTCTAGCTTCTTTTTCAACACGCTCATTGT	CCATTACTTACTAATGCTTGATTATATGCTGAATGGTGTTATTCTGAATTA	AC	-9.8	WP_010962549.1	no_ortho	-	-	-	-
pTSS_+_56270_WD_RS00265	WD_RS00265	integration host factor subunit alpha	0.37731	0.260117	0.187669	0.410063	-2.78194	4.19336e-10	-0.456569	0.1571	0.157085	0.543542	0.0707025	0.761033	pTSS	WD0057	56293	56598	+	305	23		71.9464	ACGTATTGTAATATTTATCAATA	ACGTATTGTAATATTTATCAATAATGGATCACGTTACAACAAAAGACACAACAGTAACTAAGGCAACGATAGCTGGAGATATAAACCAAGAAATAGGATTA	CTCTAAAAAATAAAGTAGCTGAATCTCGAGTCGATTGCTATATTATATTTA	AC	-9.2	WP_006279881.1	OG0000517	ko:K04764	-	-	-
asTSS_+_652264_WD_RS03030	WD_RS03030	50S ribosomal protein L5	0.371171	0.224153	-1.76165	1.16425e-07	-1.47399	1.38328e-06	-1.58894	4.0165e-06	-2.62548	2.54188e-11	-2.526	5.81856e-11	asTSS	WD0669	651788	652321	-	533		2	29.8742		AATTAAACTTATCCTTCAAGGACTTTACTATGCTATCTTTATACAATTCTTTAAACATATCAACCTAATCTATCACTTCTCCAGAAACTTTTGCAAAACGC	CATATTGATACACACCTTGACAAGTTTAGGCACTTGCATTATATTGCCGTA	AA	-2	WP_010962750.1	OG0000122	ko:K02931	ko03010,map03010	-	M00178,M00179
pTSS_+_10317_WD_RS00060	WD_RS00060	P44/Msp2 family outer membrane protein	0.329141	0.585705	-1.21149	0.000486704	-2.82224	2.11989e-08	-0.387025	0.422624	-0.623421	0.0386205	0.989266	0.00151796	pTSS	WD0009	10337	11185	+	848	20		75.7801	TTTTAACTAGGGGAGTAGTA	TTTTAACTAGGGGAGTAGTAATGATTAGTAAAAAAACATTAGCGGTTACAGCATTTGCTTTATTGTTGTCACAACAATCTTTTGCAAGTGAAACAGAAGGG	TAGGTTTTTCATATTAAGCCATTTTTAATTAATTAGTATTAGATTAGCTAT	TT	-16.3	WP_010962304.1	OG0000027	ko:K16079,ko:K21572	-	-	-
pTSS_+_705833_WD_RS03320	WD_RS03320	response regulator transcription factor	0.328699	0.382459	-0.372903	0.139641	-1.33101	1.41866e-05	-0.619585	0.0426382	-0.113601	0.655929	0.262374	0.607265	pTSS	WD0732	705864	706634	+	770	31		131.724	AAAATTATAAATTATTTATGGGGTGTAAAAT	AAAATTATAAATTATTTATGGGGTGTAAAATATGCGTATATTATTAATTGAAGATGATCAAGTAAGTGCAAAGACTGTAGTTAACGCCTTAACTTCTGATG	TTTGTTAATAAAAATTTGATTTATTACTTTCCTTAGTTATATATATTACTA	AA	-11.9	WP_010962797.1	OG0000555	ko:K02483,ko:K13584	ko02020,ko04112,map02020,map04112	-	M00512
oTSS_+_1039620_WD_RS04920	WD_RS04920	succinate dehydrogenase assembly factor 2	0.308521	0.408903	-0.121032	0.637155	-2.26126	1.18425e-09	-0.770016	0.00776149	-1.72295	1.65692e-07	-0.956123	0.000715612	oTSS	WD1087	1047304	1047582	+	278			2452.74		AGAGTTTAGAGGGTTATAGAGAAACCGGTCAGATTAGGTTTTTAATCTAATCTGACCGATAGCTTTAATAGTGAGGTAAGCTTTAATATAGCACTCCTAAT	TCAATTTGCATATTAACCACTCATTAAACTAATTATCATATAATTATATCA	AG	-31.1	WP_006279484.1	OG0000721	ko:K09159	-	-	-
pTSS_-_389689_WD_RS01830	WD_RS01830	hypothetical protein	0.292515	0.702901	0.0384829	0.905958	-0.72701	0.0262123	-1.24264	0.00248417	-1.25116	0.00013509	-1.47658	2.89502e-05	pTSS	WD0412	389235	389666	-	431	23		137.776	GTGGCGTAAGCTGAGTACAGAAA	GTGGCGTAAGCTGAGTACAGAAAATGTCTTTCGGACAAATTATTATATATAGTATAGCATTACTTGCTATAGTCAAAGTATTTCTCTTTTTGAGAAAAATA	TTTACTCACACAAAAATTGCACAATTTCTATAATTATGGTATAATATAATG	GT	-18.8	WP_010962571.1	OG0000162
oTSS_+_166797_WD_RS00865	WD_RS00865	membrane protein	0.285163	0.833894	0.144988	0.716201	-2.15977	0.000142162	0.5014	0.29727	0.644397	0.0999465	0.231809	0.607265	oTSS	WD0194	175892	176599	+	707			46.4115		GTAAAAAACATTCCACACTTTCTCTCCACTTTTTCTGGGTAAGGTCACTGACTCAATACCCAGTCAATATCCTTTCCACCAGTTCTTTTACTGCCGGTACG	GTCACTATTAACTATTGCATTCCAGAACAATTTGATGCATCATTCTTTTTG	GT	-17	WP_010082284.1	OG0000650	-	-	-	-
pTSS_-_466432_WD_RS02150	WD_RS02150	YebC/PmpR family DNA-binding transcriptional regulator	0.284417	0.730338	-0.0647607	0.817326	-2.1252	1.08581e-06	-0.900694	0.0287696	-1.04246	0.00034142	-0.399789	0.377498	pTSS	WD0484	465675	466415	-	740	17		46.231	TTTTTAACTATTTGAAT	TTTTTAACTATTTGAATATGGCTGGTCATTCACAATTTTCAAATATAAAACATCGGAAAGGCGCTCAGGATGCAAAGCGCTCTCAAAAATTTACGAAGCTG	AGGCTTGAAAATTTGCTTTAGCTTTTTCTATGCTTTGATATATAATTAGGT	TT	-14.9	WP_010962626.1	OG0000149	-	-	-	-
pTSS_+_802636_WD_RS03770	WD_RS03770	hypothetical protein	0.254246	0.797935	-0.240396	0.446217	-1.23357	0.000403582	-0.700057	0.0604832	-0.157872	0.629489	0.0592684	0.849434	pTSS	WD0837	802661	802855	+	194	25		324.62	ATAATATTTTTACTTAGGGGTCAAT	ATAATATTTTTACTTAGGGGTCAATATGTATAGTAATAATGATAAAAAAGATAGCGATAAAGGGTTTACTCCAAGCAGCAGGTATGAAAAGTATAGCGGTT	AATATAAAAAAAGTGCTTGCGCTACAATTTATTTTTAGTACACTAGTCACA	AT	-9	WP_010962871.1	no_ortho
asTSS_-_1119255_WD_RS05320	WD_RS05320	type IV secretion system protein VirB4	0.240805	0.732853	-0.386191	0.128146	-1.89666	4.93007e-07	-1.64403	4.65033e-05	-0.210673	0.421468	-0.177727	0.607265	asTSS	WD1173	1118874	1121228	+	2354		2	39.8425		GTTCATTTATATACTGTAATTTACTATCAGTTAGTTTATTAAACCACGTTGAATGTAGGTTGTCAGAGAAGTCTTCAGTTTTATTCCATTTCAAGCTCAGT	CGAATTATTAGTATGCTTGCCAAAATCGCTAAACAATATTACAATGTATAG	GT	-9.9	WP_022626146.1	OG0000560	ko:K03199	ko03070,map03070	-	M00333
iTSS_-_653960_WD_RS03060	WD_RS03060	30S ribosomal protein S3	0.235285	0.772565	0.596702	0.0064406	-1.62532	1.00096e-06	-1.22558	0.000567312	-0.349455	0.113631	-2.67683	9.07025e-11	iTSS	WD0675	653890	654504	-	614		9	32.0252		ATGCTTTTGCTGAAGCAAAAACTATATATGGCATCATAGGAGTTAAGGTCTGGGTTTATATTGGTAACTAATTAGGTATATTGAAATGTTTATTCCTAAAA	GTATAAAGAAGGCCGTTTGCCTTTGCATACTTTACGTGCTAATATAGATTA	AT	-15.5	WP_010962753.1	OG0000117	ko:K02982	ko03010,map03010	-	M00178,M00179
pTSS_-_116399_WD_RS00565	WD_RS00565	hypothetical protein	0.235277	0.446848	0.617231	0.00378008	-0.144184	0.405873	-0.698131	0.00248417	-0.820309	0.000199378	-1.10143	4.50886e-06	pTSS	WD0127	116161	116379	-	218	20		1565.42	AGTAGACTTTGGTAAAACAT	AGTAGACTTTGGTAAAACATATGACAGATTCAGGAATTAGTATAACTTTTGACCCAAAAACTTCACATAACCTTACTAAGTTAGCTGAAATCACCAAGGAA	ATCATCAACTTCCTTTATTGAAAAATTCAGAAAAATGTTGTATAATTATTA	AG	-13.3	WP_006279413.1	OG0000004
pTSS_+_131533_WD_RS00655	WD_RS00655	Asp-tRNA(Asn)/Glu-tRNA(Gln) amidotransferase subunit GatB	0.231406	0.601218	-0.111039	0.595143	-2.15556	1.05109e-08	-2.3086	2.55448e-08	-4.13618	1.32097e-14	0.072974	0.735743	pTSS	WD0146	131554	132978	+	1424	21		47.502	ATTATCATTTAAATAAAATAC	ATTATCATTTAAATAAAATACATGACGAAAGAGGATTGGGAAGCGGTAATTGGGCTTGAGGTGCATGCTCAAGTTTCTTCTAATACGAAGCTATTTTCTAG	TAACATGAGTTTTGTTTTGACTTTTTGTGCTAATTTTGCAGAATATTAAGA	AT	-15.5	WP_010962393.1	OG0000368	ko:K02434	ko00970,ko01100,map00970,map01100	R03905,R04212	-
pTSS_-_473553_WD_RS02190	WD_RS02190	class II fumarate hydratase	0.227865	0.660969	0.537897	0.028008	-0.0780361	0.705238	-0.188016	0.748569	-5.81149	1.26228e-15	0.115531	0.633837	pTSS	WD0492	472100	473494	-	1394	59		226.251	AGAAGTAGGCATGAAAAAATTATGTAGTGAACCAGTTTGCATAACACCAGGAGGAAAAT	AGAAGTAGGCATGAAAAAATTATGTAGTGAACCAGTTTGCATAACACCAGGAGGAAAATATGGATAGAAAGACGAGAATAGAATCAGACAGCTTAGGGGAA	GCAATGTTCGTACACTTGACTACTTGGATCTAGTATGATTTAATTAACAAA	AG	-8.4	WP_010962632.1	OG0000205	ko:K01679	ko00020,ko00620,ko00720,ko01100,ko01110,ko01120,ko01130,ko01200,ko04934,ko05200,ko05211,map00020,map00620,map00720,map01100,map01110,map01120,map01130,map01200,map04934,map05200,map05211	R01082	M00009,M00011,M00173,M00376
pTSS_-_539584_WD_RS02460	WD_RS02460	hypothetical protein	0.212773	0.902377	0.129906	0.681405	0.0352037	0.898389	-0.743431	0.0577187	-1.08946	0.00126169	-0.814994	0.0278226	pTSS	WD0552	539102	539443	-	341	141		108.037	GGGTACCAGAAGTTTTTACGGCAACAAAGTATGCACTAACTATAAGTAAGGAAGACTTTAAGCAGGCAATAAAAAAAATGAAGTAACGTTTAAAAGAGATTGAAGGAGAGAAGAAAAAGGTAAAAGGGAATACGGCAGAAA	GGGTACCAGAAGTTTTTACGGCAACAAAGTATGCACTAACTATAAGTAAGGAAGACTTTAAGCAGGCAATAAAAAAAATGAAGTAACGTTTAAAAGAGATT	CAGTGCCGAAAATAGTTGACAAAGATTGTGTATACTTATTACAATTGTTTG	GG	-8.2	WP_010082297.1	OG0000837	-	-	-	-
pTSS_-_986719_WD_RS04650	WD_RS04650	phosphoribosylformylglycinamidine cyclo-ligase	0.212716	0.751108	-0.138404	0.507485	-1.51751	2.54904e-06	-0.28932	0.43986	0.165481	0.478409	0.407392	0.119364	pTSS	WD1024	985655	986692	-	1037	27		30.4058	AACAATTTTAAAATTTATAAAAGGATT	AACAATTTTAAAATTTATAAAAGGATTATGAATACTTATACCAGATCAGGAATAGATATTGAACTATATAATAAGTTAATAAAAGAAGTCAAGCCTATTGC	TAAGAGAAAGTTTCGTTGCACTTTTTATATCAAGGCATTAATATAGTATTA	AA	-6.6	WP_010962991.1	OG0000398	ko:K01933	ko00230,ko01100,ko01110,ko01130,map00230,map01100,map01110,map01130	R04208	M00048
pTSS_-_449906_WD_RS02075	WD_RS02075	gamma carbonic anhydrase family protein	0.204042	0.715912	0.210746	0.377874	-2.31102	1.83544e-08	-0.13304	0.899418	0.010104	0.972133	0.0838903	0.748145	pTSS	WD0466	449374	449889	-	515	17		52.5346	AAGACTTTGGGCTTAAT	AAGACTTTGGGCTTAATATGTATCACATTTTAAAATATAAAGATTATGAACCAAAAATAGACGAAAGTGCTTTCATCGCAGGTGGTTCGCATATCATAGGT	AAATCTAAGTATGTATTTACTGCTTACCTTATTTTGATTAACATATGCATA	AA	-14.6	WP_010962614.1	OG0000165	-	-	-	-
pTSS_-_448090_WD_RS02065	WD_RS02065	valine--tRNA ligase	0.203677	0.766169	0.632037	0.0247066	-2.33281	5.20393e-08	0.288998	0.40574	0.785523	0.00396702	0.17384	0.607265	pTSS	WD0464	445370	447964	-	2594	126		53.7742	AATTGTGCTATAGCTAAAGTAATTTAGGTTTACCGACCATCGTCATTCCGCTGCTTGTTAGCGGGATCTAGAGATACCGCGGCGGTATGACGTTGCTAGCTTAAAGTTTAAAATTGAGAAATATTT	AATTGTGCTATAGCTAAAGTAATTTAGGTTTACCGACCATCGTCATTCCGCTGCTTGTTAGCGGGATCTAGAGATACCGCGGCGGTATGACGTTGCTAGCT	CATAGAAAATTTATGTTCGTAAACAAAAAATTTTGGCGTAAAATTGCCGTA	AA	-29	WP_010962612.1	OG0000371	ko:K01873	ko00970,map00970	R03665	M00359,M00360
pTSS_-_1225286_WD_RS05800	WD_RS05800	elongation factor P	0.200929	0.687078	0.264441	0.151036	-1.84632	4.69371e-08	-0.322858	0.263631	0.0107534	0.962039	-0.0479672	0.813399	pTSS	WD1281	1224700	1225266	-	566	20		38.3076	ATCAAATTGAAAATGTAATT	ATCAAATTGAAAATGTAATTATGGCAGAAAGAGCTAACGATATCAGACCAGGTCAGGTGTTGGAACATAACGGCGGATTATTTTTGGTTGTAGGTATTATG	TTGACTAATAAAGACTTTGATATTTATATAAAGCTATTTATAATTATAAGA	AT	-16.2	WP_006279719.1	OG0000489	ko:K02356	-	-	-
iTSS_-_1152238_WD_RS07130	WD_RS07130	hypothetical protein	0.175531	0.833542	0.0461607	0.843036	-2.12131	6.59935e-09	-0.124958	0.899418	0.0164334	0.948198	-0.0328644	0.870746	iTSS		1152235	1152435	-	200		10	46.4657		ATAGAATTAGATCTAAAGGGGCAATTAGCTCAGCTGGTAGAGCATCTCGTTTACACCGAGGAGGTCGGCAGTTCAAGTCTGTCATTGCCCATTTGCTTAAC	GAACGGATACAATTTATTGCTATTTTTGTTTACAATAATAATATTGAGCTA	AT	-26.9	WP_138344586.1	no_ortho
oTSS_+_168335_WD_RS00865	WD_RS00865	membrane protein	0.165057	0.697098	-0.710291	0.000412134	-4.51757	8.23447e-16	0.00219395	0.991451	0.824901	3.63087e-05	0.769163	0.000140042	oTSS	WD0194	175892	176599	+	707			242.586		TTCTGTAGCTACTCATGCTGTTGTAGTTTGAGAGCAGTTACCATCGGAAGGGTGTCATTCCAGTGCTTGACACTGGAATCCAGTTTTTGATCAAAAATGTT	TAATTACTAAAAAAATGATAGCTGTTTATTTTTTCTTGTATCATTAAAGCT	TT	-27.6	WP_010082284.1	OG0000650	-	-	-	-
pTSS_-_1149320_WD_RS05440	WD_RS05440	ubiquinol-cytochrome c reductase iron-sulfur subunit	0.164783	0.902377	0.399735	0.108976	-2.31462	3.88037e-08	-0.807547	0.0109388	-0.109145	0.655929	0.138858	0.607265	pTSS	WD1201	1148701	1149300	-	599	20		52.2751	TTATGGCTAAGTAAAGATCA	TTATGGCTAAGTAAAGATCAATGGACAAAAAATTAACTAAAAATAAAAAACCACTGGCAGACAAAGAGGATAAAAAAACACCTCCTGTTAAAGATCTTACT	AGCGCAAGTTTTTGTTGATTAATACGCAGTATTTAAATTAAAATATATACT	TT	-11.5	WP_010963095.1	OG0000421	ko:K00411	ko00190,ko01100,ko02020,ko04260,ko04714,ko04932,ko05010,ko05012,ko05016,map00190,map01100,map02020,map04260,map04714,map04932,map05010,map05012,map05016	-	M00151,M00152
pTSS_-_544313_WD_RS02490	WD_RS02490	HlyC/CorC family transporter	0.152637	0.902377	0.104177	0.632093	-2.04916	4.12492e-08	-0.720958	0.0124121	-3.66104	3.25151e-13	-3.10058	1.00897e-11	pTSS	WD0558	542999	544282	-	1283	31		43.8612	TTATTTTTTATCACAATAACATCGTACTTTA	TTATTTTTTATCACAATAACATCGTACTTTAATGGATTGGTTATTGGTCTTAGTATCATCAGCAATTTTTGTTTTGTTAGTTTTATCGTTTTTGTTCTCAG	CAATATAAATTCAGGCTTGCAAATGCCTCTCATAACATGTAAAATTAATTT	TT	-8.6	WP_010962674.1	OG0000510	-	-	-	-
iTSS_-_1239643_WD_RS05870	WD_RS05870	SGNH/GDSL hydrolase family protein	0.149458	0.902377	0.612317	0.139641	-1.64513	2.45789e-07	0.0362184	0.90615	-0.248222	0.543542	-0.187522	0.607265	iTSS	WD1297	1238808	1239788	-	980		2	33.8895		AAGGAAGATCTTTTAGCAATGGCCCTACTGCTGTTGAATATATAGCAAAATATTTAGATTTAGATGAATTTAAACCTGGGTGGAGTTATTCATTTTTTGGG	AAATAATTTATCCTTTGCAAAAAGCGTAAAATTTGATGATCCTTTTTATCA	AA	-17	WP_010963165.1	OG0000693	-	-	-	-
pTSS_+_714649_WD_RS03355	WD_RS03355	cytochrome ubiquinol oxidase subunit I	0.148826	0.724688	-0.12543	0.452973	-1.12163	1.6649e-07	-0.220238	0.332519	-0.0119813	0.951235	-0.304787	0.15742	pTSS	WD0740	714667	716073	+	1406	18		342.661	ACATGGGCATTGGATAAA	ACATGGGCATTGGATAAAATGTTTGAATTTAGTTCTGTGCTGCTAGCTCGAATTCAGTTTGCCTTCACAATAGGCTTTCACATTATATTTCCTGCTTTCAC	TTGTGAAAAAATGGATTGAATTATAGGTAGATTTGGCTATTATTTGTAATA	AC	-18.7	WP_010962801.1	no_ortho	ko:K00425	ko00190,ko01100,ko02020,map00190,map01100,map02020	R11325	M00153
pTSS_-_273282_WD_RS01305	WD_RS01305	ankyrin repeat-containing prophage LambdaW1	0.14707	0.854736	0.0787561	0.696243	-0.933068	2.47097e-05	-0.414618	0.0708048	-1.0995	3.13268e-06	-0.764376	0.000562962	pTSS	WD0292	271150	273255	-	2105	27		910.681	ATAATATCTTTGTAGAATGGGGGGAGT	ATAATATCTTTGTAGAATGGGGGGAGTATGTTAACTAGAGATATTTCAAGGCCTGAGCAGGTTTTTAGTGGAGCAGAAATAAGCGAAAAAAAAGAGCTAGA	GTTAGAAAAATTATTCTTGCATTAGTTTTTATTTGTGCTATATGCTGTACA	AT	-13.4	WP_010962491.1	OG0000061	-	-	-	-
pTSS_+_252588_WD_RS01190	WD_RS01190	hypothetical protein	0.144229	0.902377	0.103894	0.632038	-2.94215	6.00065e-11	-0.439534	0.0938782	-0.327772	0.14384	0.126501	0.607265	pTSS	WD0267	252608	253021	+	413	20		79.9896	TTTATAAATATAGGGGTAAC	TTTATAAATATAGGGGTAACATGATAGGAAATGTAGAAAGATTGCAAAGAGAACTACTTGAAGAAATGGGGTCTATTTCTTTGGGGAGTAGTAATACAAGG	AACGAATAAAGGAATTGACAAGTGAAAATGTAATACTGTACGTTAGATAAT	TT	-16.7	WP_010082194.1	OG0000047
iTSS_-_645259_WD_RS02975	WD_RS02975	DNA-directed RNA polymerase subunit alpha	0.137131	0.902377	-0.191559	0.402463	-3.2929	3.40042e-11	0.0377359	0.90615	0.255203	0.306174	0.581234	0.0249653	iTSS	WD0658	645213	646280	-	1067		10	107.163		CTAAGGATATAGATGAGTTGGCTAAACAACATACTGATGAAGATTAGGTGATATATGAAACATGGAATAAAAAAACGTAAACTATCTCGTTGTACTGAACA	TTTGACTAATTTTGGCTTGTCTTTGGGTATGAATGTGCTAAACTGGCCACC	CT	-9.9	WP_010962743.1	OG0000133	ko:K03040	ko00230,ko00240,ko01100,ko03020,map00230,map00240,map01100,map03020	R00435,R00441,R00442,R00443	M00183
pTSS_-_795945_WD_RS03735	WD_RS03735	actin bundler	0.131187	0.902377	-2.37733	1.3511e-08	-1.77278	1.81775e-06	-0.334887	0.450474	-1.31053	6.29706e-06	0.129001	0.611455	pTSS	WD0830	794396	795919	-	1523	26		35.7993	ATATTTAATTAATAGTGAGGTTTAAA	ATATTTAATTAATAGTGAGGTTTAAAATGTTACATAATGAAAAAAATTCAAATTCTGTTGGAACTCAACAAAACCAACCAGAAGATAGTTTTGATTTGAAT	CTGGCAATCAATTTAACACTAACTTAAGAATCAAGGAATACAATTATAATA	AT	-12	WP_022626356.1	OG0000089
oTSS_-_388537_WD_RS01820	WD_RS01820	sodium:proton antiporter	0.116249	0.902377	0.250417	0.268054	-4.21324	1.58133e-13	0.400711	0.120885	-0.462049	0.0531305	0.0174293	0.989045	oTSS	WD0407	386284	387579	-	1295			201.338		TGAAACTATTTATTTATCTTCTCTGTACAGATTAAATGACAAAAAAACTCACGTATCTGGCGTCTCATGTTTAATTTTTTGCACTATGTGCACCTTATGTC	AAATAAAAAACTTGCTTGACAAACTCCGCCAGCCCCCTTATCATAAACACT	TG	-9.3	WP_006280467.1	OG0000058	-	-	-	-
asTSS_+_77433_WD_RS00380	WD_RS00380	hypothetical protein	0.112059	0.902377	0.488929	0.0944625	-1.53833	4.20523e-05	0.563681	0.0568327	-0.326259	0.289122	-2.58979	8.04647e-09	asTSS	WD0083	76813	77628	-	815		3	30.7381		AATTCTTCACGTTGTCAGCTGCTCTTGTGCTTAAGATATTAATTAATGGCTTATTAAGCAAATTCTTCTCTTCATATTTTAACAAATCCCTTGCAACTTGA	TTTAGGTAGTATATCAAGTAAATCGTGTCCATTTTCGGTATACTCTAAATA	AA	-9.3	WP_010962355.1	OG0000631	-	-	-	-
pTSS_+_1213459_WD_RS05765	WD_RS05765	hypothetical protein	0.110793	0.902377	-0.672036	0.0240336	-1.81782	1.84537e-06	-0.154321	0.899418	0.142324	0.59337	0.0207459	0.935925	pTSS	WD1272	1213557	1213865	+	308	98		37.6705	GTAGCTAAAGTAACTTAGGTTTATCGACGCTTTACTACTTGTTAGCGGTGTGGTGTAGTGGCCATATATGTTTAGTTCTTTTTTTTAAGGTATTTTGT	GTAGCTAAAGTAACTTAGGTTTATCGACGCTTTACTACTTGTTAGCGGTGTGGTGTAGTGGCCATATATGTTTAGTTCTTTTTTTTAAGGTATTTTGTATG	ATCACACAATTAACTGTTGAATTTTACATTTCTAGCTGTATTATGGCTACG	GT	-17.2	WP_010081942.1	OG0000246
pTSS_-_793972_WD_RS06625	WD_RS06625	divalent-cation tolerance protein CutA	0.106332	0.902377	-0.402664	0.0328067	-1.32349	7.16612e-08	0.129845	0.81699	0.276422	0.13993	0.249142	0.392682	pTSS	WD0828%2CWD_0828	793619	793954	-	335	18		166.772	GCATTTATGTAGCTACTA	GCATTTATGTAGCTACTAATGAATAATTTAGTTTTGGTTTATACAACTTTTTCAAATTTTGAGGAGGCTAAAACTGTTTCTGAAGAATTGTTAAACGAGAA	TGGCGTTATTTTCTCTTGATGAATAAATCTCGGTAGAGTATAGTAGCAATG	GC	-15.9	WP_006279213.1	OG0000620	ko:K03926	-	-	-
pTSS_+_60195_WD_RS00285	WD_RS00285	membrane protein	0.101361	0.902377	-0.799414	0.00186826	-2.77636	3.98638e-11	-0.670237	0.0117706	-1.32285	2.99552e-06	-1.5132	3.59119e-07	pTSS	WD0061	60224	60859	+	635	29		300.782	ATTATATATTTTTTTGTATGAGGAGTTAT	ATTATATATTTTTTTGTATGAGGAGTTATATGAAAATAAAGAGATTGTGCGTTTTGGCTGTGTTGCTTACTTCATCTCTAGCAGGTGCAGCTAGTAATAGT	TTTTGACATGTAGTTATATCTTTTTTAATATAAAGGATATATACTTATGCA	AT	-19.8	WP_010962341.1	OG0000052	ko:K10936,ko:K16079	ko05111,map05111	-	-
pTSS_+_881389_WD_RS04130	WD_RS04130	membrane protein	0.0985497	0.902377	-0.774727	0.186888	-1.84978	0.0122487	-0.427583	0.805252	0.593999	0.30064	0.446503	0.607265	pTSS	WD0914	881415	881927	+	512	26		38.3661	ATGTTATTAATTTTGGGTAGGTAATT	ATGTTATTAATTTTGGGTAGGTAATTATGTCTATTTTATCGATACTCCTGTTTATCAGTCTTTCTTTACTCAACACTTCAAATAAATTGATGATATGTGCT	TATGCTAAATAACTCTTTTACTATATGTAATGTTTATTTAGAATGAATGTA	AT	-12.5	WP_010962922.1	OG0000739	-	-	-	-
asTSS_-_958066_WD_RS04525	WD_RS04525	uroporphyrinogen-III synthase	0.0978305	0.902377	0.021414	0.928856	-2.08939	3.91056e-09	-0.517866	0.0287696	0.134108	0.543542	0.0559856	0.78136	asTSS	WD1000	957905	958612	+	707		3	44.9623		ACTTGTGGATATTACAACGTCAAATTCGTGTGCAGATATATCAGGATTTAAGTACTTTATTGTGAATACTGGTTCTATATAAACTTTGTATCCATACTTTC	GGAAAGTCATCCACTTTGCATATTTGACTAAAAGCCTTTACACTGTTTTTA	AC	-15.6	WP_010962976.1	OG0000088	ko:K01719	ko00860,ko01100,ko01110,ko01120,map00860,map01100,map01110,map01120	R03165	M00121
gTSS_-_1201720_WD_RS05705	WD_RS05705	OmpA family protein	0.0965217	0.902377	0.143815	0.489314	-2.06606	1.07567e-08	0.0853722	0.899418	0.2969	0.159523	0.0419642	0.83867	gTSS	WD1255	1201177	1201656	-	479	64		45.539	ATGGAGAGATATTAGCTACTGAAATTAAAGTTACGCACTATTTAAAATTTATGGAGGTTTAGTA	ATGGAGAGATATTAGCTACTGAAATTAAAGTTACGCACTATTTAAAATTTATGGAGGTTTAGTAATGTGGAGTAGACTGGTTATAATGTGCTGTTTTTGTT	GGTTGTACAAAAAGTATTTAGTATTTTATTTCTCTTGACTATATTACAATA	AT	-10	WP_010081889.1	OG0000257	ko:K03640	-	-	-
pTSS_-_1262863_WD_RS05970	WD_RS05970	transcription termination/antitermination protein NusA	0.0960571	0.902377	-0.303068	0.104836	-1.43303	7.73153e-09	0.04708	0.899418	-0.183936	0.341598	-0.221359	0.467247	pTSS	WD1319	1261244	1262806	-	1562	57		182.444	AGTGTTCTTTGCCCGTTGGAGCTATAATTATAACTAATTACATTGGATTTATTTATT	AGTGTTCTTTGCCCGTTGGAGCTATAATTATAACTAATTACATTGGATTTATTTATTATGATTGCTAATCGTAAAAGCAGTGTTAAGCAGAAAAGTAACAA	AAAACATGAAAAAACTTGACTTAAGTTAGCAATCATTTAACATTTAAGATA	AG	-11.4	WP_010963179.1	OG0000615	ko:K02600	-	-	-
pTSS_-_338500_WD_RS01595	WD_RS01595	replicative DNA helicase	0.0939491	0.902377	-0.0228956	0.953544	-1.48957	2.22107e-05	-0.701073	0.028671	0.146341	0.592531	-2.54118	2.35374e-09	pTSS	WD0354	336842	338293	-	1451	207		29.3814	ATATTTAACGTGCCCCTGGCCGGACTTGAACCAGCATGCTTTTGCAAGCAACAGATTTTGAGTCTGCCGTGTCTACCATTCCACCACAGGGGCATTAAGTTTTAATGCTATAGGCAACACGGAATTAGTCAAATTTTTTTGCCTTTACATCTTTCAAATGAGGACTAAATATTCTACAATAATCAACAGTTACTCTCAAAACTTAAA	ATATTTAACGTGCCCCTGGCCGGACTTGAACCAGCATGCTTTTGCAAGCAACAGATTTTGAGTCTGCCGTGTCTACCATTCCACCACAGGGGCATTAAGTT	AATAGAAAATAAACGATTAAAAAATTTATGTAACATATATATACTTTCCAA	AT	-29.7	WP_010962532.1	OG0000044	ko:K02314	ko03030,ko04112,map03030,map04112	-	-
iTSS_-_168622_WD_RS00840	WD_RS00840	dephospho-CoA kinase	0.0876874	0.902377	0.70733	0.00344684	-2.31538	1.72205e-08	0.693818	0.00714685	1.39776	3.80584e-07	0.67267	0.00887272	iTSS	WD0185	168604	169191	-	587		10	53.8168		ATTAAACCTAAACACGTAGCTCTACGTCATACCGCCGCGGTATCTCTAGATCCCGCTAACAAGCAGCGGGATGACGGTTGTCAGGATCCCAGCAGCCTCCC	AGTGTAAGCAAAGAGTATGTTTTTTCTCAAGTAAAAGATATAGTGGATTCA	AT	-28.5	WP_006280338.1	OG0000254	ko:K00859	ko00770,ko01100,map00770,map01100	R00130	M00120
asTSS_+_46049_WD_RS00205	WD_RS00205	hypothetical protein	0.0845912	0.902377	0.261833	0.261745	-1.61858	2.30818e-06	0.51166	0.0400167	0.658705	0.00439681	0.0280356	0.900281	asTSS	WD0042	45767	46177	-	410		4	33.2886		GTCTTCATCTGTAGTTTCATCTGCATACTGTTGTCTAAGTGAAGAAGGTCGCCCCTCCTCACTCGACTTCAAAACCGTACGTGAGACTTTGCGCCTCATAC	TCATCGTAGGCTAACTTTATTATTGGTGATTTTTCTGCTATATTCCTTAGG	GT	-22.1	WP_010962328.1	no_ortho	-	-	-	-
gTSS_-_1039539_WD_RS04890	WD_RS04890	cation:proton antiporter	0.081288	0.902377	-0.434518	0.029413	-2.70023	3.17508e-11	-0.0228795	0.97499	0.33375	0.0800609	0.207503	0.607265	gTSS	WD1081	1037962	1039521	-	1559	18		68.8672	ATATTGGTTTTAATTATT	ATATTGGTTTTAATTATTGTGCAACTTTATAAATCGTCACTGTTACTTCTACTGACTGTATTAATAGTTATAGTCCTAAAATTACCTGAAAATTTGAGCAT	GTGGTTAATATGCAAATTGATTTTATTCATATATTGAGATAGCATAAACCA	AT	-8.9	WP_038228212.1	OG0000773	ko:K05568	-	-	-
asTSS_+_423611_WD_RS01950	WD_RS01950	pentapeptide repeat-containing protein	0.0682391	0.902377	-1.8444	1.38846e-09	-1.43329	2.46668e-07	-0.0797242	0.899418	-0.651422	0.000915704	-2.48559	2.16175e-12	asTSS	WD0440	422906	424711	-	1805		7	28.909		TGTAGAAAGGTCTGAATCTTCTATCTTCACATAGGTGAATAGTGAATGGTCAAAAAATGAGCCATTCATGTTAGAATTTGCAACTTTAGTATTATGAAACT	GTACTGTTATAAACTTGAGAGTCTTGGATTTTTATCTTATACATTGAAGTT	TG	-19.5	WP_010962595.1	OG0000757	-	-	-	-
iTSS_-_737628_WD_RS03460	WD_RS03460	phosphoribosylglycinamide formyltransferase	0.0682321	0.902377	-0.645283	0.0189688	-1.6844	8.75674e-09	-0.0797021	0.899418	-0.217347	0.458454	-2.73668	4.4848e-13	iTSS	WD0763	737076	737636	-	560		1	34.3887		GATAAAACTCGGAATACTAATTTCAGGTAGGGGGTCGAATATGCAGGCCTTAATAGAAGCATGTCAAGATCAGAATTTTTCCGCAGAAGTTGCATGTGTTA	GTTTTGTTAGTATTAACTAAATTCTAAACTAACTGTGCTATAATGAAAAAG	GA	-16	WP_010082490.1	OG0000658	ko:K11175	ko00230,ko00670,ko01100,ko01110,ko01130,map00230,map00670,map01100,map01110,map01130	R04325,R04326	M00048
pTSS_-_415264_WD_RS01920	WD_RS01920	acetyl-CoA carboxylase biotin carboxylase subunit	0.0681628	0.902377	-1.13479	0.000274825	-1.76942	2.22151e-08	-0.0794823	0.899418	-1.9995	8.11163e-09	-0.391851	0.0793401	pTSS	WD0433	413188	415263	-	2075	1		35.9408	G	GATGATAGAAAAGAAGTACAGTAAGATTTTAATAGCAAACAGAGGAGAGATTGCCTGCAGGATTATCAGAACTGCCCATAAGATGGGTATATCTTGTGTGT	GGCAATGATATAGAAATTTACTTTCTTAACTTCAGAAAGTATACTCATACG	GA	-15.8	WP_010962588.1	OG0000580	ko:K01965	ko00280,ko00630,ko00640,ko01100,ko01120,ko01130,ko01200,map00280,map00630,map00640,map01100,map01120,map01130,map01200	R01859	M00373,M00741
iTSS_+_19790_WD_RS00115	WD_RS00115	50S ribosomal protein L10	0.0680285	0.902377	0.612338	0.139641	-3.13067	1.8555e-14	-0.0790542	0.899418	-0.249239	0.543542	-4.18244	3.53877e-17	iTSS	WD0022	19688	20206	+	518		2	93.7224		GATTCATTAACTCTGAGGAATAGTCTGAAGTCTATAGCAGGTGGGGTATTAGTAGTTAAAAACACTCTAGCGCGCTTGGCTTTGGAAAGGACTGGTAAATT	TAAATAATGATTTCTTGATATTAGTAAATTTTAAATCTATAAATGCTAATG	GA	-22.7	WP_006279539.1	OG0000525	ko:K02864	ko03010,map03010	-	M00178,M00179
pTSSps_+_1206691_WD_RS07025	WD_RS07025	hypothetical protein	0.0679385	0.902377	0.612295	0.150702	0.237362	0.268677	-0.0787654	0.899418	-0.247182	0.593688	-3.70396	2.64768e-12	pTSS	WD1263	pseudo	pseudo	+	506			67.5435		AGTAGAACATTATAGGTTTCAGCAATGATAAAAGAAATTGAAGAACTAATAAAAATTGTTGGTAAGGGTAATTTATTAGAGACGTTATTTATTTTTTTAGG	AAGTCTAATAACATTTATTGCTATTTTGCCATGTATCCCTTATACTATAAA	AG	-7.6	WP_012673394.1	no_ortho
iTSS_+_717980_WD_RS03365	WD_RS03365	GTPase Era	0.067926	0.902377	-0.528499	0.0522989	-1.55372	5.80287e-06	0.955971	0.0114153	0.751108	0.00135527	-0.0124001	0.986005	iTSS	WD0743	717339	718223	+	884		8	31.3263		TGTTATAACTGAACAATTTGAGGAAAAAAAAGATAAGAGTTTAGTCATCAAACAGATCATATTTGTGTTGAAAGATAGTCATAAAAAAATAGTACTAGGAA	AGAGAAAAATTATTCTTGAACTTGCGTGAAGAATTGCCATACTCTACAGCT	TG	-8.5	WP_010962804.1	OG0000612	ko:K03595	-	-	-
pTSS_+_305477_WD_RS01435	WD_RS01435	hypothetical protein	0.0679105	0.902377	-0.290143	0.172191	-1.75279	3.62261e-07	0.854443	0.0287696	-0.789622	0.000604442	0.217444	0.607265	pTSS	WD0324	305484	305876	+	392	7		36.2422	AAGCGTT	AAGCGTTATGATAGTTGAGTTAAAAATGCCTAAAAGTAATAGTAAAAAAGAACCTAATGAGAAAAATAAACCTCAAGAACAAAGAGAAGGCAGAAGCGGAG	AATCCTAGATTGTTAACTGTTATTTAACAATTTGCACGTAGAATTTTATTA	AA	-6	WP_006279962.1	OG0000749
pTSS_+_836483_WD_RS03885	WD_RS03885	50S ribosomal protein L35	0.0679009	0.902377	0.612276	0.139641	-1.46385	2.58098e-06	2.2854	4.91041e-09	3.98108	2.7414e-15	0.560978	0.0131992	pTSS	WD0864	836534	836740	+	206	51		29.3136	TTAATTACTATTAAAGAACTCAATAGTAGTGCTTGTAAATTTATTTGGAAT	TTAATTACTATTAAAGAACTCAATAGTAGTGCTTGTAAATTTATTTGGAATATGAAGAAAATAAAATTAAAAACCAAATCTTCTGTGAAAAAGCGCTTTCA	TAATATACAATTTTAATTTGATTCTTTAATAAAATTATTTATACTAATGCT	TT	-11.5	WP_007548610.1	OG0000315	ko:K02916	ko03010,map03010	-	M00178
pTSS_-_146476_WD_RS00715	WD_RS00715	hypothetical protein	0.0678977	0.912132	0.602707	0.0816127	-2.22556	4.28904e-06	-0.0786338	0.91093	0.454612	0.176894	-0.691963	0.0798941	pTSS	WD0157	145693	146451	-	758	25		49.3364	ATATAAACCAAGTGTTACTTAGAAC	ATATAAACCAAGTGTTACTTAGAACATGGGGATTTTTTTTAAATTTTTGGGAAAGATGCTAGGCAAGGTTTTTCCTGCTAAAACAGTAAGCTCTCTTTTAG	TACATATTTTAAGTTGTTGATAAGTCCGTTACAATACAGTATTATAAATAA	AT	-16.9	WP_022626214.1	OG0000713
iTSS_-_1214098_WD_RS05770	WD_RS05770	penicillin-binding protein 2	0.0678962	0.902377	-2.65028	9.44581e-12	-1.72928	4.85952e-08	1.46679	8.93045e-06	0.175597	0.451722	0.312124	0.222164	iTSS	WD1273	1213868	1215415	-	1547		9	35.0027		GGAGGAAAAACTGGATCGGCGGAAAAAGTTGTAGATGGTAAATATAGCAAAGATGCAAACATAGCATCATTTATAGGAGTGCTAACTATGCTTGACCCAAG	CAGTAACAGATGGCACTGGCAGAAAAGCAAAAATAAAGGCATATTCAATAG	GG	-17.1	WP_010963147.1	no_ortho	ko:K03587	ko00550,ko01501,map00550,map01501	-	-
asTSS_-_105296_WD_RS00500	WD_RS00500	DNA topoisomerase (ATP-hydrolyzing) subunit B	0.0678935	0.902377	0.0364288	0.897302	-1.98518	9.40109e-07	-0.0786203	0.899418	-0.326018	0.226817	-0.342881	0.452287	asTSS	WD0112	103515	105902	+	2387		8	41.2186		GCTAACGCATTTATTCAAAATAAGGCGCAAGTTGTTAAATTCTGTAGCTGTACCACTTAGTGTTAATCTTTTAACTGCTGAGTTTATTATATACTCTTCAA	AAGAGATTTTGTGGTATTTCTCTATCATAATTTTTGCTAATATTAGAAGTG	GC	-16.3	WP_010962371.1	OG0000083	ko:K02470	-	-	-
iTSS_-_1080339_WD_RS05135	WD_RS05135	tRNA-Arg	0.0678744	0.9308	0.612264	0.421987	0.145986	0.65315	-0.0785587	0.93519	-0.245718	0.761259	-7.07008	4.58805e-13	iTSS	RNA-Arg-4	1080266	1080339	-	73		1	658.2		GTGCCCGTAGCTCAGCTGGATAGAGCAACAGCCTTCTAAGCTGTGGGTCGTAGGTTCGAATCCCACCGGGCACACTCTTTTATCAATACTTTCTATAAATC	CACGAAGTACTTGACTTGACTTGTACTAAGAAGCATTTTATATATGTTGTG	GT	-29.8	no_protein	no_ortho
pTSS_-_82882_WD_RS00400	WD_RS00400	IMP dehydrogenase	0.0678708	0.902377	0.116357	0.6174	-1.78575	1.26385e-06	1.10274	0.00515117	0.000819241	0.997581	0.0536142	0.821781	pTSS	WD0089	81378	82871	-	1493	11		35.9948	AAATAAAGCCT	AAATAAAGCCTATGAAAAAAATGGAAGCTTGTTATTCGTTTGACGATATACTTCTTTTGCCAGCCTATTCTAATATATTGCCTTGCGATGCAGATACAAAA	TCCTAGCTAATTTTGCCTATTGCAATTTAATTAATTGGCGTATAAGCTTTA	AA	-10	WP_022626203.1	OG0000672	ko:K00088	ko00230,ko00983,ko01100,ko01110,map00230,map00983,map01100,map01110	R01130,R08240	M00050
asTSS_+_1232000_WD_RS05840	WD_RS05840	TrbC/VirB2 family protein	0.0678263	0.902377	-0.65185	0.00244175	-2.89314	3.14641e-12	-0.0784029	0.899418	0.608288	0.00154331	0.0364623	0.870643	asTSS	WD1290	1231751	1232077	-	326		3	78.8601		AACAAAAGTAGTAGGAAGAGCATTTGCATCAAATGCAAAGGAGAGAATTAATGCCACAAGTAGAAGAAAATTTTTCATTATGCCTCCGATAATTTCTATTT	GTATAGCCTATTATCTTGCATATCACCGATGATGTTGTATCATTTGTATCA	AA	-14.5	WP_022626171.1	OG0000026
asTSS_+_938801_WD_RS04425	WD_RS04425	threonine--tRNA ligase	0.0677904	0.902377	-0.60435	0.00123792	-3.26311	5.33648e-14	-0.0782865	0.899418	-0.212189	0.239853	0.273981	0.222164	asTSS	WD0978	937232	939133	-	1901		2	101.712		AGTGAAGGTACGATCTGTAGCAAAATCATAGTAAAAACCGTCCTGAATTGTTGGGCCGATAGTAATCTGAGTATTAGGAAATAGCTCTTTCACTGCCTGCG	CTTTTTACAATCTCTTTCATTTTCTTTTCTATTGCGGTAAGATCGTCCGTA	AG	-14.5	WP_010962960.1	OG0000392	ko:K01868	ko00970,map00970	R03663	M00359,M00360
asTSS_-_480828_WD_RS02220	WD_RS02220	type II secretion system protein	0.0641987	0.902377	0.218314	0.361184	-2.75492	8.83259e-10	-0.0630538	0.899418	-0.0313119	0.908553	-0.267077	0.607265	asTSS	WD0500	480722	482209	+	1487		1	71.3332		AACGGATAATCGTGCTTATAATTGTCTATGTTAATAGGATATTGCTTGGTAGGTAGATGTGTGCAAGAAATAATGAAGAGGAGTATTAAGCATTTAAAAAT	TTTCTGGTATTGCCGGTTCATTAATCTCCAAAGAGGTGTTATATTGTTGCA	AA	-13.8	WP_022626270.1	OG0000648
asTSSps_-_549626_WD_RS02515	WD_RS02515	transcriptional regulator	0.0614346	0.902377	0.0811483	0.714842	-1.65052	4.80732e-07	-0.028221	0.922248	-0.80698	0.000523437	-2.70202	4.19985e-11	asTSS	WD0559	pseudo	pseudo	-	1178			33.1317		AATGATTCTTGTTCTCTGTACTCATCCATTAAACTCAATAGCTTTTTGCTTTCTCTTGTTTTAGGTAGCAGAACTTTAATATTCACTGATAATCCTTCTGC	TTTTAACTTTTTCCTTGCCACTTTTCATATCTTCAGATAGAGATTTGACTA	AA	-8.2	WP_010962716.1	OG0000389	ko:K20480	ko02024,map02024	-	-
iTSS_-_815995_WD_RS03835	WD_RS03835	hypothetical protein	0.0530124	0.902377	0.114404	0.628094	-2.39884	1.41298e-08	0.264846	0.513962	0.904872	0.000204969	0.580656	0.0319656	iTSS	WD0853	815537	816169	-	632		3	55.8585		AAAGCTTTGAGTGAGAAATTTGTAGATAATCATAGTTTATTGTCTGAATTTGATAAGGAAGACAAAGAGATTGTACAAGAAAGGATTAAGGTGTTTAGTAT	TGCGGGATAACACATCACTTGACAAGGATGTCAATTTTGCTAAATTGAATA	AA	-12.5	WP_010082417.1	OG0000592
pTSS_+_698765_WD_RS03280	WD_RS03280	cell division protein FtsZ	0.0490497	0.902377	-0.0720761	0.69013	-1.53976	3.91056e-09	-0.176831	0.587757	-0.0176317	0.93162	0.136135	0.607265	pTSS	WD0723	698795	699991	+	1196	30		146.26	AAGTGAATTCGCTAAATTTGAGTAATTTAA	AAGTGAATTCGCTAAATTTGAGTAATTTAAATGTCTATTGATCTTAGTCTGCCGGAGTTGCCTATATTACACCCAAGGATTACCGTTGTGGGAGTGGGTGG	TAGAAGTGAAAAGTATTTGCATATTATTAAAAAAGCGGTAACTTATTATCA	AA	-19.2	WP_010962790.1	OG0000539	ko:K03531	ko04112,map04112	-	-
pTSS_-_688391_WD_RS03230	WD_RS03230	hypothetical protein	0.0458927	0.902377	-0.186735	0.368284	-1.43616	2.7167e-07	0.401772	0.111087	0.937722	5.02533e-05	0.665435	0.00443542	pTSS	WD0713	687910	688338	-	428	53		198.426	TTAAATTTGTAGCTCGTATCATTTGGGCTTGTTACTACTTATATGTAAGTGCT	TTAAATTTGTAGCTCGTATCATTTGGGCTTGTTACTACTTATATGTAAGTGCTATGAAAATACAATGTAATAGTTGTACTAAAACTTACTTAGTATCTCCT	CTGTGTTTTTTTTAGTTGCAAACCTTCCATTTGTTATATATATATTGATAT	TT	-14.1	WP_010962781.1	OG0000327	-	-	-	-
iTSS_-_117339_WD_RS06255	WD_RS06255	transfer-messenger RNA	0.0447041	0.920458	1.30465	0.00233007	0.582856	0.121363	0.667923	0.204404	2.42015	7.55244e-07	0.530636	0.4706	iTSS	WD_WptmRNA1%2CWptmRNA1	117039	117378	-	339		2	55.2431		GTACATTTTGTGTACTATAGCAATAAAATTACCTTGTAATAGGTGTATTGGACCCGAGGGCAGTACTCGGCGTCTCCACCATGTTTTTTAATTTATGTGGG	TAAGGTCATAATATCTTGACATTTATTTAATGTTGCTATATAATAGCTATG	GT	-26.6	no_protein	no_ortho
pTSS_+_158887_WD_RS00785	WD_RS00785	50S ribosomal protein L25/general stress protein Ctc	0.0371922	0.902377	-0.0281405	0.892744	-1.11242	2.43858e-06	-0.162978	0.693847	-0.0727511	0.7062	0.0117688	0.95303	pTSS	WD0174	158925	159536	+	611	38		133.291	AAATTATATTAAAAGGATTAGCTGAATAGGAGTAACCG	AAATTATATTAAAAGGATTAGCTGAATAGGAGTAACCGATGACGCAACAGGAAATAGTAACAATTAATGCAGAGTTACGTGATATAACAAAAACAAAAGCG	GTATGAAAGAATGAAGTTTGAAATAAATATTTTTATGTTATATTATTGTTA	AA	-7	WP_010962412.1	OG0000298	ko:K02897	ko03010,map03010	-	M00178
pTSS_+_796058_WD_RS03740	WD_RS03740	hypothetical protein	0.0245674	0.913355	-0.373321	0.0889435	-3.00561	3.14641e-12	-0.343769	0.179626	-0.303085	0.149322	0.360525	0.116733	pTSS		796075	796290	+	215	17		84.8296	AAGAAGCTGCAGCATTT	AAGAAGCTGCAGCATTTATGAAGTATAGAAAAAGAACACTCATCTTTTTGGCTGTTATAACTTTAATAATAATAGCTTTACTATTTAGGTATAATTCCCAT	TTCAAATAATTTCGCTTGACGTGTTTTGTGGTAACATAGAAAATTAGGTCA	AA	-13	WP_022626357.1	no_ortho
pTSS_+_468944_WD_RS02170	WD_RS02170	malate dehydrogenase	0.020465	0.91471	0.0209941	0.910067	-1.00205	2.54389e-06	-0.00421285	0.987539	0.24605	0.176854	0.212351	0.531425	pTSS	WD0488	468973	470295	+	1322	29		211.999	ATACAAGCTTAAAATATAAGGATGTAATG	ATACAAGCTTAAAATATAAGGATGTAATGATGAACGATGATTTAGATAGTACCACAAAACAAGAAGCGCTTAAGTATCACAGCAGAGGTGGTAACCCTGGT	AGTTAATAGTTTACAATTGAACATTTATAAAAACTCCATATACTTAAAAAA	AT	-13	WP_010962630.1	OG0000153	ko:K00029	ko00620,ko00710,ko01100,ko01120,ko01200,map00620,map00710,map01100,map01120,map01200	R00216	M00169,M00172
pTSS_+_1115443_WD_RS05300	WD_RS05300	cytochrome b	0.0194284	0.945729	-0.58405	0.0132294	-2.35213	7.03984e-09	0.173426	0.798978	0.00219239	0.995465	0.637507	0.0106794	pTSS	WD1169	1115458	1115979	+	521	15		53.81	TTTAGGGTAATCAAA	TTTAGGGTAATCAAAATGGAAGACGATAAATATAGCCTAGGTTTAAGAGTTATCCATTGGTTGATGGCTGTTTTTATTATCGGTATGCTTTGTTCTGGACT	GCTTTAATGATTTTGATTGAAAAATAGTTTTTCTATTATATAAATGCTACT	TT	-16.2	WP_010082022.1	OG0000557	ko:K12262	-	-	-
pTSS_-_1158434_WD_RS05490	WD_RS05490	30S ribosomal protein S21	0.0185861	0.919607	0.0199343	0.916165	-1.16194	2.27281e-07	0.474355	0.0181106	0.49485	0.00662033	0.414159	0.0441013	pTSS	WD1211	1158202	1158402	-	200	32		390.949	TTTTGAAATGATTATCGAAGGAGGTATAGAGT	TTTTGAAATGATTATCGAAGGAGGTATAGAGTTTGATAGAAGTATTAGTCCATTATGGTGATGTAGACAGATCTCTTCCAGTATTGAAAAAAACAATTCAA	TCAAGTTTATAAAATAATTGACAATGTTAATTTTCTAATTTATAAATAGAT	TT	-11	WP_010963104.1	OG0000482
pTSSps_-_764810_WD_RS03580	WD_RS03580	molecular chaperone DnaJ	0.0152209	0.945729	-0.339065	0.152335	-1.17212	2.22107e-05	-0.386905	0.194964	-1.01749	0.000156759	-0.308966	0.479328	pTSS	WD0789	pseudo	pseudo	-	638			576.482		GTGTATTTATGTGAGGTGTAGTAATGAGTCAACATTTTAAGTTAACTGGTCAGGAGTTTTATGATAATAATGATCTGTTTAACGTACTAGAGATAAAAGCT	TGATATTTTTATGCTTGTGTGAACATTAAATATATTATACTAATAGTATCG	GT	-11.1	WP_007301978.1	no_ortho
iTSS_+_1154777_WD_RS05470	WD_RS05470	nitroreductase family protein	-0.00435426	0.983222	-0.081795	0.724395	-2.2192	4.25838e-08	-0.0637485	0.899418	0.232779	0.350107	0.509729	0.0703543	iTSS	WD1207	1154769	1155356	+	587		1	49.5821		TTTATGCACTATTAAATTAAAAATGATGAGTAAACAAGATCTATTATCGTTGATGAGAGCAAGACACAGCGGACGTTCATACGATCCTACAAGAGCAATAT	TGAGAGGTTTTGCAATTTAAATTTTGCTTATATTGTGCTACAATGAATTAT	TT	-12.7	WP_010963100.1	OG0000426	-	-	-	-
pTSS_+_545806_WD_RS02500	WD_RS02500	NADH-quinone oxidoreductase subunit D	-0.0128609	0.945729	0.131031	0.533145	-1.27033	1.00096e-06	0.574683	0.0133017	0.471736	0.0279519	0.106858	0.621148	pTSS	WD0560	545825	546997	+	1172	19		302.986	ATATCTTAAACTACTGGAC	ATATCTTAAACTACTGGACATGCCCGATCTAAAGACAATGATGTTAAATTTTGGACCTCAGCACCCAGCTGCACATGGAGTGTTGCGTCTTGTTTTAGAGA	TATGCAAGAAGTTTATTGACTTTGAGCGCACTTTAGCCTATACAATTTTAA	AT	-20	WP_010962676.1	OG0000556	ko:K00333	ko00190,ko01100,map00190,map01100	R11945	M00144
asTSS_-_859525_WD_RS04025	WD_RS04025	Fe-S protein assembly chaperone HscA	-0.0144986	0.945729	0.250334	0.345438	-2.18186	1.41317e-08	0.304709	0.273186	0.663797	0.00895612	-0.164971	0.607265	asTSS	WD0892	858728	860476	+	1748		5	47.907		GTGATTGCTTAGGTACTCTTTCACAGAGCGTGATTCGATAAGTAAGGAATTTAGTTGCTTAGCCGTCTTTTCTCTATACTTATCAATCACAATTGAACTCA	TCGCACTCAAATGGCTTGCCGTTAACATTAAATTCGAAGATACCTATAGTG	GT	-20.5	WP_010962910.1	OG0000190	ko:K04044	-	-	-
asTSS_-_582226_WD_RS02715	WD_RS02715	sigma-70 family RNA polymerase sigma factor	-0.0153845	0.963565	-1.09749	0.00562591	-2.02536	4.57804e-06	0.138947	0.899418	2.45509	1.7902e-07	1.05808	0.0086566	asTSS	WD0604	581154	582158	+	1004		extended	454.523		GCTAAGAAGGGGCACACAGGTAAAGCATTCTTCTGCCTCACCACTTTATAGTTGCTCTACCTGTGTTGTTATGTTACAACGACTTTTACTAATACTCCCGG	TCTCTTAATATTTTCTTGCATATTTTTCTGCTATATACTAACCTTTACATG	GC	-20.4	WP_010962707.1	no_ortho	-	-	-	-
pTSS_-_1030420_WD_RS04850	WD_RS04850	cytochrome b/b6	-0.0247145	0.909894	-0.0596438	0.756579	-1.35297	7.3404e-08	0.426933	0.0455278	0.489998	0.0099105	0.473593	0.0249653	pTSS	WD1071	1029145	1030374	-	1229	46		214.489	ATAAGATAAAAGTAGCAATGGACATGTGTTCAGAAAGGTTTAAGTT	ATAAGATAAAAGTAGCAATGGACATGTGTTCAGAAAGGTTTAAGTTATGCAGGAAGATAACAAAAAAGAAACAATAAAAGAAGAAAAAGGCATATTAGGAT	GCTTTAAAGTTTTTATTTGTGCGTAAAGGATAAGTTGCTACAATAAAAAAA	AT	-6.6	WP_006280242.1	OG0000609	ko:K00412	ko00190,ko01100,ko02020,ko04260,ko04714,ko04932,ko05010,ko05012,ko05016,map00190,map01100,map02020,map04260,map04714,map04932,map05010,map05012,map05016	-	M00151,M00152
pTSS_+_989834_WD_RS04675	WD_RS04675	pyridoxal phosphate-dependent aminotransferase	-0.0249258	0.935145	0.12978	0.664399	-1.78899	1.55961e-05	0.0493647	0.903145	0.417468	0.152368	0.122748	0.668221	pTSS	WD1029	989851	991044	+	1193	17		37.0421	TTTAGCTTCAGTAAGAT	TTTAGCTTCAGTAAGATATGTCAGACCTTGCAAAAAGAATGTCCCTAATAAAACCATCACCTACGATTGCTGTAACTGATAAGGCAAATAAGTTGAAAAAT	ACAATACACAAAATTCTAGCTTTTTTGTTGTACGGGGTTTATCATTTGAAT	TT	-9.9	WP_010962992.1	OG0000428	ko:K00812	ko00220,ko00250,ko00270,ko00330,ko00350,ko00360,ko00400,ko00401,ko00950,ko00960,ko01100,ko01110,ko01130,ko01210,ko01230,map00220,map00250,map00270,map00330,map00350,map00360,map00400,map00401,map00950,map00960,map01100,map01110,map01130,map01210,map01230	R00355,R00694,R00734,R00896,R02433,R02619,R05052	-
pTSS_-_158795_WD_RS00780	WD_RS00780	ETC complex I subunit	-0.0264038	0.911567	-0.141947	0.461737	-2.7336	3.40042e-11	-0.0101569	0.987253	0.30618	0.120471	0.0471366	0.810323	pTSS	WD0173	158480	158779	-	299	16		70.5341	TTATTTAACAAGAACT	TTATTTAACAAGAACTATGGGCATTGACGATAAAGTAGTTTTTAGGATTTATAAACCAACAAGAACTGCAACACAATCTGGTTTAGGTAATACAAATTTCT	CTTTCATACTAATTGTTTGTGAAAGGATTTATTTAGATATATATTTAAGCT	TT	-11.2	WP_010962411.1	no_ortho	-	-	-	-
pTSS_-_519346_WD_RS02370	WD_RS02370	30S ribosomal protein S2	-0.0274267	0.940733	0.211992	0.470648	-1.91483	2.52756e-05	-0.211066	0.899418	0.250718	0.454269	0.279547	0.607265	pTSS	WD0532	518417	519265	-	848	81		39.9736	AATTTAATTTCACACATGGCTTGTACAAGTAGTCCCATTAGGGTTATGCCATGGAAGATAAACTATTTGGAGGAATGATAT	AATTTAATTTCACACATGGCTTGTACAAGTAGTCCCATTAGGGTTATGCCATGGAAGATAAACTATTTGGAGGAATGATATATGACAAATTTGCCTAAAGT	GTCAATATTTTTTGTTTGCGCTTTGCTGTCTTTTCTATTACTATGTAAATA	AA	-16.1	WP_010962661.1	OG0000169	ko:K02967	ko03010,map03010	-	M00178,M00179
pTSS_+_359552_WD_RS01700	WD_RS01700	dCTP deaminase	-0.0277208	0.920367	-0.0419149	0.841354	-1.71244	2.74855e-07	-0.144155	0.899418	-0.210812	0.330357	0.240414	0.587066	pTSS	WD0379	359576	360133	+	557	24		34.7028	ATTACACAACTTTAAGGGGCAATT	ATTACACAACTTTAAGGGGCAATTATGGCAGTTATGCCAGATAAATGGATAAGAGAAAAAGCTGAAAATTTTGGAATGATAGAACCTTTTGTGAACCACAA	TGACAAAAGCTACAGTTTACATTTAAATTTTATTTTATATTATTGTAAGTA	AT	-14.6	WP_006280485.1	OG0000173	ko:K01494	ko00240,ko01100,map00240,map01100	R00568,R02325	M00053
gTSS_+_222576_WD_RS01040	WD_RS01040	protein translocase subunit SecF	-0.0289186	0.913851	-0.378088	0.139641	-3.15908	2.57758e-10	-0.00456746	0.989688	-0.365787	0.152368	0.0616219	0.805756	gTSS	WD0235	222590	223465	+	875	14		95.8743	TTTAAGTAAATAGC	TTTAAGTAAATAGCATGGCACTTAGACTCATTCCAGACAACCTCGATATCAAGTTTAGTAAATATAGGGATTTGACTGCATTAATTAGCATTATTCTTATC	CAATCACAGAATAAACTAGTGAATTTTTTGAAAAGTATATAAAATTCAAGT	TT	-9	WP_010082185.1	OG0000551	ko:K03074	ko03060,ko03070,map03060,map03070	-	M00335
iTSS_+_4699_WD_RS00035	WD_RS00035	type IV secretion system protein	-0.0304507	0.935533	-1.00863	0.029413	-1.93736	2.09106e-05	-0.431277	0.43986	0.395124	0.302539	-2.98906	1.57987e-08	iTSS	WD0004	4300	4980	+	680		6	41.1944		AGAAATTATGTAGGATCGCAGAATATGGATGATCTTTTTAATTTATATTCAGATACCAAAAGTGAATTTAAAATTCGCTCAATTCAAAAGTTGGGTAACGA	ATTATACAAAGGTGAGGTTGTTTTCCTCACCTGATGTGTATAATGAATTTA	AG	-17.2	WP_010962299.1	OG0000175	ko:K03203	ko03070,map03070	-	M00333
pTSS_+_843189_WD_RS03920	WD_RS03920	50S ribosomal protein L31	-0.0348061	0.908471	-0.136245	0.589837	-1.15041	7.00091e-05	-0.209931	0.69906	0.138022	0.592531	0.143621	0.607265	pTSS	WD0870	843212	843415	+	203	23		116.189	TGACTAAAAGTTTATAAACAACA	TGACTAAAAGTTTATAAACAACAATGAATTATCATAAAATTATTATAGTTATGACAGACGGTCAAGAGTTTGAAACTCGTTCCACTTATGGAAAGGAGGGA	ATTTTAGAATAATGATTGACTTAGTGAATTAAGTTCACTAGAATATTAGCT	TG	-14.9	WP_007548602.1	OG0000321	ko:K02909	ko03010,map03010	-	M00178
iTSS_-_1264164_WD_RS05975	WD_RS05975	efflux RND transporter permease subunit	-0.0382867	0.912132	0.281766	0.340456	-1.76926	2.69274e-05	-0.523409	0.168297	-0.482705	0.12737	-0.260257	0.607265	iTSS	WD1320	1262895	1265969	-	3074		6	35.6438		AGGAGCATTTTCAGACAACGTTATCGCCAGAATACAACTAGAACTTATGGATTGGCGCTTCAGGCGCAAAGCTAAGCACATACTAAATGATATAAGGAGCA	GAACGCATTTTGAGCATTGAAAAAGAAATTCATGTTTCTTATGCTAGATCA	AG	-10.2	WP_010963180.1	no_ortho	ko:K03296,ko:K18138,ko:K18989	ko01501,ko01503,map01501,map01503	-	M00647,M00699,M00718,M00720
asTSSps_-_220303_WD_RS06900	WD_RS06900	hypothetical protein	-0.0393491	0.902377	-0.0978683	0.642986	-2.74369	1.15045e-10	0.147046	0.882914	0.0942589	0.655929	0.133731	0.607265	asTSS	WD0231	pseudo	pseudo	-	1241			70.3585		TTAGGACGTTTAAAAATTTGACGCCAATCGCTGTAAGGCTCCTTAAAATCGAAAGGAGTGCGTATAACTTTTTCCTTGCCTGATACCCCACCATTCATATT	GTTCATTTATTTCGCTCGACGAATCATAGTTGGAAGGGTTATACTGTTGAT	TT	-17.7	WP_012673095.1	no_ortho
iTSS_+_621947_WD_RS06940	WD_RS06940	cytoplasmic incompatibility factor CifB	-0.0396883	0.902377	-0.0246881	0.915999	-1.31436	2.312e-06	0.342378	0.249503	0.0873681	0.693483	-0.232067	0.607265	iTSS	WD0632%2CWD_0632	618723	622223	+	3500		10	144.916		AAATCGGAGAAGAAATATTTCACAATTATTCCAAAATGATTCTCTATCTTCTCCTAGGGGTAGATTGATTCAAGGTCGTCCAGGAATTCAACATGAAATTG	GGAATTGGAAATGACACTAGACAACCTCAAAGAAATGAACAATACTTTAGA	AA	-15.8	WP_010962722.1	OG0000024
pTSSps_+_479172_WD_RS02215	WD_RS02215	ankyrin repeat domain-containing protein	-0.0464763	0.902377	0.191924	0.309657	-2.51995	8.86309e-11	-0.389638	0.168878	-0.391266	0.0465454	-0.606818	0.00526569	pTSS	WD0500	pseudo	pseudo	+	1487			60.9339		AAGTAGGAGTATTATTAACGCGAAAAGAGTTTAATTAGAGATTTAAGTGATATGGCGCGTGAGGAAGATATAAACCAATTAGTAGAAAATGGATTTGATAT	TTATGCAAGAATGCACTAGCCATTTCTCACAGATTCATTTAAACTTAATCA	AA	-9.2	WP_015587825.1	no_ortho
asTSS_+_305276_WD_RS01430	WD_RS01430	undecaprenyldiphospho-muramoylpentapeptide beta-N-acetylglucosaminyltransferase	-0.052167	0.902377	-0.371687	0.128146	-1.70399	1.4481e-06	0.0695	0.899418	0.12701	0.575744	0.390215	0.197468	asTSS	WD0323	304383	305414	-	1031		2	34.0329		TTTCTATGTCGGTATTTTTATTTGTTTTTTTATCAGTGAATAATATGCAATTGTATCCTTGTGTCTTTAGTGCTTTTGCTAAAGCTATGGCCGGAAAGATA	GAAAAACTTAAATTTGTTGCTGCTTGGTCTACGTAATGGTAAGGTGTAGCT	TT	-12.6	WP_007549072.1	OG0000264	ko:K02563	ko00550,ko01100,ko01502,ko04112,map00550,map01100,map01502,map04112	R05032,R05662	-
pTSSps_-_399657_WD_RS01865	WD_RS01865	MFS transporter	-0.0597037	0.902377	-0.281882	0.137615	-3.17684	5.90111e-13	0.827381	0.000140128	0.701772	0.000182654	0.180712	0.607265	pTSS	WD0416	pseudo	pseudo	-	980			96.0014		AAGCTTTAGGGGTATTTTATGGATCAGAAGACAGATAAGTTTCCACAATTTTTAAAAATGTTGTGCTTTGTTGAAATGTGGGAACGTTTCTCTTACTATGG	TTTTTTTAAGTTTTACTTGCAGTTTTTATTGTTTTACTTAACATTAACCCA	AA	-16.3	WP_015589042.1	no_ortho
iTSS_+_16103_WD_RS00080	WD_RS00080	elongation factor G	-0.0620736	0.902377	0.125476	0.670527	-1.58088	4.32199e-05	-0.148122	0.899418	-0.255025	0.438516	-2.63236	1.03084e-08	iTSS	WD0016	14183	16258	+	2075		10	31.6711		ATAATTACTGCTTCGGTACCTCTTGCAAATATGTTTGGTTATATCAACGTTTTGCGTTCTATGTCTCAGGGAAGGGCGCAGTATAGTATGCATTTTTCTTG	GTAGAAGAGGAAATGTTGCTGATATGCTCGATTTAGGTAATAATAGTAAAA	AT	-17.9	WP_010962308.1	OG0000529	ko:K02355	-	-	-
pTSS_-_261086_WD_RS01235	WD_RS01235	IS110 family transposase	-0.0646022	0.902377	-0.645986	0.0112701	-1.20491	1.87513e-05	-0.300752	0.390801	-0.00312313	0.993586	-0.0562704	0.812899	pTSS	WD0276	259882	260904	-	1022	182		194.265	ATTAGGTGGAGAAGGGAAGAACTTTGAATATCTCCTTAGATATAAAATCTGTGTGGTAGACAAGAGTTCCCTTCTCAAAAGTATAGGCTGAACGGTATCGTAGAAAGACCTAAATGGTTATAATTCTGTATCCACAAGGTTAGCCTTACTTTTCATTTTAATAGTAACGTATGGAGTTATAT	ATTAGGTGGAGAAGGGAAGAACTTTGAATATCTCCTTAGATATAAAATCTGTGTGGTAGACAAGAGTTCCCTTCTCAAAAGTATAGGCTGAACGGTATCGT	AGATATCTCCTTGTATCTTGTCAAAAGCATCTGATGTTTTAAGCTTAAGCA	AT	-24.3	WP_010962477.1	no_ortho	-	-	-	-
iTSS_-_1241039_WD_RS05875	WD_RS05875	RNA polymerase sigma factor RpoD	-0.0667905	0.902377	0.612294	0.186888	-1.44397	0.000391883	0.683168	0.0355348	-0.247168	0.62406	-2.49552	1.34963e-07	iTSS	WD1298	1239929	1241854	-	1925		5	28.79		ATGGTCTATAGCATTACAAATTAAGTTAAGTGATGCTGCTGTTGCCAGAATTACACAAGAACTTTATAAGATCAATAGATCCATTACGCTTGAAGAGGCTA	AAAAATTCTAAAAATTTCTCTAATGAGCTAGAAAATTTGTATAATCAAATA	AT	-18.6	WP_041580664.1	OG0000692	ko:K03086	-	-	-
pTSS_+_91904_WD_RS00450	WD_RS00450	multidrug transporter	-0.0672904	0.902377	-0.164465	0.501395	-1.58412	1.25148e-06	0.331546	0.29727	0.237966	0.388486	0.702605	0.011712	pTSS	WD0099	91920	92234	+	314	16		167.202	TTGAAATGTTACGAAA	TTGAAATGTTACGAAAATGTGCTGGTTGTATTTGTTGCTGTCTAGTATCCTAGAGATACTGTGGGCTGTAACGCTAAAGTTTAGTAACAGTTTTACTAAAG	TATTGCACTTTAGTGTAGTTTTAACTAACAATTTCTGTTACAATACAAGAT	TT	-21.4	WP_010962364.1	OG0000050	ko:K11741	-	-	-
asTSS_-_582139_WD_RS02715	WD_RS02715	major capsid protein	-0.0737527	0.902377	-0.115162	0.716201	-2.54699	3.01734e-07	0.070913	0.899418	-0.566483	0.0775546	0.0811777	0.79395	asTSS	WD0604	581154	582158	+	1004		10	62.6833		ACTAATACTCCCGGTCTATGGCACATTGGCAGAGAATTTGACTGAGTATGTAAATCGGTCCCTCTATCAAATCTTCTTGGCTCTTGTTTCGCGTAAAGTGG	TCACCACTTTATAGTTGCTCTACCTGTGTTGTTATGTTACAACGACTTTTA	AC	-19.3	WP_010962707.1	no_ortho	-	-	-	-
pTSS_-_849231_WD_RS03955	WD_RS03955	tRNA-Gly	-0.0745785	0.902377	0.0841369	0.666055	-1.04504	5.81198e-06	0.202216	0.511358	-0.269904	0.18553	-0.276714	0.349241	pTSS	RNA-Gly-2	849139	849211	-	72	20		155.91	AAATTTAGGTTAATTTAATT	AAATTTAGGTTAATTTAATTGCGGGAGTAGCTCAGTTGGTAGAGCGCAACCTTGCCAAGGTTGAGGTCGAGGGTTCGAACCCCTTCTCCCGCTCTTTGCTT	TTTTCGTGTACACGGGGTTTACAAATCGCTGTATATGCCTATAATTAAGTA	AA	-30.4	no_protein	no_ortho
pTSS_+_709522_WD_RS03330	WD_RS03330	NADH-quinone oxidoreductase subunit NuoE	-0.0856009	0.902377	-0.0265385	0.932735	-1.70714	6.70793e-06	0.499958	0.0726801	0.112363	0.682087	0.0961487	0.709877	pTSS	WD0734	709544	710044	+	500	22		34.4243	AAAGTTTACACGAGTCTCATGA	AAAGTTTACACGAGTCTCATGAATGATAGAAAAAGAAGAGCAGTTTAGTTTTACATCAGAAAACCTCAAGAAAGCGGGAAAGTTTATAGAGATGTATCCCA	TCTCAAAAAACCAACAATTGCAATCATTGGTTCTACAGGTATAATCTGTTA	AA	-10.4	WP_010962799.1	OG0000571	ko:K00334,ko:K03943	ko00190,ko01100,ko04714,ko04723,ko04932,ko05010,ko05012,ko05016,map00190,map01100,map04714,map04723,map04932,map05010,map05012,map05016	R11945	M00143,M00144
pTSS_+_941955_WD_RS04450	WD_RS04450	NAD(P)/FAD-dependent oxidoreductase	-0.088209	0.902377	0.0273587	0.894532	-1.05504	2.71829e-06	-0.0154587	0.943983	0.397519	0.0376064	0.0881758	0.643322	pTSS	WD0982	941973	942989	+	1016	18		299.862	ATAGATCACCATCTGAAT	ATAGATCACCATCTGAATATGAAAACCGATATAGTAATAATAGGTGCAGGACCTGTTGGAATATTCACTGCTTTTCAAGCGGGAATGCTTGATATGAGATG	ACATCCCTTTGTAAATTGACCTTGTTAGCAAAGAAAGCTAATATCTATAAA	AT	-21.2	WP_010962962.1	OG0000394	ko:K00384	ko00450,map00450	R02016,R03596,R09372	-
asTSS_+_895309_WD_RS04185	WD_RS04185	Rne/Rng family ribonuclease	-0.0900671	0.902377	0.0662171	0.826795	-3.3312	8.89476e-11	0.435796	0.163185	-0.583168	0.0472657	0.246878	0.607265	asTSS	WD0929	893623	895386	-	1763		1	106.674		AATTGACAAGGCAACTCTTACCTCATTAGAACAGATAGAATTTTCTATCAATAATACCCTTTTACCACTATTTGTCACTTATTTACCGTTTGCTTTTTATT	AATTGTTTTTTTTCCTTGAATTCTTGTTCAAATTCTACAACCTTGTTATTA	AA	-9.7	WP_010962931.1	OG0000283	ko:K08300	ko03018,map03018	-	M00394
iTSS_-_1199704_WD_RS05700	WD_RS05700	tRNA lysidine(34) synthetase TilS	-0.0946941	0.902377	-0.102092	0.608779	-2.40927	1.86984e-10	-0.170906	0.670136	0.304164	0.120427	0.286203	0.311687	iTSS	WD1254	1199697	1200992	-	1295		10	57.2119		GTATTTAGTTAGAAATAGAAATGAAAAAATTTTTAGAAGGCTTATTGATCTGGTTAGTAATTATTGTTCTTATTTCAGTTGCTTGTATTCAATTCAGCAGA	TCAATGCATTATTAATAGCACGATAAAACAAAATTTGGTAAGCTTGATTAG	GT	-11.2	WP_010963134.1	OG0000256	ko:K04075	-	R09597	-
pTSS_-_1077577_WD_RS05120	WD_RS05120	hypothetical protein	-0.1013	0.902377	-0.157714	0.496556	-0.986717	0.000115871	-0.802596	0.00345697	-1.30769	2.65197e-06	-0.991117	0.000148029	pTSS	WD1127	1076776	1077543	-	767	34		263.87	GTATTTAGTTGTAGAAAGTACCTTGGAGGTATGT	GTATTTAGTTGTAGAAAGTACCTTGGAGGTATGTATGTTCACAGGAAAAAATGAAAAATCTACTTCTATACTAGCTAAAGTTGGTAATGCAGCTTCGGGAG	TATCTTATAATGGATATAGAAGTTTAAGTTTTTTCGTCTATAATTAAAATG	GT	-18.4	WP_010963051.1	OG0000464
pTSS_-_145666_WD_RS00710	WD_RS00710	glycine--tRNA ligase subunit alpha	-0.104314	0.902377	-0.103152	0.637769	-2.33228	2.54966e-09	-0.342023	0.204873	-0.0880977	0.685667	-0.0063757	0.979487	pTSS	WD0156	144809	145648	-	839	18		53.5146	AAAAAGTGTACAATTTGT	AAAAAGTGTACAATTTGTGTGAACTTACAAAGTATAATAAAAGAGTTACAAGATTTTTGGGCTAGTGAAGGATGTGTTATACTTCACCCATACACATCTGA	GTTAAAAAAATAGGTATTGAATAGTACTTATTTATTTATATATTTAGTATA	AA	-15.9	WP_010082308.1	OG0000714	ko:K01878	ko00970,map00970	R03654	M00360
pTSS_+_722495_WD_RS03385	WD_RS03385	tRNA-Ser	-0.111036	0.902377	1.84571	2.74762e-05	0.382681	0.120421	-0.107302	0.899418	1.75422	2.03301e-05	0.19335	0.607265	pTSS	RNA-Ser-1	722499	722585	+	86	4		35.2035	GCAT	GCATGGAAAGGTGGCTGAGTGGTCTAAAGCACACGCTTGGAAAGCGTGCACATATGAAAATATGTCGGGGGTTCGAATCCCCCCTTTTCCGTATGTTACTT	TACCAGGTTTTTATATTGTTTAGCAGTACAATTTTCAATATTATGAATAAG	GC	-33.9	no_protein	no_ortho
pTSS_+_1192884_WD_RS05665	WD_RS05665	bacterioferritin	-0.111555	0.902377	-0.467708	0.0805323	-2.64537	4.62567e-09	-0.195687	0.794908	0.387024	0.124731	0.66562	0.014899	pTSS	WD1247	1192907	1193383	+	476	23		67.1442	ATGAATTGAACTAAGGGAAGATT	ATGAATTGAACTAAGGGAAGATTATGAATGAAGAGATAGTAAAACATTTGAACAAATTATTGACCAATGAGCTAACTTCTGTACGCCAGTATCTTTTGCAT	GAAATATTAAATGAGTTGCTATAACTATCGTTATCATATAAATTATGCTGA	AT	-9.6	WP_010081932.1	OG0000208	ko:K03594	ko00860,map00860	R00078	-
asTSS_+_956901_WD_RS04510	WD_RS04510	metalloprotease TldD	-0.123876	0.902377	-0.944732	0.00192506	-1.63545	2.54077e-06	-0.689934	0.0423689	8.51894e-05	0.999773	-0.0500296	0.848287	asTSS	WD0998	955518	956936	-	1418		1	103.219		GTTTTGAGCAAAAAATATTTGATCTAGATTTGGCATTACCTTTGAACTAAAAATTGTTTAAGTATATTATTTAACTTTAACATAGTAAACTATAAAAAGCC	TTGCTCAAAGCGTTATTGACTATTTTATATACGTTATTAATATTAACATTG	GT	-8.3	WP_010962974.1	OG0000420	ko:K03568	-	-	-
iTSS_-_656015_WD_RS03080	WD_RS03080	50S ribosomal protein L23	-0.126703	0.902377	-0.0998225	0.615366	-3.15396	3.69077e-12	-0.0908496	0.899418	0.111214	0.711662	0.21504	0.607265	iTSS	WD0679	656011	656298	-	287		10	93.9433		TTTAGTATGGGTATGAAATTTTTTAATCCTGTTACTCCGTCTTCTCGTGGGACTGTGTTAGTAAGTAAAGTTGGTTTATCAAAAGATGAGCCAGAAAAGTC	GAAAGTTTATTTTTCTTTGATGGATGGTCAAAAATTAGATATAATGAGCGT	TT	-18.7	WP_010962755.1	OG0000113	ko:K02892	ko03010,map03010	-	M00178,M00179
asTSS_+_932855_WD_RS04395	WD_RS04395	hypothetical protein	-0.128299	0.902377	-0.169423	0.599831	-1.76254	1.30433e-05	-0.00358852	0.991451	0.247458	0.460102	0.0505571	0.852454	asTSS	WD0974	932695	933180	-	485		7	36.4698		AGTGGCTCCACTATGCCAGTTGTAATGTTACTGCTTAAACTTGTGTTATACTCATTAATACTGTCTATCAAGCCATCATAAACCTTTTTAAGGTATGTTAT	GACTTTTTATTTCAGTTGTATTGTTCCCTATATTTGATATAGTTGTTGACA	AG	-17	WP_010082371.1	no_ortho
iTSS_-_815298_WD_RS03830	WD_RS03830	16S rRNA (guanine(966)-N(2))-methyltransferase RsmD	-0.135858	0.902377	-0.6861	0.00812917	-2.05161	5.3689e-08	-0.243702	0.587757	-0.331654	0.169298	-0.306286	0.424285	iTSS	WD0852	814866	815414	-	548		3	44.2253		AAGAAAACCTATTTATAACTTGAATGTACTTGATTTGTTCTGCGGAAGTGGCTCTTTTTCATTTGAAGCGCTTTCTCGCGGCGCTAAACATGCATTCATGG	CGACCAACTATGAGTATTGTTCGAGAAGCAATATTTAGTATACTTTCCTCA	AA	-24	WP_010082416.1	no_ortho	ko:K08316	-	R07234	-
pTSS_-_467202_WD_RS02155	WD_RS02155	outer membrane protein assembly factor BamD	-0.150357	0.747657	-0.233232	0.168464	-1.10112	6.68635e-07	-0.0772769	0.899418	0.46888	0.00837986	0.31986	0.146489	pTSS	WD0485	466475	467182	-	707	20		174.082	TTTTGATCGAAAAAAATCTT	TTTTGATCGAAAAAAATCTTATGTATAAGACTTTAATCACGTGCTTTATTTTCCTAATTTGCTCCTTTACACAATCGTATGCGGATGATCTTGAAAAAACT	TATTGCCTAAGAAATTTATTTATTTAAGTAATATTTAGGTCTATACTTTAT	TT	-7.5	WP_010962627.1	OG0000150	ko:K05807	-	-	-
iTSS_+_1034305_WD_RS04875	WD_RS04875	histidine--tRNA ligase	-0.151332	0.902377	-0.968851	0.000247552	-1.94046	2.36512e-07	0.138637	0.899418	0.131418	0.567384	0.143679	0.607265	iTSS	WD1076	1033248	1034474	+	1226		9	40.6666		ATAGCGGAACGCTCAGAACCCGAATGAAAAAAGCAAATCAAGCAAATGCTAAAGCTGCTTTAATCTTTGGCGATGAAGAATTGAGTAGTAAAACTTTAAAG	AACACTTGCAAATGAATTGCGCAGAAATGGTTTATATGTAATCTATGAATA	AT	-16.6	WP_010963026.1	OG0000605	ko:K01892	ko00970,map00970	R03655	M00359,M00360
pTSS_+_1023016_WD_RS04815	WD_RS04815	P44/Msp2 family outer membrane protein	-0.152335	0.870989	-0.660992	0.00297926	-1.47979	7.46498e-08	-0.0360754	0.900343	0.295401	0.178527	0.555064	0.0178883	pTSS	WD1063	1023047	1023760	+	713	31		365.31	GTGGAATTTTAATTTTTTTACGAGGACAATT	GTGGAATTTTAATTTTTTTACGAGGACAATTATGCATTATAAAAAGTTTTTTTCAGCAGCCGCTTTAGCAACGTTGCTAAGTTTATCAAACTCTGCTTTTT	TTATTAAGTTAGCACTTGACTTAACTTTAGTTGTTACTTAGACTGCTAAAG	GT	-12.4	WP_010963018.1	OG0000027	ko:K12980	-	-	-
iTSS_-_1065341_WD_RS05030	WD_RS05030	hypothetical protein	-0.15514	0.902377	2.2025	1.87918e-09	-1.64509	8.86064e-08	-1.95632	3.71135e-08	-0.251791	0.543542	-2.69714	4.66794e-12	iTSS	WD1111	1065084	1066013	-	929		8	33.4062		AATATTCATGATAATGGCTCCGTAGAACTTATTGAGGGTAATGGTGTTACTATGGAGCAATTAGCTGCACATAAAGAAGTAAAAGTAGGAAGGCAATATGA	AAATGACTTTAAAGTGGAATGCTCAAGGAAAAGAATGTAATATTAAAATTA	AA	-20.5	WP_099606212.1	no_ortho
pTSS_+_182321_WD_RS00885	WD_RS00885	23S ribosomal RNA	-0.160163	0.647037	-0.40671	0.0202279	-1.08714	1.9852e-07	0.0263194	0.90615	0.125687	0.543542	0.150705	0.607265	pTSS	Wp23SB	182426	185197	+	2771	105		2251.58	GATTAATTTAGTTTTTAGATGTTTGACAAGTTTTATGGTAGAGATTAATTTAATCTCAATTCAATTTTAATAATATTTAACTCTGCATATTCTGCATATAGTCGG	GATTAATTTAGTTTTTAGATGTTTGACAAGTTTTATGGTAGAGATTAATTTAATCTCAATTCAATTTTAATAATATTTAACTCTGCATATTCTGCATATAG	TTGTGCAAAAAGGCGTTGACATATTATTTATTAGGTTATAACATATAAAAG	GA	-12.2	no_protein	no_ortho
pTSS_-_659194_WD_RS03100	WD_RS03100	elongation factor Tu	-0.160221	0.902377	-0.0291704	0.90975	-1.42104	3.30087e-06	-0.241542	0.503599	0.0555452	0.822216	0.309235	0.438068	pTSS	WD0683	657988	659160	-	1172	34		97.6894	ATGTATTTGTATTTTAGGTAGAAAAGTTTAAATT	ATGTATTTGTATTTTAGGTAGAAAAGTTTAAATTATGACAGCGATAGTGGAAGCATTTGGAAAGCCGCATGTAAATGTGGGAACAATAGGACATGTGGATC	TCCGCTCTTTTTTTTGTTGTATTTTGATAAAATCAACATATTATTTATTGA	AT	-18.4	WP_010962759.1	OG0000056	ko:K02358	-	-	-
pTSS_-_302685_WD_RS01415	WD_RS01415	tRNA-Leu	-0.163346	0.842639	-0.421686	0.0708189	-1.24523	2.30818e-06	-0.176625	0.697201	-0.0938769	0.682087	-0.194866	0.607265	pTSS	RNA-Leu-2	302590	302671	-	81	14		459.717	ACTAAAAATTTCTT	ACTAAAAATTTCTTGCGGATATGGCGGAATTGGTAGACGTGCCAGGTTTAGGTCCTGGTGAGCTTGCTCGTGGGGGTTCAAGTCCCTCTATCCGCACTTTA	AGTAAGACTTTAAACCTTGAATATTTTTAATGGAATACCTATAATAGGGTA	AC	-32	no_protein	no_ortho
pTSS_+_1063099_WD_RS05020	WD_RS05020	amidophosphoribosyltransferase	-0.173078	0.642447	-0.0423785	0.817326	-1.2074	1.97513e-07	0.0959209	0.899418	0.462303	0.00938828	0.352821	0.100746	pTSS	WD1109	1063117	1064502	+	1385	18		176.164	TTTTACTTAATAGTTTTT	TTTTACTTAATAGTTTTTATGCTAGATGAAATGCGTGAGGAATGTGGGGTATTTGGCATAAGTTGCAACCAAAGTGCTGCTTTTAACTCTATACTTGCTCT	AGATGAACAACAAAATGCTTGTATTTTACCTATGCTAAAGTAAAATTAAAT	TT	-18.2	WP_010082377.1	OG0000289	ko:K00764	ko00230,ko00250,ko01100,ko01110,ko01130,map00230,map00250,map01100,map01110,map01130	R01072	M00048
pTSS_+_603382_WD_RS02780	WD_RS02780	MFS transporter	-0.178665	0.902377	-0.641932	0.0203394	-3.13226	1.30301e-10	-0.107063	0.899418	-0.39086	0.139929	-0.70006	0.0107284	pTSS	WD0619	603458	604603	+	1145	76		91.7241	AGCATCTGCATAGAGCTATTTGGAAATAGGTGTGAACTTTGTCTTCTTTCAATATTTACTATTCTTCTGTGGATAT	AGCATCTGCATAGAGCTATTTGGAAATAGGTGTGAACTTTGTCTTCTTTCAATATTTACTATTCTTCTGTGGATATATGCTGCTTTATTTATCAAGACAAA	TGTTTGCAAACTTCTTGTCAAACAATATTATACCAATATAGTATTATACTA	AG	-16.4	WP_006280071.1	OG0000767	ko:K02445	-	-	-
oTSS_+_130667_WD_RS00655	WD_RS00655	Asp-tRNA(Asn)/Glu-tRNA(Gln) amidotransferase subunit GatB	-0.182975	0.764422	-2.31835	3.18799e-09	-2.17221	7.03984e-09	-0.20067	0.613372	0.116199	0.598229	-0.162648	0.607265	oTSS	WD0146	131554	132978	+	1424			47.6928		AAATAGCTCAACTGGATTCCAGCGTCACGCGCTGGAATGACACCTTTGTGTTTGCATAGCTGTACGAACATTGTGATTTGAGAGCAATCTCCACAAGGGAG	ATAAGTCTGGTGAGAATAGACGTTCATCTCAAAATGCAGTATTTTTGTTGA	AA	-30.3	WP_010962393.1	OG0000368	ko:K02434	ko00970,ko01100,map00970,map01100	R03905,R04212	-
iTSS_-_1067122_WD_RS05040	WD_RS05040	Holliday junction branch migration protein RuvA	-0.183128	0.902377	-0.177927	0.485893	-1.67857	9.9211e-06	-0.124916	0.899418	0.128867	0.653709	0.171336	0.607265	iTSS	WD1113	1067056	1067628	-	572		9	33.6557		ATACAGGCCAAATCTGGACACTAAGGATATTATTCGCATGGCGCTTAAGGAGCTTTCAATACTATGAAATCAATATCGTGCGGTAAAGAATATACTGAAGA	TTGATCAATCTTGGGTATGAAAAAATGAAAGCTTATGATACGATAAAAAAA	AT	-15.7	WP_010082382.1	OG0000237	ko:K03550	ko03440,map03440	-	-
pTSS_-_296470_WD_RS01390	WD_RS01390	sodium:proton antiporter	-0.185402	0.823818	0.127104	0.589511	-2.48543	3.10976e-10	-0.370958	0.210231	0.135294	0.561429	-0.956755	5.88199e-05	pTSS	WD0316	295128	296423	-	1295	47		59.8833	AAATCATATCATAGTTGATTTGCGTTTATCAGAGCTGGAGTAGAGGT	AAATCATATCATAGTTGATTTGCGTTTATCAGAGCTGGAGTAGAGGTATGTTTTATCTTACAAATTTTTTGCCTATTTTACTGTTCCTATTTCTTTTTGTA	CTTTCTAGAAAAACCTTGGTCAAGGTGCTAACTGTGGTTTATAATAATATA	AA	-11.6	WP_010962510.1	OG0000058	-	-	-	-
pTSS_-_1129388_WD_RS05355	WD_RS05355	recombination protein RecR	-0.195834	0.761884	-0.835746	0.00186826	-3.80944	2.04604e-12	-0.0342244	0.908248	-0.448941	0.0678208	-0.0861946	0.707339	pTSS	WD1180	1128763	1129368	-	605	20		151.204	GCCTATTCTGAATTTATTGA	GCCTATTCTGAATTTATTGAATGAACGTTAACATAAAGAATCTAGTTCATGCTTTCTCTAAATTGCCAAGTTTAGGGCCATCATCATCACGCAGGTTAGTT	AGAGAAACTTACCACTTTCTTTACAAAGGGTTTGATGTTACCATTTGACTG	GC	-16	WP_010963080.1	OG0000494	ko:K06187	ko03440,map03440	-	-
asTSS_+_975893_WD_RS04595	WD_RS04595	phage portal protein	-0.19652	0.898562	-0.0119852	0.968726	-1.91909	4.80732e-07	-0.160046	0.899418	0.351245	0.180101	-0.146029	0.607265	asTSS	WD1012	974993	976186	-	1193		3	40.7577		AATAAATTCCGATTTTGATGTCATTGGATTAGGAGAATAAAGTAATTTCAGTAATGGATGGGCTTTTAATTGCGATTTTCCCTGTTCAGTAAGCTGGCAGA	ATCAATATATAAGAATTGCCGTTAACTAACCGATAAGTTACAATCCCCTCA	AA	-18.9	WP_010962986.1	no_ortho	-	-	-	-
pTSS_-_1047228_WD_RS04915	WD_RS04915	RIP metalloprotease RseP	-0.200469	0.887534	-1.07785	0.00100902	-3.23891	9.66311e-10	0.36016	0.32091	0.929836	0.00122246	0.665013	0.0321337	pTSS	WD1086	1046086	1047204	-	1118	24		101.394	TTTTGTTAAGATCTAAATATACAG	TTTTGTTAAGATCTAAATATACAGGTGGAATTAATTTCTAATCTTATCCATCAATTTAGCGATGGAATATATTATTTTTTATCATTTTCTTTAATAATTTC	AAGTTAAACTAAATACTTGTCAAGCGAGGCGCATTTTAATATACTTAACAT	TT	-12.2	WP_010963034.1	OG0000475	ko:K11749	ko02024,ko04112,map02024,map04112	-	-
iTSS_-_165341_WD_RS00820	WD_RS00820	HNH endonuclease	-0.203054	0.761955	0.108327	0.628094	-2.6774	3.35295e-10	0.251414	0.486791	-0.120671	0.593688	-0.391663	0.17357	iTSS		165245	165568	-	323		8	68.1166		ACATCACAAAGACCGGAATAGACGAAACAACATGATCAAAAACTTATCTTTGTTACATGGACATTGTCACGATGAATTACACAGGAGGTGTGCATGAAAAG	AAATGTGATAATTGTAGACTATGGTTTAAAAGTGATGATACAATAGAAATA	AC	-13.4	WP_022626216.1	no_ortho	-	-	-	-
pTSS_+_534321_WD_RS02445	WD_RS02445	preprotein translocase subunit SecA	-0.205612	0.625251	-0.38756	0.0922302	-2.0215	2.19042e-08	0.0848622	0.899418	0.566367	0.00666497	0.660159	0.0038835	pTSS	WD0549	534345	537005	+	2660	24		43.5706	TTAAATAAGACTTTACTTAAGTTT	TTAAATAAGACTTTACTTAAGTTTATGCTAGATTCTCCGCTAATTTTGACAGCCATTCTTATATTTTTCATTTTTACGTTGTCATTCTTTTTTATAAGAAA	AAATCTAATATGTAATTGCTGTAGGCTGCATTTAGTAATATAATCTCATAT	TT	-10.8	WP_022626296.1	OG0000632
iTSS_-_786568_WD_RS03695	WD_RS03695	threonylcarbamoyl-AMP synthase	-0.215545	0.647037	-0.43758	0.062018	-2.52677	1.20594e-09	-0.310259	0.288598	-0.488571	0.0290872	-0.0904049	0.688342	iTSS	WD0820	786296	786883	-	587		6	60.107		AGAATTCCTGAGCATCCTATTGCAATTTCAATACTAAACAAACTGAAAGTTCCAATAGTTGCAACTAGTACAAATATTTCAGGAAAAGAAAGTGTATGTAA	AAAACAACAACATGTTGCCAAACGAATTCTTTAAAGATAGTATAGGTATCA	AG	-16	WP_010962857.1	OG0000278	ko:K07566	-	R10463	-
iTSS_-_937388_WD_RS04425	WD_RS04425	threonine--tRNA ligase	-0.216149	0.418486	-0.725837	0.000359897	-1.42768	2.92087e-08	-0.320576	0.131397	-0.414466	0.0258239	-0.16584	0.607265	iTSS	WD0978	937232	939133	-	1901		10	150.06		GCATAGTTCAAACAAGGTTCCTATATTGTGGATTGTAGGCAAAAATGAAGTTACAAGTAAAACTGTGTCAGTAAGAAATTTAGGATCGGAAAGACAGGAGT	AGAGTCAAGACTGATTTGACCAATGAAAAAATTAGTTATAAGATACGTTTG	GC	-10.6	WP_010962960.1	OG0000392	ko:K01868	ko00970,map00970	R03663	M00359,M00360
iTSS_-_229799_WD_RS01090	WD_RS01090	acetylglutamate kinase	-0.217243	0.852445	-1.84245	1.67071e-05	-1.61339	6.40288e-05	0.889685	0.00413244	1.86554	6.9285e-08	0.292371	0.607265	iTSS	WD0245	229740	230651	-	911		10	32.5232		ATTATGCTTGATTTATTTACTGAGAGTAATTCAAGCATATCGATTGTGAGTGATTTATAGCTATACTGCTTGCAACTACACGAATACCAAGAGGGTGTCAT	CGGAGGAATGTGCTGGAGTTGTTCACATAGTTGATGGTAGAATATCTAACA	AT	-26.8	WP_010962459.1	OG0000218	ko:K00930	ko00220,ko01100,ko01110,ko01130,ko01210,ko01230,map00220,map01100,map01110,map01130,map01210,map01230	R02649	M00028
iTSS_+_368201_WD_RS01730	WD_RS01730	ankyrin repeat domain-containing protein	-0.224394	0.544127	-0.328111	0.139641	-1.4142	4.85772e-07	-0.622655	0.0103777	-0.628387	0.00419497	-0.54732	0.0222863	iTSS	WD0385	367326	368954	+	1628		6	105.004		AAATGTATTGAACGCTCTACTGGGAGCAAAAGAAATCAATGTTAATGCACAAGATAAAGATGACAGGACTCCTTTGCATTTGGCTGCTAAAAAGGACAACA	AATAAAGATACTCCTTTACATTCTGTTCTTAAAAAGGACAACATAGATATA	AA	-15.6	WP_010962552.1	OG0000519	ko:K06867,ko:K08738	ko00920,ko01100,ko01120,ko01524,ko02020,ko04115,ko04210,ko04214,ko04215,ko04932,ko05010,ko05012,ko05014,ko05016,ko05134,ko05145,ko05152,ko05161,ko05164,ko05167,ko05168,ko05200,ko05210,ko05222,ko05416,map00920,map01100,map01120,map01524,map02020,map04115,map04210,map04214,map04215,map04932,map05010,map05012,map05014,map05016,map05134,map05145,map05152,map05161,map05164,map05167,map05168,map05200,m…	R10151	M00595
asTSS_-_625279_WD_RS02845	WD_RS02845	hypothetical protein	-0.233699	0.692702	0.475537	0.0643253	-2.62296	4.36486e-09	0.0824244	0.899418	-0.575033	0.0254144	0.0218333	0.931276	asTSS	WD0633	623343	626243	+	2900		7	66.2881		ATGACTTCAGGACGCATTAATTTTCTAGACCTTTCAAAATATCCCTGTTCAATAGCATTGTAGACCGAGTAGCCACCGAGCGCGCAATCATTGCCTAACTC	AATCCCTTCTTAACTCTTCACGTTCTGTCCATTTGTTGTTAGACTCGCTTA	AT	-7.54	WP_010962723.1	OG0000054	-	-	-	-
pTSS_-_194481_WD_RS00940	WD_RS00940	cation:dicarboxylase symporter family transporter	-0.236995	0.498417	-0.714711	0.00186826	-1.67711	1.767e-08	0.398675	0.10286	0.429611	0.0396661	-0.142156	0.607265	pTSS	WD0211	193330	194460	-	1130	21		146.688	AGGACATTGGTATATAAGAAC	AGGACATTGGTATATAAGAACGTGCTACAACTATTAATCTTACTCACGGTCATCACTTCAGCTGCATTCTTTGGTCATTTAGTTCCAATGGAAGTAAAAAC	TTAGACAGTTTTGCTTTACTTAACAACTAACTTACCATATATATGTCCATA	AG	-11	WP_006280118.1	OG0000347	-	-	-	-
pTSS_+_1228685_WD_RS05820	WD_RS05820	thioredoxin-dependent thiol peroxidase	-0.238777	0.592645	-0.500778	0.0359347	-1.8236	2.29648e-08	-0.330552	0.276373	-0.415938	0.0725786	0.0858478	0.699564	pTSS	WD1285	1228708	1229175	+	467	23		133.739	AAGTGTTATTAATGGAGCAAGGT	AAGTGTTATTAATGGAGCAAGGTATGGAATTAGCAGTAGGAAATAATGCACCCGATTTTAGCTTGCCAGCAGATTCTGGTGAAAATTTATCACTGAGTGAA	AGCTATATATAAAATTTGATACTCTGACTACAATATACTACTATAGATGGA	AA	-15.7	WP_010963157.1	OG0000266	ko:K03564	-	-	-
pTSS_+_2991_WD_RS00025	WD_RS00025	tRNA-Leu	-0.25051	0.51954	-0.395262	0.0881881	-2.81977	3.35295e-10	-0.0626844	0.899418	-0.428124	0.0564383	-0.0613886	0.792839	pTSS	RNA-Leu-1	3028	3115	+	87	37		75.7541	GTAATTTAAAATAATTATATAAAAACTAGAATATAGT	GTAATTTAAAATAATTATATAAAAACTAGAATATAGTGCGGCCGTGGTGGAATTGGTAGACACGCAGCGTTGAGGTCGCTGTGGCTCATAAGGCCTTGGAA	TATTCTAGTATCAGATTGACACTCTAGATGAAAAATTCTAAAATGATTAAG	GT	-21.8	no_protein	no_ortho
iTSS_+_941717_WD_RS04445	WD_RS04445	tRNA-Ser	-0.25352	0.902377	0.577279	0.345438	1.06598	0.0391762	-0.467694	0.695319	-0.0618443	0.931801	-1.66389	0.0116453	iTSS	RNA-Ser-2	941717	941804	+	87		1	897.311		GGACGGATGGCCGAGCGGTTTAAGGCACCAGTCTTGAAAACTGACGTACGTGATGAGCGTACCATGGGTTCGAATCCCATTCCGTCCGCACAGCATCTCGC	TAAAGCTTTTATAGATTGCTTAAAATCAAATGTTGTGATAGAAAAGAAATG	GG	-33.2	no_protein	no_ortho
pTSS_+_418332_WD_RS01935	WD_RS01935	succinate dehydrogenase flavoprotein subunit	-0.264683	0.540363	-0.212813	0.381123	-1.01402	0.000249441	-0.229755	0.602866	-0.214538	0.452461	0.268606	0.607265	pTSS	WD0437	418353	420152	+	1799	21		215.379	GTAATGATAAAATAAGTAAAT	GTAATGATAAAATAAGTAAATATGGATAAGTCAGCGTATGAGATCATAGAACATGAGTATGACGTGGTAGTAGTAGGTGCAGGTGGAGCAGGGCTCAGAGC	CTATAGAAAACTTGTATAGATTTTTTCTACTTCTGTGATATCATAAGCCTG	GT	-12.4	WP_010962592.1	OG0000326	ko:K00239	ko00020,ko00190,ko00650,ko00720,ko01100,ko01110,ko01120,ko01130,ko01200,ko05134,map00020,map00190,map00650,map00720,map01100,map01110,map01120,map01130,map01200,map05134	R02164	M00009,M00011,M00149,M00173,M00374,M00376
iTSS_+_15846_WD_RS00080	WD_RS00080	elongation factor G	-0.269372	0.395542	-0.512825	0.0190792	-1.13989	6.98642e-06	-0.0400793	0.899418	-0.413157	0.0515057	-0.287814	0.389477	iTSS	WD0016	14183	16258	+	2075		9	123.982		GATTTCCGTTGATTGATTTTAAGGCTACCCTTCTTGATGGTGCTTTTCATGAGGTTGATTCTAGTCCTTTAGCTTTTGAACTTGCTGCTAAAGGTGCTTTT	TGGGGTAGAAAATGGCTTGGAGTTGATAAAAGAAGGTGGTATAATTTCGGG	GA	-20.8	WP_010962308.1	OG0000529	ko:K02355	-	-	-
iTSS_-_1138528_WD_RS06140	WD_RS06140	polyprenyl synthetase family protein	-0.272163	0.606593	0.0721563	0.767525	-2.28826	4.66195e-08	-0.434665	0.195113	0.170002	0.543542	0.106666	0.670965	iTSS	WD1192%2CWD_1192	1138278	1139285	-	1007		8	51.68		GTGCTACAGACAAGCAACGTAAAGCGTTATATAACTATGGAATAAATCTAGGGCTTATCTTTCAAGCTAAGGATGATATTGAAGACTACGAACAAGATAAA	AACCGCAAAACTATTTGCAGCTTCATGTGAAATAGGTGCTATAATAGGGGG	GT	-11	WP_010963088.1	OG0000502	ko:K00795	ko00900,ko01100,ko01110,ko01130,map00900,map01100,map01110,map01130	R01658,R02003	M00364
pTSS_+_946859_WD_RS04470	WD_RS04470	ABC transporter permease	-0.27263	0.388973	-0.132698	0.50234	-2.47531	2.4924e-10	-0.45076	0.0712029	0.0478223	0.815784	-0.251478	0.493683	pTSS	WD0989	946922	947704	+	782	63		60.4094	ATAAAGTTAATAAAAATTTTAATAAAATCAGTAAGACTAACCTCTAGCTAAAATGAATACAAA	ATAAAGTTAATAAAAATTTTAATAAAATCAGTAAGACTAACCTCTAGCTAAAATGAATACAAAGTGAGCTTTTTTGATATAAATAGTGTTAGAATAATTGG	TAAAACATCAAGTATATTGAACTTAAAACATATCTCAGCTATACTTTGCGA	AT	-7.7	WP_010962968.1	OG0000772	ko:K02066	ko02010,map02010	-	M00210,M00669,M00670
pTSS_+_1025565_WD_RS04830	WD_RS04830	DNA polymerase III subunit beta	-0.274841	0.394747	-0.104938	0.619738	-3.32389	3.67799e-12	-0.196044	0.6266	0.114152	0.593688	0.00182483	0.991968	pTSS	WD1067	1025586	1026743	+	1157	21		104.363	ATATATTTTTGAGAGTTAGCA	ATATATTTTTGAGAGTTAGCAATGTCAGAGGTTGCAGGTGTAGATACAGAAATCAAAAAGCAAAATTCTGTGTGCGAGCAGATGCGTTTTAGCGTGAGCCG	GGAAATATAAATAGCACTTTACTTTATATGGGATGTGGATATCATTTAAAA	AT	-19.7	WP_022626404.1	OG0000301	ko:K02338	ko00230,ko00240,ko01100,ko03030,ko03430,ko03440,map00230,map00240,map01100,map03030,map03430,map03440	R00375,R00376,R00377,R00378	M00260
pTSS_-_1196345_WD_RS05680	WD_RS05680	thioredoxin family protein	-0.275322	0.224237	-0.439678	0.0179377	-1.28333	3.45645e-08	0.324532	0.121606	0.386703	0.0358444	-0.0874649	0.632463	pTSS	WD1250	1195757	1196329	-	572	16		2038.72	GGTATAATAATAGTCT	GGTATAATAATAGTCTATGGTTGCTCTGAATACTCCTAAAGTCGATTTTAGTTTTACTGCAAAAGATTTTAATCTTTTGGGAGTAGACAATAAATATTATG	ATACATAGAAACCGTTTGACATTTAAATAATAAGACCGTAAATTACATGTG	GG	-19.3	WP_010081997.1	OG0000270	-	-	-	-
asTSS_+_2770_WD_RS00020	WD_RS00020	metallophosphoesterase	-0.288359	0.660969	-0.523346	0.0627576	-2.207	7.3404e-08	0.295157	0.519941	0.0260611	0.927887	0.214604	0.607265	asTSS	WD0002	1563	2837	-	1274		1	48.8175		GCATGGACGAAATGAAAGCTAGTTATAAGAGAGAGAGCTAAAAAAATAAAGATATTAGCTATATTCATTTGTATAAAAACCTAAGTTAAAAATTAGTAGTA	TGCTTAGTTTATTTTCTGGGATAACTTGAGACCATGTGTATAATATTTGTG	GC	-10.3	WP_022626184.1	OG0000174	-	-	-	-
pTSSps_+_685629_WD_RS03220	WD_RS03220	IS66 family transposase	-0.291243	0.253875	-0.488553	0.0275798	-1.66851	1.96167e-08	-0.206516	0.490374	-0.113409	0.593688	0.044709	0.955788	pTSS	WD0714	pseudo	pseudo	+	830			93.4312		AGTATGTGTGGTAAATATGTCTGATCTACTAGCTAGTCTTCTCAAGCTCTGTGAAAGCTTTAAAATAGAGATAGAGCAACTAAAAGCAGAGATAAAGAGGT	CGGTAAAATAAAAAGTAGACAAGGAGTGCTAAAAACATAATATCACAAGTA	AG	-17.7	WP_076612416.1	no_ortho
pTSS_+_513653_WD_RS02335	WD_RS02335	pantetheine-phosphate adenylyltransferase	-0.306183	0.310645	-0.448325	0.139641	-1.4745	5.79775e-06	-0.078554	0.899418	-1.91842	2.00948e-07	-2.52603	3.43575e-10	pTSS	WD0524	513887	514393	+	506	234		29.6779	ACTATGACTTGCCTCCCTAATATTTATATTACGATATAGAGTATTTTATAACAAAAAGGCAAGTTTGCCAAGAAAGAGAAGGTGGCCTGAGCAGGAATCGAACCAGCGACACAAGGATTTTCAGTCCTTTGCTCTACCAACTGAGCTATCAGGCCAACTGTATACTTTTATTTTTAGATAAAAAATGTTATTATGTCTATCAAAAGTTTTTAAAGTAGTTTATAAAAATAAAGG	ACTATGACTTGCCTCCCTAATATTTATATTACGATATAGAGTATTTTATAACAAAAAGGCAAGTTTGCCAAGAAAGAGAAGGTGGCCTGAGCAGGAATCGA	ATAGAACTATAATTAATAAGATATTAAATAGTTTATTATAATATTTATATA	AC	-15.8	WP_006279325.1	OG0000352	ko:K00954	ko00770,ko01100,map00770,map01100	R03035	M00120
pTSS_-_471251_WD_RS06475	WD_RS06475	P44/Msp2 family outer membrane protein	-0.312087	0.398028	0.113584	0.657329	-1.29848	1.10816e-05	0.384807	0.194964	0.24493	0.376793	-0.00638847	0.981275	pTSS	WD0489%2CWD_0489	470310	471182	-	872	69		107.006	ATGGAATGACAAATTATGCAGGGAGGCTTTGTGGTGGGCGAAAGATTTAAATTCACATATCTATTGGTT	ATGGAATGACAAATTATGCAGGGAGGCTTTGTGGTGGGCGAAAGATTTAAATTCACATATCTATTGGTTTTGCTAACTTTTTCATTTAGGTGCTTATCTTA	TGAGCGCAATAAAAAGTTGCTATCATAAAAAATAGAAGCATACTATAATAA	AT	-11.8	WP_080717615.1	OG0000027	ko:K12976,ko:K22110	-	-	-
iTSS_-_985784_WD_RS04650	WD_RS04650	phosphoribosylformylglycinamidine cyclo-ligase	-0.313566	0.3484	0.0955327	0.66458	-2.69826	3.25585e-10	-0.0936504	0.899418	-0.00981859	0.970206	0.186826	0.607265	iTSS	WD1024	985655	986692	-	1037		9	68.8075		ATTGATCGTAAGTTCTGAGAATATGCAAAACGTGAAAAATCATTTCCAAAAACGTGGAGAAAAAATTGAAATTATTGGAAAACTTGATGAGGCATGTAACT	ATAGAGAAGAAAGAAATGCTAAAAACATTTAATTGTGGTATTGGTATGGTA	AT	-14.9	WP_010962991.1	OG0000398	ko:K01933	ko00230,ko01100,ko01110,ko01130,map00230,map01100,map01110,map01130	R04208	M00048
pTSS_-_1059462_WD_RS04995	WD_RS04995	P-type conjugative transfer protein VirB9	-0.333944	0.332556	-0.219536	0.321933	-2.53714	2.44357e-09	0.0762239	0.899418	0.416481	0.0636978	0.368038	0.244742	pTSS	WD1104	1058663	1059445	-	782	17		62.6566	TAATTTATTTTGATATT	TAATTTATTTTGATATTATGATTGGTTTACTGTTTGCCGTACTGTTGTTCCTCTGTGGTAGTGATGCACTTGCAAAACAGGAGCCACGTTCAATAGCTGGA	AAAGTGCCTTAATAGTTGCAGTGCATGTCTATCAATGATAAAATGAAAATT	TA	-15.3	WP_010082330.1	OG0000397	ko:K03204	ko03070,map03070	-	M00333
pTSS_+_346920_WD_RS01640	WD_RS01640	hypothetical protein	-0.344949	0.186017	-0.933872	7.21105e-05	-2.05823	3.05394e-10	-0.650576	0.00695478	-0.439408	0.0367371	0.025391	0.900158	pTSS	WD0363	346943	347122	+	179	23		331.257	GTTAATTTTATGGAGTAAGCAAT	GTTAATTTTATGGAGTAAGCAATATGAGCGAAGAAGGATTTTTTTCCAAATATATATCTCAACCTGTGAAAAAATTTTATAATTATATTACAGGAAAAACA	AGCACAAAATAGTTTTTGCTATACTATTATTTGTATGCTAATGATAAGTTG	GT	-13	WP_010082539.1	OG0000338
pTSS_+_623050_WD_RS02845	WD_RS02845	hypothetical protein	-0.354874	0.797739	-0.858506	0.0711744	-2.28686	1.24283e-05	0.0267043	0.959636	1.61802	0.000878606	0.763378	0.209735	pTSS	WD0633	623343	626243	+	2900	293		8410.23	ATGTTTGTTTATTCTGCTGAAGTGGCTCCGCAGGTTACTGTATAAGCTTCAGCAGTTTTTGTACTCCTTTAAAGCATCATATTCCTATATATTAAATATAGCTGGTGTTCTCAATTTTGTTGATCTATAGTAAAATTGGCTAAAACTTCCAGTAATAAACAACTTTTAACCTAGCAGTACTCACCATAAAAACTTAACAAAAATATGAGTAGTAAAAAGATTATGTTGAAATTAACTTGACACATACTACACATTCTATATAATATATTCTATATCTAGAGCTAGGAGGTAAT	ATGTTTGTTTATTCTGCTGAAGTGGCTCCGCAGGTTACTGTATAAGCTTCAGCAGTTTTTGTACTCCTTTAAAGCATCATATTCCTATATATTAAATATAG	TTTTTAAAAAGTTAGTTGACTTATAAATAATTCTCTACTAATACTAGCATA	AT	-22.5	WP_010962723.1	OG0000054	-	-	-	-
iTSS_-_538736_WD_RS02455	WD_RS02455	fructose-6-phosphate aldolase	-0.357955	0.34363	-0.490011	0.0862126	-1.24853	3.3359e-05	-0.182006	0.827827	0.083395	0.770759	0.632371	0.046928	iTSS	WD0551	538421	539062	-	641		6	292750		ATGTTTTTCTCCTGGACAAGCACTGCTTGCCGCTAAGGTCGGTGCTTGTTTTATTTCCCCCTTTGTTGGTCGCCTTGATGATATAAGCTATGATGGCTTAT	TCTTGTAAAAAGTTATGGACAGAGCATAAAATACCTGTTAACATCACATTA	AT	-25.7	WP_010962671.1	OG0000107	ko:K00616	ko00030,ko01100,ko01110,ko01120,ko01130,ko01200,ko01230,map00030,map01100,map01110,map01120,map01130,map01200,map01230	R01827	M00004,M00007
asTSS_+_1263363_WD_RS05975	WD_RS05975	efflux RND transporter permease subunit	-0.364737	0.172405	0.249639	0.217732	-2.72431	3.40042e-11	-0.320262	0.231818	-0.240875	0.290081	-0.37686	0.125545	asTSS	WD1320	1262895	1265969	-	3074		9	70.4303		AAACTGTGTCACTAATACCAATATCATTAGTGTAATCGCTAATATAAAAGCCTTTAACAAAAATGCTCCTGATTTTTGTTGATCTTCTTTGTCGCCTTTAA	GTGGATAAAAACACTGCTGTCATTACGATAAATGTATGGTATACATTATTA	AA	-15.2	WP_010963180.1	no_ortho	ko:K03296,ko:K18138,ko:K18989	ko01501,ko01503,map01501,map01503	-	M00647,M00699,M00718,M00720
iTSSps_-_48469_WD_RS00225	WD_RS00225	RNA-directed DNA polymerase	-0.3672	0.224715	-0.533896	0.0406675	-1.58112	6.42641e-07	0.547175	0.0431112	-0.127719	0.620597	0.120246	0.632463	iTSS		pseudo	pseudo	-	401			229.756		AGCAAAGCCATCAAGACGTGTCTGGATCCCAAAACCTGGTAAGCCATCGGAATATCGCCCGCTTGGTATACCAACTATATCGTGTCGAGCAAAACAAACAC	AGTCAAAAAGAAAGATTGCAATTGGCAAACTCCTTAGATATAAGAGAGAAA	AG	-18.5	WP_012166345.1	no_ortho
iTSS_+_762688_WD_RS03570	WD_RS03570	succinyl-diaminopimelate desuccinylase	-0.368557	0.172405	0.612289	0.139641	-2.08936	3.48635e-09	-2.2701	6.73822e-09	-0.246929	0.543542	0.0183976	0.926283	iTSS	WD0788	761509	762705	+	1196		10	45.6916		GGTCCATTGTTAGCTTAGATGTAATCAGATCTCTTGCATAACTGTTGTCTGAATAACAACTGGTGTCATTCCAGCAAAATGTGTCAAGTAAGTTTTTTCGT	CCACTAATAAAATATTGAATCAGGTCAACGTAGTTAGTAATATATCTAGTG	GG	-13.4	WP_010082500.1	OG0000387	ko:K01439	ko00300,ko01100,ko01120,ko01230,map00300,map01100,map01120,map01230	R02734	M00016
oTSS_+_163736_WD_RS00825	WD_RS00825	transposase	-0.372025	0.052468	-0.151879	0.387446	-3.37432	1.8555e-14	-0.282743	0.16011	-0.466705	0.00926062	-0.00562248	0.975887	oTSS		165723	166016	+	293			110.658		GACGAATATCTATTTTATAGTAAAGAGGACAGACGAATTCTTAAAGTCTCTTTGCGTAAAGCTGTGTTTTTTTTAGAATTTTACAGCTATGCAATGTTTTA	GATACACAAAACATCTTTAAATATATTCAAGTTGAAGATAATATTTGATAG	GA	-19.6	WP_010082069.1	no_ortho	ko:K07483	-	-	-
iTSS_-_704512_WD_RS03310	WD_RS03310	phosphatidylglycerophosphatase A	-0.372182	0.129656	-0.282655	0.153651	-1.71754	1.39195e-08	0.171591	0.66887	0.0909309	0.661754	-0.115376	0.607265	iTSS	WD0730	704053	704535	-	482		1	141.064		ATCAACGTCGTGGCTGTCTGGAACAGTAAAAAAAATGCCAGGTACTGTGGGTAGTTTGGCTTCTTTTCCGCTTGTTCCTGTAATCCTGAGCAACAAAATTT	TAAGTTAATTTTGTATTTGGATATATTGTGAAATTTTTATATAAATTAATA	AT	-21.2	WP_010962795.1	OG0000812	ko:K01095	ko00564,ko01100,map00564,map01100	R02029	-
pTSSps_+_992053_WD_RS04685	WD_RS04685	MFS transporter	-0.383955	0.3484	-0.931386	0.00141568	-1.72813	2.88842e-06	0.965263	0.00239205	1.58882	7.69899e-07	0.950302	0.0016303	pTSS	WD1033	pseudo	pseudo	+	1226			107.253		TTTGGGGTAAAGTATTGCAGAGGAATTTTTAATCTGGTTGTTGGCGTCACTGTTTTATGCATACCAATATATATTACGCGTAATTCCAAATATTATAATTC	GTATTCATAAAAATATTGTTTTCTATAAACAGAGTATCTATAATGCTAGCT	TT	-13.1	WP_006280361.1	no_ortho
gTSS_-_1129509_WD_RS05355	WD_RS05355	recombination protein RecR	-0.390147	0.264905	-0.605303	0.0431778	-1.70957	4.57804e-06	-0.136851	0.899418	0.363669	0.172776	-0.0543202	0.828343	gTSS	WD1180	1128763	1129368	-	605	141		34.6257	TTTAAGTGTGCGGAAGTAATTTTTTGCGTTAGAGTAAAAAATTTTTTCTATAGCTAATCAAAGTGGGATCAAGAGAAACTTACCACTTTCTTTACAAAGGGTTTGATGTTACCATTTGACTGCCTATTCTGAATTTATTGA	TTTAAGTGTGCGGAAGTAATTTTTTGCGTTAGAGTAAAAAATTTTTTCTATAGCTAATCAAAGTGGGATCAAGAGAAACTTACCACTTTCTTTACAAAGGG	CCTTTTTTCTACTTAGTTTGGATTATGCAAGAAGTCTATTATAATCAGGCT	TT	-20.4	WP_010963080.1	OG0000494	ko:K06187	ko03440,map03440	-	-
oTSS_+_934857_WD_RS04410	WD_RS04410	tRNA-Lys	-0.392633	0.14707	-0.0553706	0.809045	-1.37701	1.24616e-06	-0.383999	0.1501	-0.118287	0.602037	-0.123916	0.607265	oTSS	RNA-Lys-1	935327	935399	+	72			139.726		AGATTAAAATAAGCTGCTTTGACAGGTTTTGTGGCGGCTAGAGCTGTATAGACTGGTGGAGGCAAGCGGGATCGAACCGCTGACCTTCTGCGTGCAAAACA	AGTTACGAAAAGAAATAGAGATTTTCAGGGAAATAGTATAAAATCCTCATA	AG	-28.4	no_protein	no_ortho
pTSS_+_782336_WD_RS03675	WD_RS03675	cation:proton antiporter	-0.394023	0.384951	-0.765769	0.0188925	-1.4912	0.000483629	0.537104	0.120885	0.701114	0.0152642	0.986238	0.0030027	pTSS	WD0816	782365	783861	+	1496	29		29.7914	TTTACCTAAACAAAAAGATGAATTATTTA	TTTACCTAAACAAAAAGATGAATTATTTAATGGACTGTGTTTTAACGTCTCTTTCCTTACCATTTTCAATTACTGAGAATTATTTATTAATTACTGCGTTA	TTTGCCAAAAAAACATAGCGGTTTTTCTATGATTTTAGTATAATTCTAGCT	TT	-7.7	WP_010962853.1	OG0000274	ko:K00341,ko:K05568	ko00190,ko01100,map00190,map01100	R11945	M00144
iTSS_-_785162_WD_RS03685	WD_RS03685	hypothetical protein	-0.396404	0.286677	-0.18382	0.533145	-2.07525	2.56454e-07	-0.469448	0.158578	-0.479356	0.0999465	-0.45011	0.173423	iTSS	WD0818	784589	785383	-	794		3	46.3481		AAATGGTGAGCTTGTTGTACGTAATCATATTACGGAAGAGGAAGTAAAGATTCCTGGAGATTTTCATTACCTTAAAGTCGTAAAATCCGATCATGATAATT	AACAAGACAATCAATATAGCTACTTTGCCAAAAATTGGCTATCATATGCTA	AA	-13.7	WP_022626354.1	OG0000276
iTSS_+_350213_WD_RS01655	WD_RS01655	4-hydroxy-tetrahydrodipicolinate reductase	-0.398249	0.102793	0.324047	0.10485	-2.52668	3.55722e-11	0.00800136	0.991451	-0.0443699	0.82314	-0.0899375	0.632463	iTSS	WD0370	349961	350746	+	785		4	60.9976		AAAGCAGCTGTAAAATTTAAAACACCGCTGGTTAGTGGCACAACTGGAATAGAAGGTGTCGATTTGAAAGAATATGCTGCTGAAGTTCCAATATTATGGTC	CTGACGTTGTAATAGATTTTACAACTAAAGAATGTATGTTAGACTGTCTTA	AA	-23	WP_010962542.1	OG0000764	ko:K00215	ko00261,ko00300,ko01100,ko01110,ko01120,ko01130,ko01230,map00261,map00300,map01100,map01110,map01120,map01130,map01230	R04198,R04199	M00016,M00525,M00526,M00527
asTSSps_-_1103869_WD_RS05230	WD_RS05230	hypothetical protein	-0.398543	0.0891708	-0.972119	3.43301e-05	-2.25791	3.40042e-11	-0.378391	0.105989	-0.0995	0.62808	-0.00162919	0.991968	asTSS	WD1143	pseudo	pseudo	-	1193			284.308		AATGCTCTGGTGATTCATGGTCACTACTTTGAAAATGTTGCGATGTGTCAACTCTTTTCATATTAGAAAGAGGTGGACTAACTGCACTGCTTTTCGTTTGT	TATACACATACACTATTGCTATATGCAACAATGTATGTATGATAATTGTTA	AA	-22.1	WP_007548725.1	no_ortho
pTSS_-_1201701_WD_RS05705	WD_RS05705	OmpA family protein	-0.401155	0.169323	-0.734953	0.00185731	-3.32087	1.05808e-11	-0.0240482	0.93519	0.522488	0.0155964	0.776238	0.00110946	pTSS	WD1255	1201177	1201656	-	479	45		106.845	TGAAATTAAAGTTACGCACTATTTAAAATTTATGGAGGTTTAGTA	TGAAATTAAAGTTACGCACTATTTAAAATTTATGGAGGTTTAGTAATGTGGAGTAGACTGGTTATAATGTGCTGTTTTTGTTTATTACTTACTGGTGTAAG	AGTATTTTATTTCTCTTGACTATATTACAATATGGAGAGATATTAGCTACT	TG	-12.6	WP_010081889.1	OG0000257	ko:K03640	-	-	-
iTSS_+_1203252_WD_RS05710	WD_RS05710	carboxypeptidase	-0.402181	0.108642	-0.668922	0.00323791	-1.42691	3.43929e-07	0.025371	0.923196	-0.189181	0.435612	-0.068204	0.749168	iTSS	WD1257	1201932	1203353	+	1421		10	153.211		AGTGCAAAGTGTGGCCTGGAACTGCTAAAAAAAGTAACAGGTAAGGGTTTAGACGTTGAGTGTGTTACTTACTACTTATCTGAAAAGTATAATTTGTCTTA	TAAAAGGAGATTTTAGTTTACTTATCAGTTGGTTATCTCAAAATATATACA	AG	-18.7	WP_010963135.1	OG0000746	ko:K01299	-	-	-
iTSS_+_313190_WD_RS01485	WD_RS01485	hypothetical protein	-0.405836	0.166725	-0.839763	0.0126748	-1.78085	4.98942e-07	-0.0708953	0.899418	-1.69922	4.70332e-06	-2.83239	8.12057e-11	iTSS	WD0332	312632	315310	+	2678		3	36.3635		AAGATTGATGCTAACGGTGTAGACCTTGTTAAAGGTGATGATTTTTCTCTAGAACGGTTAGAAGTAAACAGAGATGTAAAAATAGGTGGTTTATTCTTGCA	AAATGACTTTAAAGTGGTATGCGGAGGGGAAGGAATGTAAGATCAAAATTA	AA	-14.5	WP_010962521.1	OG0000835	ko:K18376	-	-	M00660
oTSS_+_360568_WD_RS01715	WD_RS01715	hypothetical protein	-0.413896	0.14707	-0.22765	0.349639	-2.25503	1.1661e-08	-0.235143	0.525814	-0.450379	0.0679574	-0.146772	0.607265	oTSS	WD0382	361426	364761	+	3335			51.4771		AATGGTGTTATTCTGAATTACTTTGACTATTACTCCTTAGTTCATTTTGCTCGTGCTCTTTATTATTTTGATGTTGGTCAGTTCCTGATATTCTAGCTTCT	CGGTTGATTATGTAGTTGACCATTACTTACTAATGCTTGATTATATGCTGA	AA	-9.8	WP_010962549.1	no_ortho	-	-	-	-
pTSS_-_861259_WD_RS04030	WD_RS04030	signal peptidase I	-0.414001	0.028087	-0.049925	0.773743	-1.10579	1.90793e-07	-0.271318	0.185402	0.201783	0.269421	0.0708786	0.677193	pTSS	WD0893	860484	861230	-	746	29		441.656	AATCTATAAGAAAAACAAAGTTGGAAAAG	AATCTATAAGAAAAACAAAGTTGGAAAAGTTGGAAGAACTAAGCAAAAATTGGGTGATAAGAACGGGAAGATTTTTATCTTCATTGTTTTTTTTACTGTTG	AAGTAAAATTTCATATTACCATTTTTTAATTTATGTATTATAATAAGCTTA	AA	-17.9	WP_010962911.1	OG0000191	ko:K03100	ko02024,ko03060,map02024,map03060	-	-
pTSS_+_338403_WD_RS01600	WD_RS01600	tRNA-Leu	-0.423765	0.220933	-0.522735	0.0500139	-1.56617	1.03087e-05	0.24602	0.571294	0.449088	0.0566992	0.613545	0.0218202	pTSS	RNA-Leu-3	338408	338490	+	82	5		31.9043	TTAAT	TTAATGCCCCTGTGGTGGAATGGTAGACACGGCAGACTCAAAATCTGTTGCTTGCAAAAGCATGCTGGTTCAAGTCCGGCCAGGGGCACGTTAAATATTGG	GTAAAGGCAAAAAAATTTGACTAATTCCGTGTTGCCTATAGCATTAAAACT	TT	-33.5	no_protein	no_ortho
asTSS_-_717407_WD_RS03365	WD_RS03365	GTPase Era	-0.443654	0.166419	-0.377725	0.147162	-2.83635	9.66311e-10	0.545043	0.0550367	-0.397895	0.141113	0.216223	0.607265	asTSS	WD0743	717339	718223	+	884		1	75.5764		AATTAATGTAGACTTCCCAGCATTTGGTAAGCCAGCTATGGTTACAAATAAGCATTTTTGTTCTTTCACAAAGAAAATTATAAAGAAAACTGAATGCCCGC	GTTTGCACTTTAGGGGTGACAATTGCAATTTTCTTGCCTATGATGCTGTTA	AA	-16.4	WP_010962804.1	OG0000612	ko:K03595	-	-	-
iTSS_-_174496_WD_RS00855	WD_RS00855	ankyrin repeat domain-containing protein	-0.461728	0.11507	-0.368034	0.128211	-2.806	7.58664e-11	-0.79942	0.00507404	-0.956601	0.000109293	-0.445887	0.0824341	iTSS	WD0191	174320	175126	-	806		8	72.8213		GTAATGATAGCATCTTCTCTTGTTGCTAGTATAGCTATTGGACTGGCCATGTATTTTTTGAGTCAAGACTATGAACAGGCTAAAGCGATAGAAAAAACTAT	GAGCTGGTGTGTGTGTTGCAGTAAGTCTTTCTGGTGGTATGATACTAGGTG	GT	-18.1	WP_010962425.1	OG0000842	-	-	-	-
asTSS_-_1133809_WD_RS05375	WD_RS05375	hypothetical protein	-0.46835	0.101275	-2.42585	3.18799e-09	-1.9264	1.6649e-07	0.431272	0.105989	0.864976	0.000198493	0.578666	0.0214891	asTSS	WD1187	1133152	1133949	+	797		9	40.871		TGACTGTTACGCTTAAGTTGAAATTATAGATTATACCACTACCCAAGTTTATTGGTATAGTTGGAGTTTCTATCCTTCTTAATATGAAGTTTAATAAACCT	AAACAACTTATCAAGTTGAACTGCAAGAAATACTGTACTATATATTATGCT	TG	-17.1	WP_010963084.1	OG0000506
iTSS_-_176900_WD_RS00870	WD_RS00870	glutamine-hydrolyzing GMP synthase	-0.485355	0.0158479	-0.0623379	0.711705	-1.19348	3.03023e-07	0.22818	0.319211	-0.208383	0.235793	-0.471946	0.0147912	iTSS	WD0195	176632	178194	-	1562		9	75.4194		AAGCTTTTGCTGTATTATTACCAATAAAAACTGTAGGCGTTATGGGAGATGGTCGTACGTATGGATATGTTTGTGCTTTAAGGGCTGTAACATCATCTGAT	AATATATATTAATACGATGAAAAATTACGATCTATATGATAAGATATGGCA	AA	-15.7	WP_010962427.1	OG0000649	ko:K01951	ko00230,ko00983,ko01100,map00230,map00983,map01100	R01230,R01231,R08244	M00050
iTSS_+_1021891_WD_RS04805	WD_RS04805	DNA polymerase III subunit gamma/tau	-0.488744	0.056967	-0.519245	0.0216048	-1.23288	2.35379e-06	-0.591308	0.0204577	-0.0309686	0.898511	-0.11193	0.617439	iTSS	WD1060	1020520	1022121	+	1601		9	336.475		GATTGTAAACCTGGATATTTAAAATTAAAAGCTGTATCTAAGTTGGATAGTAATTTTTGCAATGATTTAAAAAATTACTTAAACCAGGTGACTCAGCAAGA	GTAACCAAATTTATCTTTACAAACAACTGTGTAATAATCTACAATTAATAG	GA	-17.1	WP_010963016.1	OG0000304	ko:K02343	ko00230,ko00240,ko01100,ko03030,ko03430,ko03440,map00230,map00240,map01100,map03030,map03430,map03440	R00375,R00376,R00377,R00378	M00260
pTSS_+_747594_WD_RS03515	WD_RS03515	single-stranded DNA-binding protein	-0.48891	0.186017	-0.847186	0.00429136	-2.6331	1.64933e-08	-0.739971	0.0305619	-0.120603	0.655929	0.390556	0.323077	pTSS	WD0774	747614	748096	+	482	20		66.1236	GATTTATTTAGAGCATAATT	GATTTATTTAGAGCATAATTATGTCTGGTGGTACCATAAACAAAGTCATACTAGTTGGTAATTTAGGAAAAGATCCTGAAATTAGGACTACACAAAATGGA	ACACTTTTAATTAAATTTGACAATAGTATTTTCACATAAGATAATAAAAGG	GA	-14.5	WP_010082448.1	OG0000446	ko:K03111	ko03030,ko03430,ko03440,map03030,map03430,map03440	-	-
pTSSps_+_1005112_WD_RS04725	WD_RS04725	hypothetical protein	-0.490391	0.0318398	-0.54316	0.0115046	-1.36186	1.14375e-07	0.182237	0.6266	0.109768	0.608432	-0.132829	0.607265	pTSS	WD1051	pseudo	pseudo	+	962			1644.24		GTAATGATGTTGAAGGTAAGCTATGATAGGTATTTCTCAAATACAATTTCCTTCAAAGGATTCTAGTAAGCTAAAATTTGTTAGCTACTTTGGAGCTTTTG	ATAAGATACTTAAACATTGACGTTTTAAATTATTATGCTATTACTAGAGTG	GT	-17.4	WP_017532438.1	no_ortho
pTSS_-_97327_WD_RS00470	WD_RS00470	bifunctional proline dehydrogenase/L-glutamate gamma-semialdehyde dehydrogenase PutA	-0.497171	0.0359289	-0.184136	0.337112	-2.31953	6.36212e-10	-0.468756	0.0489716	0.0423118	0.831341	-0.131622	0.607265	pTSS	WD0103	94147	97287	-	3140	40		52.9685	ATACATATGGTGTCGGAGTATTTTTTGGAGATAATTATAT	ATACATATGGTGTCGGAGTATTTTTTGGAGATAATTATATATGATAAGCTCTATACAAGAACCTAATGAACTCAGAAAACGTTTACAAGGATTTTATCGTA	CCTTTGTAAATAGCAATTTGCTCTGCGCAAAGTTATGATATAATTTCACCA	AT	-11.7	WP_010962365.1	OG0000710	ko:K13821	ko00250,ko00330,ko01100,ko01110,ko01130,map00250,map00330,map01100,map01110,map01130	R00245,R00707,R00708,R01253,R04444,R04445,R05051	-
pTSSps_-_1231189_WD_RS05830	WD_RS05830	TrbC/VirB2 family protein	-0.502757	0.102644	-1.79073	2.58197e-07	-3.14601	8.90012e-11	0.133441	0.899418	-0.212139	0.444952	0.778336	0.00249587	pTSS	WD1283	pseudo	pseudo	-	1175			94.2915		ATGAAACAGAAATTATAGGAGGCGTTAGGCTATACTCACGGCATAGGTGGGCCGATGATCACAATAGTGATAATAGGTGCAGCTTTGCTTGCGATATTTGG	AGAACCCTCACCATTTACTTAAATTTAATCAAAGCGATAGATAATCAAACA	AT	-24.8	WP_012673417.1	no_ortho
gTSS_+_1022979_WD_RS04815	WD_RS04815	P44/Msp2 family outer membrane protein	-0.512809	0.201659	-1.10189	0.000946864	-3.30747	1.66655e-09	0.414838	0.291072	0.380938	0.213416	0.288471	0.607265	gTSS	WD1063	1023047	1023760	+	713	68		105.716	ACTTGACTTAACTTTAGTTGTTACTTAGACTGCTAAAGTGGAATTTTAATTTTTTTACGAGGACAATT	ACTTGACTTAACTTTAGTTGTTACTTAGACTGCTAAAGTGGAATTTTAATTTTTTTACGAGGACAATTATGCATTATAAAAAGTTTTTTTCAGCAGCCGCT	TCTCCTAAAAATTAGTTAAAATGTAGAATATTTTGTGTTATTAAGTTAGCA	AC	-13.2	WP_010963018.1	OG0000027	ko:K12980	-	-	-
asTSS_+_175316_WD_RS00860	WD_RS00860	hypothetical protein	-0.518802	0.0955255	0.612244	0.168903	-2.26436	1.77342e-07	0.0697286	0.899418	-0.24478	0.61103	-0.0944593	0.724984	asTSS	WD0192	175312	175494	-	182		10	50.5098		AATGTGCTATCGAAGTTCTCTGTAATCTTAGTTGGTTCTTCTAGAATATTCAAAATATCAGTTGCACAATAAACCCGATCTCTCTTTCCTTGAGAAGTTTG	CAGACTCTTTAAGCTTGCTGTTTGCTGAATTTATTCATTACAATAGCTACA	AA	-12.7	WP_006279522.1	no_ortho	-	-	-	-
iTSS_+_84173_WD_RS00415	WD_RS00415	triosephosphate isomerase	-0.523473	0.0527519	-0.982024	0.000217868	-1.58864	1.34947e-06	-0.0866807	0.899418	-0.241545	0.30064	0.203389	0.607265	iTSS	WD0091	83976	84704	+	728		3	32.1087		GTTCGGTTCTTACACAGGTGAAATTAGTGCAGAAATGTTAAAAGAACTAGGGTGTACTTACGTAATGCTTGGGCATTCTGAAAGGGCTAATGAAAAAGATA	GAGTTGAACAATAATATTGATATAGGAGCACAGAATTGCCATCATAAAAAG	GT	-15.1	WP_010962359.1	OG0000838	ko:K01803	ko00010,ko00051,ko00562,ko00710,ko01100,ko01110,ko01120,ko01130,ko01200,ko01230,map00010,map00051,map00562,map00710,map01100,map01110,map01120,map01130,map01200,map01230	R01015	M00001,M00002,M00003
iTSS_-_275150_WD_RS06035	WD_RS06035	ankyrin repeat domain-containing protein	-0.554242	0.0410869	-0.309398	0.154364	-1.80226	1.55907e-07	-0.589503	0.0293165	-0.582075	0.00908718	0.0794365	0.709803	iTSS	WD0294%2CWD_0294	273600	275225	-	1625		1	36.896		GTAGGTAAAATAAATGATCTAATAAAAGGAGGAAAAAATGTTGATGCACAAGATGAACAGGGATGGACTCCTTTACATTTGGCTGCTACCGGAAGTTATAC	GAAATAGACAGGGATGGACTTCTTTACATTATGCTGTTAAAAATGGCAATG	GT	-16.3	WP_010962493.1	no_ortho	ko:K06867,ko:K08738	ko00920,ko01100,ko01120,ko01524,ko02020,ko04115,ko04210,ko04214,ko04215,ko04932,ko05010,ko05012,ko05014,ko05016,ko05134,ko05145,ko05152,ko05161,ko05164,ko05167,ko05168,ko05200,ko05210,ko05222,ko05416,map00920,map01100,map01120,map01524,map02020,map04115,map04210,map04214,map04215,map04932,map05010,map05012,map05014,map05016,map05134,map05145,map05152,map05161,map05164,map05167,map05168,map05200,m…	R10151	M00595
pTSS_+_935307_WD_RS04410	WD_RS04410	tRNA-Lys	-0.555684	0.00741237	-4.35482	1.44825e-15	-2.07565	3.40042e-11	0.19094	0.503091	0.256622	0.176854	0.538835	0.00620763	pTSS	RNA-Lys-1	935327	935399	+	72	20		234.281	GTATAGCTGAAAAATGAAAT	GTATAGCTGAAAAATGAAATGATCCCGTAGCTCAGCCGGTAGAGCAACTGACTTTTAATCAGTGGGTCACGCGTTCGAATCGCGTCGGGATCACTCACAAA	CATGAAAATTTTAGTTTGATTAAAACGGATAAAAACTGTATTGATGTTTAG	GT	-28	no_protein	no_ortho
asTSS_+_688198_WD_RS03230	WD_RS03230	hypothetical protein	-0.586058	0.0264209	-0.49138	0.0709552	-1.46887	8.60441e-07	0.150423	0.861577	-0.0883674	0.733119	0.26854	0.607265	asTSS	WD0713	687910	688338	-	428		4	296.36		GTGCGATTTGTTTGACACTTCTTCTAGATATTCATGCCATATGTGATTGCAGTTCGTACATTTTACCTTTCTTCCAGACGCGCCAATTTGCTTAGGAGATA	TTTTGTAAAAAATTCCTTCCACTAACTTTTTTTTCCTGTATATTAGCAGAG	GT	-16.2	WP_010962781.1	OG0000327	-	-	-	-
pTSS_+_719064_WD_RS03375	WD_RS03375	porin	-0.606041	0.0527519	-0.211378	0.414736	-1.35737	7.70657e-06	-0.104438	0.899418	-0.204833	0.508504	-0.488496	0.116016	pTSS	WD0745	719245	721224	+	1979	181		186.075	AACAAGCGAACCTCTGTACTAAATTTTGGTTAATATACACGTTGAGCATATTAAGAAAGTTGCTTTTAAGGTATTGCATTTTACTTTTATTTTCGTTATAAGGTTGCTTTAAGTTGAATTTTCAACATTTTTATACTATTTACATTTAAGATATGATTTCGAAATTTTTTGGGGGCACTTC	AACAAGCGAACCTCTGTACTAAATTTTGGTTAATATACACGTTGAGCATATTAAGAAAGTTGCTTTTAAGGTATTGCATTTTACTTTTATTTTCGTTATAA	GGTGGAAAAATTTTACTTCCATAGAATAAATAGTCGAGTTATAATGCACTA	AA	-11.4	WP_010962806.1	OG0000610	-	-	-	-
iTSS_+_56840_WD_RS00270	WD_RS00270	MerR family transcriptional regulator	-0.616206	0.0129812	-0.541317	0.0193559	-3.55088	4.12547e-13	-0.395195	0.126156	-0.377126	0.0875737	-0.663	0.00274174	iTSS	WD0058	56598	56924	+	326		8	125.612		AAAGAATTTGTTGCAAGAACTCACCGATTTGAGGGACTATTTAACTAGTAAAATAAATAACGAGGAAAGTAACAAGCAGGCGTGAAACACTACGTCTCGCT	TATACAATAAAAGGAGTGCAAAAAGAATTTGGTAATGATATAAAAGTCACA	AA	-21	WP_006279880.1	OG0000516	-	-	-	-
iTSS_-_1242357_WD_RS05885	WD_RS05885	Na(+)/H(+) antiporter subunit B	-0.621196	0.0270627	-0.816227	0.00625477	-1.98811	1.18574e-06	0.0575691	0.899418	-0.467815	0.0891662	0.0163147	0.95303	iTSS		1242301	1242720	-	419		9	41.6697		GTCTGCTCCTCTATGTTAATTATATATATAAATTTTGCTCGTAGGAAAAAACAATGACTTTATATAATTATACGATTATTATTGTATTAATGGTGCTAGGT	CCGGTCAAAAATTAGGTATTTTTTTGGTGGAATTAGGTGTAGCATTTACTG	GT	-11.1	WP_006279705.1	OG0000691	ko:K05566	-	-	-
iTSS_+_448279_WD_RS02070	WD_RS02070	hypothetical protein	-0.645542	0.00980048	-0.863073	0.000319696	-2.39872	7.56949e-10	-0.297895	0.291313	-0.413957	0.0485971	0.276042	0.413741	iTSS	WD0465	448214	449323	+	1109		1	57.7107		AGATGATTGTGAAGAATTTAAAAAGTATAAAAACGTAGATAAGAGTGGTGCTATAATTGATGACAAGTTTTATGTGGGCTGTACGCTAAATGATCAACAAC	AATGGTACAATACATGTTGCCGATGATAAAATAGTGCTTATTATAAAAAAA	AG	-12	WP_022626277.1	OG0000383	-	-	-	-
iTSS_-_793633_WD_RS06625	WD_RS06625	divalent-cation tolerance protein CutA	-0.648761	0.00828996	-0.64797	0.00592391	-1.03662	4.65545e-05	0.0144271	0.956021	0.159767	0.543258	-0.0143737	0.948872	iTSS	WD0828%2CWD_0828	793619	793954	-	335		10	90.7901		AGTATTGGGGTGTAGCCAAGTGGTAAGGCAGCGGTTTTTGATACCGCCACGCGAAGGTTCGAATCCTTCCACCCCAGCCATATTGAAGTGGGTGTGAAATG	AAGCAAATAAATCTTTTACTAATTGGGCTAATAGTGTTATTGATGTAAGTA	AG	-32.4	WP_006279213.1	OG0000620	ko:K03926	-	-	-
iTSS_+_22064_WD_RS06155	WD_RS06155	DNA-directed RNA polymerase subunit beta/beta'	-0.655917	0.0140963	-0.986664	0.00031513	-1.61883	3.0663e-06	0.720785	0.00386582	0.956252	5.13506e-05	-0.0166185	0.974914	iTSS	WD0024%2CWD_0024	20693	29206	+	8513		2	33.0376		GACGGTCAAGGATCTGTAGATGATATTGATCATTTAGGAAACAGAAGAGTAAGATCAGTTGGAGAGTTTATAGAAAATCAATTTAGAACTGGGTTGTTGAA	TAACGCATGAAGATATTATTGAAATTGTGAAAAAAATAGTATTGTTACGTG	GA	-14.7	WP_010962312.1	OG0000523	ko:K03046,ko:K13797	ko00230,ko00240,ko01100,ko03020,map00230,map00240,map01100,map03020	R00435,R00441,R00442,R00443	M00183
pTSS_+_1139406_WD_RS05405	WD_RS05405	acyl carrier protein	-0.666609	0.0219244	-0.521854	0.0497713	-3.05382	4.22479e-10	-0.0578592	0.899418	0.404997	0.111977	0.341503	0.394422	pTSS	WD1193	1139431	1139691	+	260	25		86.0327	ATAGGTTATTTTTTTGGTAAGAAAT	ATAGGTTATTTTTTTGGTAAGAAATGTGAATAGCGAACTAGCAAAGAGCACTAGAGAAGACATAGAAGAAAAAGTGAAAAAGATTATACTAGAGCATATTA	CCAGTTATAAAAGATATTGCAAACATAAAAATTTTTTATAACATCAAAGAA	AT	-6.67	WP_006279836.1	OG0000501	ko:K02078	-	-	-
gTSS_+_1022956_WD_RS04815	WD_RS04815	P44/Msp2 family outer membrane protein	-0.694284	0.00160785	-0.929081	1.93982e-05	-1.86967	3.45845e-10	0.363719	0.10409	0.880205	2.23234e-05	0.775398	0.000194686	gTSS	WD1063	1023047	1023760	+	713	91		244.582	ATATTTTGTGTTATTAAGTTAGCACTTGACTTAACTTTAGTTGTTACTTAGACTGCTAAAGTGGAATTTTAATTTTTTTACGAGGACAATT	ATATTTTGTGTTATTAAGTTAGCACTTGACTTAACTTTAGTTGTTACTTAGACTGCTAAAGTGGAATTTTAATTTTTTTACGAGGACAATTATGCATTATA	ATTCATTAATAAAATCTTTGTCTTCTCCTAAAAATTAGTTAAAATGTAGAA	AT	-15.5	WP_010963018.1	OG0000027	ko:K12980	-	-	-
pTSS_-_463798_WD_RS02135	WD_RS02135	hypothetical protein	-0.697028	0.00169706	-0.561024	0.00752521	-0.68567	0.00104935	0.6163	0.00615103	1.0936	3.18529e-06	0.284295	0.361669	pTSS	WD0481	463437	463712	-	275	86		1165.62	GCATTAGGGGTGCTCTAGAAAAGCTGAGAGTACATAAAGTACAACCCTTTGAACCTGATATTGTTAAAGCAAGCGTAGGGAAATAT	GCATTAGGGGTGCTCTAGAAAAGCTGAGAGTACATAAAGTACAACCCTTTGAACCTGATATTGTTAAAGCAAGCGTAGGGAAATATATGTATATAAATATT	GTCACTATTAATTTCTTGATTAATAGACTAAATGATGTTATAAATTACACG	GC	-18.1	WP_006280002.1	OG0000815	ko:K15383	-	-	-
asTSS_-_580665_WD_RS02705	WD_RS02705	S49 family peptidase	-0.698317	0.0132824	-0.672929	0.0192562	-2.19409	4.05015e-08	0.782939	0.00310837	-0.477382	0.0717368	0.391321	0.212665	asTSS	WD0602	579610	580671	+	1061		10	48.4405		GTTTGATTGCGCACGACTTTTCGCTACCTGCATCATCAACTCTTCTCCTGAATTCTGTGGTATTGCACTTAGTATTTCTGTCTTCTTCGTTCGCTCTGCAA	CCGCCATATTTGTGGTTGTTATACACGGCGGTTATACACATACTTTAAATG	GT	-16	WP_006280203.1	no_ortho	-	-	-	-
iTSS_+_921261_WD_RS06735	WD_RS06735	IS5 family transposase	-0.710438	0.0430888	-0.6907	0.0413831	-2.23194	2.88842e-06	0.151186	0.899418	-0.123503	0.695605	0.0821666	0.795849	iTSS		921236	921439	+	203		2	48.9081		AGGAATGGGAAATTTTGGAGCCACATGTTGCACAAGGAAAGATAGGGAGGCCAAGAAAGCACAATATCAGAACAATTATTAATGCAATAAGGTATATAATG	TGTAAGTAAAAAATAGGAGGGAAAATTGTATCCAAGTGATATAAGTGATAA	AG	-9.4	WP_007549940.1	OG0000013	-	-	-	-
iTSS_+_324782_WD_RS01530	WD_RS01530	kinase/pyrophosphorylase	-0.723756	0.00610728	-0.757342	0.00301922	-3.0626	2.25637e-11	-0.0935207	0.899418	-0.311756	0.190553	-0.0826289	0.699395	iTSS	WD0341	324189	325019	+	830		8	89.8804		AGGGGTAACAATAGACGTAAGTAGGCTAATAGAAATACGCAAAAATAGACTTACTTCAATTAACAACGAAGATAATAATATATATGCTAACCCTGAGAAAG	GGAGTACCCTTTTATGTTGACTTGGCAAAATTAAAAAATAAACTAACGATA	AG	-10.5	WP_006280267.1	OG0000646	ko:K09773	-	-	-
iTSS_+_989567_WD_RS04670	WD_RS04670	uroporphyrinogen decarboxylase	-0.730924	0.00298002	0.309584	0.206193	-2.04549	7.49345e-09	-0.275815	0.321341	0.114785	0.785881	-0.364078	0.163881	iTSS	WD1028	988766	989782	+	1016		8	44.03		ATAAAATGGGCGAAAGCGAATCTAAACATCCCTCTACAAGGAAACCTTGATCCTAATCTTTTAGCCTATAATAAAACGGAAGCAATCAAAGAAGCAAAACG	ACTGCGAACAAACAGGTGTATCTGCAGTAAGTATAGATTATAATGTTCCAA	AT	-11.2	WP_010082013.1	OG0000427	ko:K01599	ko00860,ko01100,ko01110,map00860,map01100,map01110	R03197,R04972	M00121
iTSS_+_1123306_WD_RS05325	WD_RS05325	hypothetical protein	-0.736238	0.0273292	-0.427749	0.139641	-2.69761	4.66195e-08	-0.588851	0.0830038	-0.445979	0.13109	0.148931	0.617439	iTSS	WD1174	1121209	1124070	+	2861		8	71.4931		AAAAATAAAGATGTTTATACAGATGACTTATCAATAAAATTTGATCGTATTAAAATAGAAGCGTGGGGAAGTGGTGAAGCAGGTCATATACAAGGTAGTGG	AAAATAAGAAACCAGATCTTGAAAAAAATAATGAAAAATCCTATGATCATA	AA	-8.6	WP_022626147.1	OG0000779
pTSS_+_222468_WD_RS01040	WD_RS01040	protein translocase subunit SecF	-0.748914	0.00197078	-0.21151	0.28525	-1.05206	1.96593e-05	-0.0413652	0.899418	0.182575	0.424899	-0.101937	0.62938	pTSS	WD0235	222590	223465	+	875	122		112.604	TAGATAGAACTTAATTGACAGACAAGAATTAACTGATGGAAAAATTGACATAATCAAACAATCACAGAATAAACTAGTGAATTTTTTGAAAAGTATATAAAATTCAAGTTTAAGTAAATAGC	TAGATAGAACTTAATTGACAGACAAGAATTAACTGATGGAAAAATTGACATAATCAAACAATCACAGAATAAACTAGTGAATTTTTTGAAAAGTATATAAA	TTGGCAGTATTTCGCTTTTGTAATGTACTTCAAAATGGTAGTATGCAAGCT	TA	-7.6	WP_010082185.1	OG0000551	ko:K03074	ko03060,ko03070,map03060,map03070	-	M00335
iTSS_-_1265969_WD_RS05975	WD_RS05975	efflux RND transporter permease subunit	-0.831007	0.000428681	-0.265999	0.201622	-1.96739	4.62567e-09	0.310526	0.213293	0.197904	0.408677	0.279529	0.429866	iTSS	WD1320	1262895	1265969	-	3074		1	114.99		ATGCAGAGCTTACTCATAGAGCGAAACAGGGCGGTGGTATTATTACTTATAGTAATTTTTATCTTCGGTTCATACGTTTATGTAAAAATGCCAAGGGAAAG	TATCTCGACTATAATATTGTACAAACGCACATATTCAGCTAACATTCAACA	AT	-13.9	WP_010963180.1	no_ortho	ko:K03296,ko:K18138,ko:K18989	ko01501,ko01503,map01501,map01503	-	M00647,M00699,M00718,M00720
pTSSps_-_1113560_WD_RS06135	WD_RS06135	hypothetical protein	-0.832222	0.00172244	-1.88298	1.69021e-08	-3.09303	5.70845e-11	0.458608	0.0782806	0.112061	0.62453	1.10423	1.61585e-05	pTSS	WD1163	pseudo	pseudo	-	350			90.9949		TTTTTTGTGAACGTGATTATGTCGAAGACAGTTAAACTAATTTTGTGTTTAATAATACCAATAATAGGATTTATTTTTTATATTAAGGATCATTATTTTCA	GCAAAAACGATTAGATTAAAACTTTTTTAAATTATTTCTTATAGGCTAGCT	TT	-9.8	WP_015588073.1	no_ortho
asTSS_-_22945_WD_RS06155	WD_RS06155	DNA-directed RNA polymerase subunit beta/beta'	-0.833333	0.00419896	-1.36062	2.35898e-05	-3.68412	1.64215e-11	0.0156777	0.959034	-0.72432	0.00681512	0.143217	0.607265	asTSS	WD0024%2CWD_0024	20693	29206	+	8513		3	136.533		GTTACTATCAGAACTATCAACTATGCCATCGCGTTTTGCTAAAACTACAGCACCAGAGCCAGAAGCTACAAAAGACTCCATACCAGTAGCAACCAGAGGAG	ACGTCCAAGTAGTTAACCCTTTCTTTATCAAAAGCACGTATAACTATAGAG	GT	-10.7	WP_010962312.1	OG0000523	ko:K03046,ko:K13797	ko00230,ko00240,ko01100,ko03020,map00230,map00240,map01100,map03020	R00435,R00441,R00442,R00443	M00183
pTSS_+_382559_WD_RS01800	WD_RS01800	hypothetical protein	-0.853131	0.00359938	-1.04013	0.00044713	-2.85225	3.96279e-10	-0.0561751	0.941766	-0.642458	0.012332	-1.3668	3.24274e-06	pTSS	WD0401	382665	382883	+	218	106		75.9589	ATAGTTATCCGGAAATTTCGTGATCTGTAGTTTCTTTCATTCACGTTATATTCATAGCTTGTTCTATCTTAATGTAATTCCAATTTTGACTGTATAGGAGGTCTCT	ATAGTTATCCGGAAATTTCGTGATCTGTAGTTTCTTTCATTCACGTTATATTCATAGCTTGTTCTATCTTAATGTAATTCCAATTTTGACTGTATAGGAGG	TTATAATTAAAATTATTAAATTTTTAATTTTATTATTTTATAATGGTTCCA	AT	-12.5	WP_010962563.1	no_ortho	-	-	-	-
pTSS_+_64687_WD_RS00320	WD_RS00320	membrane protein	-0.857448	0.000431339	-0.286388	0.169109	-1.56463	5.3689e-08	-0.268723	0.332788	0.0627352	0.774169	0.0702669	0.732821	pTSS	WD0068	64715	65938	+	1223	28		133.928	TGCGCAACCAATATGCATAGGAATTAGA	TGCGCAACCAATATGCATAGGAATTAGAATGTTTCGATTGATTATCACACTTGCGATCATTTTTAATACTATAAGTTGCTATGCAACCGATGTGGGAGAAG	CAACAATATTAGTTATTGATTATTAAAGTAATTTATGTTAGTAATTGAGCT	TG	-16.5	WP_010082597.1	OG0000782	ko:K12340,ko:K12543	ko01501,ko01503,ko02020,ko03070,ko04626,ko05133,map01501,map01503,map02020,map03070,map04626,map05133	-	M00325,M00326,M00330,M00339,M00571,M00575,M00646,M00647,M00696,M00697,M00709,M00720,M00821
iTSS_+_32739_WD_RS00145	WD_RS00145	serine--tRNA ligase	-0.875239	0.00172244	-0.350636	0.186465	-2.41972	4.40283e-08	-0.288249	0.40574	-0.669052	0.0154311	-0.0416115	0.870746	iTSS	WD0028	31467	32744	+	1277		10	56.656		AAATAATAATTTTGACATATAGAAAAGCGAGGAAATAAAGATGAAGGTTCTGGTTATAGGTTCTGGTGGGCGTGAGCACGCTCTACTTTGGGCTCTAAAAA	CAATACCAAACGTGTTGCAAAAATACATGAGTAATGATACTGTTATAAGCA	AA	-19	WP_010962316.1	OG0000777	ko:K01875	ko00970,map00970	R03662,R08218	M00359,M00360
pTSS_-_789486_WD_RS03710	WD_RS03710	hypothetical protein	-0.94551	4.47893e-05	0.612222	0.139641	-1.97684	1.96167e-08	0.747945	0.000515251	-0.243754	0.543542	0.862182	0.000125262	pTSS	WD0823	788445	789272	-	827	214		42.1401	ACAGCTCTCTAACGTTATACCGCGATTCATTCGCGGTATCTCAGCCGCTAACACGTAACGGAATGACGAATTTGTTGTTTTTAAAATCGTCGGTAAGCCTAAGTTACCCCTAACTATATTTGCTATCATAGGGCTTATAGTAGGTATTTTATTAACTTATTAATCATTTTTATGTATTATTATACCATTAGCAGTCTATATCAAGGTATTAATG	ACAGCTCTCTAACGTTATACCGCGATTCATTCGCGGTATCTCAGCCGCTAACACGTAACGGAATGACGAATTTGTTGTTTTTAAAATCGTCGGTAAGCCTA	GCCTTTTTAAAATCTTGTCACCTTATGGTCAGGTATGCACTATAGCTAGCA	AC	-25.7	WP_010962859.1	OG0000643
iTSS_-_1160993_WD_RS05510	WD_RS05510	hypothetical protein	-0.950023	0.000431339	-1.22892	0.000848331	-3.22564	2.6307e-11	0.0490572	0.899418	-2.08527	4.60948e-07	-1.34907	1.58263e-06	iTSS	WD1213	1159749	1160993	-	1244		1	99.8669		ATGGTAGTGAGCTTTTATATAGGGGGTATAATCATGGGCATAATAGATAATTTTTTAATTAAATCTGTCAAAAACAATGACATAAAAGGTGTTAAACTGAC	AGAGAGCTGCTATTAGTAGAAAATAAATCATCATAGTTTAAAATTGTACCA	AT	-11.1	WP_010963105.1	OG0000774	-	-	-	-
asTSS_-_1133319_WD_RS05375	WD_RS05375	hypothetical protein	-0.971341	0.00846507	0.0898197	0.716201	-1.61494	7.78757e-07	0.0334662	0.940867	-0.0747357	0.837976	-0.227977	0.607265	asTSS	WD1187	1133152	1133949	+	797		3	32.3355		ATTGGATCTATTATTGTCAATGAACTCGCAGCAAAATTGCAGTGAAATCTTACACAATAGGGCTGTTAAACCTGTTGTGATGCAGATTACCTTCCTGAAAT	ATAGATGTCGGAAACTTTACTAGTCGAGCAACATTCCGTATAAGAAAGATA	AT	-22	WP_010963084.1	OG0000506
oTSS_+_308273_WD_RS01480	WD_RS01480	sodium:alanine symporter family protein	-1.0649	0.00777823	-1.14185	0.00187702	-1.64453	8.09541e-06	0.590562	0.0845696	1.01212	0.000271007	0.548233	0.0547541	oTSS	WD0330	310942	312285	+	1343			33.2372		ATAATGCAAAATGCTGTATACAGGATTGTAATTCGATCTTTAGATCCACCTACCGTTCGTACTACATTTTGCTTTAAGCCTTACTATTACCCACAAATAAA	CCCATGAAAATTATTCTAGCCATTTTTGTACCTATAAATATAATCAAACAA	AT	-18.8	WP_010962519.1	OG0000742	ko:K03310	-	-	-
iTSS_+_918978_WD_RS04325	WD_RS04325	membrane protein	-1.104	0.00398544	-0.357599	0.139641	-1.73979	1.84537e-06	-0.29536	0.579311	0.096767	0.68086	0.0387533	0.870528	iTSS	WD0958	918085	919551	+	1466		7	35.9647		AAGAAAGCAAAATGCAGATATAGAATTATTGAAGTCTATATTACTGGTTCGCTTTGAGGAAAGTAATCGCCAATGTGGTCCTGGAATGCTCAACCGTATCA	CAAACCGGATTGACATTGACACAGGCTATAAATTTAGTTTTAATTGCGGCA	AA	-18.8	WP_010962948.1	OG0000603
pTSS_-_904517_WD_RS04250	WD_RS04250	hypothetical protein	-1.21572	0.000366957	-1.70006	2.37092e-07	-1.79457	3.56874e-08	-0.475928	0.192545	-0.998512	3.34743e-05	-0.0881016	0.652058	pTSS	WD0942	902883	904496	-	1613	21		36.61	AAATAATGAGCTGTAATTAGT	AAATAATGAGCTGTAATTAGTATGAATAATCCATTTAAAAGTGAGAACTATAAAAAAAATCTCGATTCTCTGATCAAAGCTGTAAAGCTAGGAAATGCAGA	TACAAAAGTAATATTTACTAGATCTTAATATTTTAGATCTATATTTTAATA	AA	-10.5	WP_010962938.1	no_ortho
pTSS_-_713686_WD_RS03350	WD_RS03350	superoxide dismutase	-1.2414	0.00814848	-0.0611863	0.853976	-1.69516	6.17618e-05	-0.318718	0.666662	0.733044	0.0128514	0.56671	0.113663	pTSS	WD0738	713043	713663	-	620	23		34.3792	AGGTTAGAAATAAAGAGGTTTTT	AGGTTAGAAATAAAGAGGTTTTTATGAGTTTTACTTTACCTGAATTACCATACGATAAAACAGCTTTGGAGCCTTATATATCTGCAAAAACCTTAGATTTT	GCTATTAATTATATGTTGCACAAAAGCATATATTGCCCTACCATCCAAGTA	AG	-11.9	WP_010082437.1	OG0000567	ko:K04564	ko04013,ko04068,ko04146,ko04211,ko04212,ko04213,ko05016,map04013,map04068,map04146,map04211,map04212,map04213,map05016	-	-
pTSS_+_571654_WD_RS02660	WD_RS02660	Holliday junction DNA helicase	-1.27959	0.000121467	-1.82053	1.42767e-07	0.761684	0.00025237	-1.42624	4.41586e-05	-2.67971	4.5997e-11	-3.23312	4.58805e-13	pTSS	WD0593	571696	572145	+	449	42		48.3765	GGGCATTGAACTTTAATTACACAAAGGAGTTTTTGTACGTCA	GGGCATTGAACTTTAATTACACAAAGGAGTTTTTGTACGTCAATCTTAACGCTAGATCTCGGCAAGCAAACAGGCTGGGCAATTCTAACAGATGGAATAAT	TTTCAAAATTGCGGACGAATTTGCGAGTCATCGTACATATATATTATACAG	GG	-14	WP_038228276.1	OG0000145	-	-	-	-
oTSS_+_372453_WD_RS01755	WD_RS01755	DUF721 domain-containing protein	-1.2934	1.61896e-05	-2.85806	1.37438e-09	-2.44592	1.84478e-08	-0.0479971	0.899418	0.0200996	0.945056	1.5071	4.10855e-07	oTSS	WD0390	372783	373124	+	341			60.5842		AAGGTTAATTATGAGGCAAAACAAAAATTTTTGAATGGAACGATCTTGACAAGTGCTACGTTGAGATAAGTTTTGCATAAAAATACTGCTTTTACGTTGTG	TAACCTGGCAAGTTAATAATAATTTAACCAATTACAATTAAAACAGCTATA	AA	-13.7	WP_010082513.1	OG0000197	-	-	-	-
pTSS_-_393916_WD_RS01845	WD_RS01845	RluA family pseudouridine synthase	-1.29697	0.000154219	-2.96896	6.30834e-12	-2.55957	1.10483e-10	-1.44348	5.58731e-05	-0.829397	0.00013509	-1.05321	1.01455e-05	pTSS	WD0415	392991	393914	-	923	2		62.1748	GA	GAATGCTACAAAGTATAAAAACCATATTAATAGAAGACGATAACGTTAGGCTGGATAGGTACATCAGAAGAATCTTTCCTGATCTAAAGCAATCTGTAATT	GGAATGACACCAATAATTGACATTTCACTAGATATTCATTATAAATAATGG	GA	-11.7	WP_010962573.1	OG0000223	ko:K06179	-	-	-
pTSS_+_1097865_WD_RS05200	WD_RS05200	tyrosine recombinase XerD	-1.29717	0.000147964	0.37972	0.0879163	-0.26633	0.16162	-1.44382	5.30791e-05	-2.91561	1.10033e-11	-3.25432	7.42807e-13	pTSS	WD1148	1098113	1099099	+	986	248		50.2137	AGATAGATACAGCTAAGAAGTATTCTATATTTATAGTAGAGCTCACTTTATAAGGTGTTTTTTATAGATTTAACGTTATAATTTAACTATGATAAGAGTAAGATTAAATTTAAGAAAAAGGTTAAAGCAAAAGTTTGTGATGTTCACTCTATTGATAAATGCTTTATTTGTCTCATATTTTCTCATAAGAAACACAGGGAACACTTCTAATCAAATTATAGCCAAAGAAATAAATATAGGAACTGATA	AGATAGATACAGCTAAGAAGTATTCTATATTTATAGTAGAGCTCACTTTATAAGGTGTTTTTTATAGATTTAACGTTATAATTTAACTATGATAAGAGTAA	TCTACCTGTCCATGTTAGAATTATAATCAATGTTATGTTATAATAAATATA	AG	-12.1	WP_010963062.1	OG0000243	ko:K04763	-	-	-
pTSS_+_1248409_WD_RS05925	WD_RS05925	2-oxoglutarate dehydrogenase E1 component	-1.3357	3.69611e-05	-0.410961	0.0275342	-1.67768	7.46498e-08	-0.2516	0.600951	0.0739308	0.677982	0.276236	0.337445	pTSS	WD1309	1248434	1251088	+	2654	25		33.9886	GTATTTGATACTTTTTATAGTGATT	GTATTTGATACTTTTTATAGTGATTATGTCGAGTTCAAGCTGCCTTTATGGTGATAATGCAGAATTTGTGGAAGAAATGTATAGCCGTTATTTGCAGGGTG	TATAGAAACTAAAAAAGTTCTTTTTTAAAAAACTTAAGTTATACTTATAAG	GT	-15	WP_010963171.1	OG0000665	ko:K00164	ko00020,ko00310,ko00380,ko01100,ko01110,ko01120,ko01130,ko01200,map00020,map00310,map00380,map01100,map01110,map01120,map01130,map01200	R00621,R01933,R01940,R03316,R08549	M00009,M00011,M00032
pTSS_+_844308_WD_RS03930	WD_RS03930	hypothetical protein	-1.34802	0.000471419	-2.59428	1.13263e-08	-2.74281	3.1625e-08	-0.0463148	0.907572	0.436405	0.126607	1.71595	5.2893e-07	pTSS	WD0872	844332	845687	+	1355	24		69.3571	ATAGTAATTAATTTTGGAGTGAAT	ATAGTAATTAATTTTGGAGTGAATATGCCTGGACCAGTAAATGAAGAACAAACAGTAACATTAATTTCTTCCACATCAATAAGTGAAGATGGCGAGATAAC	GTAAATTGGTATTTACTATATCTTAATAACTATAGCGTAATCAATGCAGCA	AT	-8.7	WP_010962896.1	OG0000831
pTSS_+_52792_WD_RS00255	WD_RS00255	leucyl aminopeptidase	-1.34839	0.00113668	-1.3468	0.000555097	-2.30085	4.80694e-08	0.560141	0.109519	-0.127628	0.908553	0.207005	0.607265	pTSS	WD0054	52813	54351	+	1538	21		52.1129	GTTATTGTACTTAGGATGTAT	GTTATTGTACTTAGGATGTATATGAAAAATATCTTACTGATGTTTTTGCTATGTTTTATGTACAGTTTACAATTATTTGCAACGGAGATACCAGCAATGAA	ATAAAAGATAAAAAACCTTGCATGTAAGGGAGTCCATAGTAAACTTAAGTG	GT	-22.8	WP_015588782.1	OG0000805
pTSS_+_1004081_WD_RS04715	WD_RS04715	tRNA-Val	-1.38602	1.43009e-05	0.612364	0.139641	-1.70269	4.74578e-08	-0.367542	0.291313	-0.250458	0.543542	-0.0684121	0.713576	pTSS	RNA-Val-1	1004086	1004158	+	72	5		34.1011	ACGAT	ACGATGGGTAATTAGCTCAGTTGGTAGAGCACTTGCTTGACGTGCAAGCGGTCGCTGGTTCGAACCCAGTGTTACCCACGTTTTTGTTTATGAAAAGATTT	AGCAAAGTGGTTTATTGACTTTCATTCCACCAAAGCACTATACTAAAACCA	AC	-28.9	no_protein	no_ortho
pTSS_+_1124142_WD_RS05330	WD_RS05330	hypothetical protein	-1.39595	2.13632e-06	-1.65872	1.36507e-05	-2.3866	8.9557e-09	-0.152872	0.821017	0.331975	0.22309	1.36665	7.31311e-07	pTSS	WD1175	1124191	1124676	+	485	49		56.5001	AATTGCTGTATCTTAACAAAAAGGTATAACGAATGTAGGAGGGTGCTTT	AATTGCTGTATCTTAACAAAAAGGTATAACGAATGTAGGAGGGTGCTTTATGTCTCTAAAGAATAAAATTTCTGAGTTAATAGAACAACAATTTAGCATTA	ATGCTCTTGTTTTAATAATTAATTAAAGTAAAGCATGTAGTAAATGGTGTA	AA	-16.4	WP_010082090.1	OG0000255
pTSS_-_77650_WD_RS00380	WD_RS00380	hypothetical protein	-1.4427	1.08549e-05	-2.18869	1.31854e-09	-1.96847	6.69087e-09	-0.0969578	0.899418	-0.947468	2.66553e-05	-3.02008	8.99158e-13	pTSS	WD0083	76813	77628	-	815	22		41.0242	ATACGCTGTATAGAATGAAAGT	ATACGCTGTATAGAATGAAAGTATGGATGATTTCATAACTGCAAGAAGAAAAGATGATGCTGTGGTATCTGTTTGTCAGGATAATAAGAAAAAAAACGTGT	AGCATATTAATAAGTAAGTAAATCTTAATATAATCTTATTATACTTATAAA	AT	-10.7	WP_010962355.1	OG0000631	-	-	-	-
pTSS_+_13267_WD_RS00070	WD_RS00070	30S ribosomal protein S12	-1.48451	0.000431339	-2.9732	6.82005e-10	-2.15784	2.35847e-07	-1.63122	0.000180535	-3.83273	2.4748e-12	-3.20939	1.13921e-10	pTSS	WD0014	13302	13676	+	374	35		46.9319	ACTTAGTTATTTTAATGAGCTTGAGTTTATAACAT	ACTTAGTTATTTTAATGAGCTTGAGTTTATAACATATGCCTACGATAAATCAATTAATACGTAAGGGTAGATTAGGATTGACCCATAAGAAAAAGGTACCA	AATGTTTATTTTTATATTGACTATTGAGGTTTATTATTTTATAACTAAAAA	AC	-9.8	WP_006279787.1	OG0000531	ko:K02950	ko03010,map03010	-	M00178,M00179
asTSS_-_450873_WD_RS02085	WD_RS02085	CTP synthase	-1.49069	3.0113e-06	-1.5758	4.74311e-07	-1.88114	7.03984e-09	-0.265138	0.558986	-0.618882	0.00338409	-2.93297	7.25984e-13	asTSS	WD0468	450354	451943	+	1589		4	39.2319		GAATAAGGATAACTCTTTGTTTTCCTAATGTGTAGTTAACTTGACGTATAGCCTCCAAAAATGGTTGGCTTTCAATGTCACCTACAGTTCCGCCTATTTCA	TTTTGTCTTTAATTCTTGCGCTGCGGCAAGATATGGTATTAAAGTTAAGTG	GA	-21.5	WP_010962616.1	OG0000164	ko:K01937	ko00240,ko01100,map00240,map01100	R00571,R00573	M00052
pTSS_-_730664_WD_RS03425	WD_RS03425	peroxiredoxin	-1.61735	2.15239e-06	-2.86801	5.59525e-12	-1.73836	1.1627e-07	-0.538879	0.0634121	0.205336	0.313605	0.285498	0.358971	pTSS	WD0756	730042	730641	-	599	23		34.7198	TATTTAAAAAGAATAGGTTAATT	TATTTAAAAAGAATAGGTTAATTATGAATCTTGTAACAAAATCTGCTATCGATTTTACTGCTTCATCTGTTCTCTCTGACGGAGAAATTGTTGATGATTTC	AAAACCAAAGAAAACTTGCATATAAGTTTATCAAGATGTAAAATTAAAGTT	TA	-12.7	WP_010962815.1	OG0000450	ko:K03386	ko04214,map04214	-	-
iTSS_-_207483_WD_RS00995	WD_RS00995	ATP-dependent chaperone ClpB	-1.67904	0.00042842	-0.455531	0.139783	-2.01474	7.3039e-06	0.0307366	0.941766	0.162708	0.593688	-0.303434	0.607265	iTSS	WD0224	207285	209846	-	2561		10	42.5491		AAGTTTGTTGCAGGAAGCTAAAGAACTAATAGCACAAACTGGCTATGACCCTGAATATGGAGCAAGGCCCTTAAAAAGGGTTATACAAGAGTGTATTCAAA	GTTCAATTTTCTTATTTACAAAAAACACTTGCTAAGCGTAAACTGAGTATA	AA	-23.3	WP_010962444.1	OG0000075	ko:K03695	ko04213,map04213	-	-
pTSS_-_1252971_WD_RS05935	WD_RS05935	TIGR02217 family protein	-1.69841	2.37656e-05	0.612331	0.139641	-0.280113	0.225102	0.357494	0.312211	-0.248867	0.576255	-3.03659	1.03164e-10	pTSS	WD1311	1252252	1252848	-	596	123		42.1181	GGGTGTGACAGCAGTTTAACTCAGTAGTCTCATCCACTTTCCATAGCGTCATTTACTATGTGAAACGCTTTCAAATTACAACATTTTCTTCAACCAAACTATTTTACTTTCACAGGAGGACAT	GGGTGTGACAGCAGTTTAACTCAGTAGTCTCATCCACTTTCCATAGCGTCATTTACTATGTGAAACGCTTTCAAATTACAACATTTTCTTCAACCAAACTA	ATTTTATTTTTTTGCTTGACAACTCAAATGAACCTGAGTATAGTAATTGTG	GG	-16.4	WP_010963173.1	no_ortho	-	-	-	-
oTSS_+_793992_WD_RS03740	WD_RS03740	hypothetical protein	-1.7285	1.05824e-06	-1.16452	1.71562e-05	-2.03399	1.00845e-08	-0.318206	0.307394	-0.395506	0.0629905	-0.328346	0.250783	oTSS		796075	796290	+	215			43.6108		GAGATTTATTCATCAAGAGAAAATAACGCCAGCGCGTACTGTATGAACATTTGTTTGCAAAGGTAGTATGTTAAGTGTTATAGCTAGTTTGCCTCAAACGT	CTAAATTATTCATTAGTAGCTACATAAATGCATTGCTACTATACTCTACCG	GA	-15.3	WP_022626357.1	no_ortho
pTSS_+_325046_WD_RS01535	WD_RS01535	50S ribosomal protein L36	-1.88299	6.21218e-07	-2.69189	1.71546e-10	-0.182676	0.339706	-0.183417	0.768763	-0.260172	0.254736	-0.00393347	0.986005	pTSS	WD0342	325069	325197	+	128	23		59.0584	GTAATTTAATTCTTACTATAGAT	GTAATTTAATTCTTACTATAGATATGAAAGTCAAAGGGTCGCTAAAATCTCATCGTAACAGAGATAAAAATTGTAAAGTTGTGAAAAGGGGTGGTAAGATT	AATAAAATGTTATCAATTGACTAACTCTTGATAAGTGATTATAATGTAAAG	GT	-12.3	WP_006279631.1	OG0000645	ko:K02919	ko03010,map03010	-	M00178
iTSSps_-_764734_WD_RS03580	WD_RS03580	molecular chaperone DnaJ	-1.92915	1.98952e-06	-1.84407	2.01219e-06	-1.93578	3.96721e-07	-0.724173	0.0232479	-1.15178	0.00010232	-0.55858	0.0530203	iTSS	WD0789	pseudo	pseudo	-	638			40.1458		GTTTAACGTACTAGAGATAAAAGCTGAACAAATTGTAGGTAAGGATTATCAAGCTCTTAGCAAGTTTCTGAAAAAATAATATAATAAATTGATACTTGTAA	AGTCAACATTTTAAGTTAACTGGTCAGGAGTTTTATGATAATAATGATCTG	GT	-10	WP_007301978.1	no_ortho
pTSS_-_570541_WD_RS02650	WD_RS02650	ATP-binding protein	-2.15982	2.01046e-06	-2.93045	2.13928e-09	-2.22662	2.7167e-07	-0.936192	0.00877093	-0.0629663	0.817939	-3.27805	1.74677e-10	pTSS	WD0590	569704	570525	-	821	16		48.073	AGGTACTGGGAGAAAA	AGGTACTGGGAGAAAAATGAAAATAATGAACAGCAATGAACGGCTAAAAGTTCAAACAGGTATAAAAATGGTCATCTTTGGTCCTTATGGTATAGGTAAAA	TTTTTTGCAAATTGCGGACGAATTGCCTAGGTCATCGTACATATATATTTA	AG	-14.2	WP_010962698.1	OG0000143	-	-	-	-
iTSS_+_450779_WD_RS02085	WD_RS02085	CTP synthase	-2.49511	2.11856e-09	-1.38251	3.59322e-06	-1.85869	1.9852e-07	-0.390911	0.158578	-0.500499	0.0256765	0.164206	0.607265	iTSS	WD0468	450354	451943	+	1589		3	39.1144		AGGCGGAACTGTAGGTGACATTGAAAGCCAACCATTTTTGGAGGCTATACGTCAAGTTAACTACACATTAGGAAAACAAAGAGTTATCCTTATTCACTTAA	TCGTTCATTTTTAATGGTACGGAAGGTTTAGATTTTGTAATATGTGAAATA	AG	-21.3	WP_010962616.1	OG0000164	ko:K01937	ko00240,ko01100,map00240,map01100	R00571,R00573	M00052
pTSS_-_175159_WD_RS00855	WD_RS00855	ankyrin repeat domain-containing protein	-2.5946	1.85888e-10	-3.01235	3.9028e-12	-0.054759	0.734269	-2.74081	1.7931e-10	-1.8481	6.95199e-10	-4.45353	4.61636e-16	pTSS	WD0191	174320	175126	-	806	33		113.969	AATGAGTAATGCAATCAAACCAAGGAGGATAGC	AATGAGTAATGCAATCAAACCAAGGAGGATAGCATGATAAATAATTTGGATTCAATAATTCTTGGAATAAAAGATGGTGAAAAGGCGATTGAAGATTTAAG	CTTATTAATTAATTGCTTGACTTTTAGCAGGATTTATTATATTATTTATTA	AA	-11	WP_010962425.1	OG0000842	-	-	-	-
pTSS_-_1013163_WD_RS04755	WD_RS04755	recombinase RecA	-2.67961	3.37835e-10	-2.13906	2.32085e-08	-1.63717	1.71947e-06	0.589776	0.0143489	1.06423	9.87886e-06	0.854778	0.000416925	pTSS	WD1050	1012073	1013140	-	1067	23		32.8083	TTATATAAATTAATAAATGATCT	TTATATAAATTAATAAATGATCTATGGCAAGTAACCCAGAAGAAAGAAATAGTGATAAACAAAAAGCGCTAGATAACGCAATAAGCCAGATTGAAAAAGCA	AATACTAGAAAAACCTTGGCAGGTTATTCGCGTTTGATTATCATAGAGAAT	TT	-7.9	WP_010963008.1	OG0000239	ko:K03553	ko03440,map03440	-	M00729
pTSS_+_1196431_WD_RS05685	WD_RS05685	dTMP kinase	-2.94075	1.79257e-13	-0.451339	0.0111711	-1.99473	3.76871e-10	-0.257299	0.204404	-0.33259	0.0462708	-3.04608	8.06226e-14	pTSS	WD1251	1196438	1197028	+	590	7		42.8191	AAAACTT	AAAACTTATGTTCATAACTTTCGAAGGAATAGACGGCTCTGGTAAAACAACACAATCTAAGCTACTTGCAAATCATTTTAAGCAAATTCGCGGCGAAAATA	ACGGTTTCTATGTATACTGTTTGCATATTCTTTTTTAGTATTATAATTATA	AA	-11.1	WP_038227975.1	OG0000271	ko:K00943	ko00240,ko01100,map00240,map01100	R02094,R02098	M00053
pTSS_+_772354_WD_RS03615	WD_RS03615	30S ribosomal protein S16	-3.29553	3.63764e-10	0.411727	0.106363	-0.408891	0.079438	-0.219903	0.684553	-0.149847	0.560357	0.350952	0.377498	pTSS	WD0798	772376	772696	+	320	22		110.815	TAATATATGAATAAAGGTTAAC	TAATATATGAATAAAGGTTAACATGGCAGTTAAAATAAGGTTGGCGAGGTTTGGCGCAAAGAAACGCCCTTTTTATAGGATAGTTGTAGCTGATTCACGAG	AGCTGTATAATTCATTTGACTTAAAACGGCTCATTGTATAAAATTGTGGCT	TA	-12.8	WP_006279266.1	OG0000668	ko:K02959	ko03010,map03010	-	M00178
iTSS_-_653219_WD_RS03045	WD_RS03045	30S ribosomal protein S17	-3.34555	3.73024e-13	-2.55855	1.12053e-10	-2.66812	3.40042e-11	0.166077	0.642965	-3.41516	2.3233e-13	-0.0934054	0.632463	iTSS	WD0672	653018	653254	-	236		2	68.1321		GGCTAAGTGTGATAAGACTGTAAAGGTTTCGGTATTACAAGTGTATAAGGATGAGCTGTATAAAAAGGTTATAAAAAAATACAAGAAGTATACAGCACATG	GAAGAGAGGAAAAGAATGCCTAAAAAGGTTTTTTGTGGTACTGTAACTAAG	GG	-18	WP_007549925.1	OG0000119	ko:K02961	ko03010,map03010	-	M00178,M00179
iTSS_+_1202980_WD_RS05710	WD_RS05710	carboxypeptidase	-4.21124	1.15804e-15	-4.80899	5.67479e-17	-1.50061	2.78347e-09	-0.0320248	0.899418	-0.106854	0.551008	-0.2025	0.555519	iTSS	WD1257	1201932	1203353	+	1421		8	221.142		GTACATTGGAAGTCAAAGACCTGCATGATGCGTGGCTGGAAGGTATGAAGCACTATAAAATTCCAGTAAAAGCTGAAAATGAGCTAAACACTTATTTTCAA	GTTAGCTCATATTATGTTGAGAACTAGGTTAGAACAAGATATAATAAATGG	GT	-22.3	WP_010963135.1	OG0000746	ko:K01299	-	-	-
