# Supplementary material for: Cappable-Seq reveals the transcriptional landscape of stress responses in the bacterial endosymbiont Wolbachia
Source: Microb Genom. 2025 Oct 27;11(10):001542. doi: 10.1099/mgen.0.001542 (PMC12558409; doi:10.1099/mgen.0.001542)
Supplement: Uncited Table S2. [file mgen-11-01542-s003.xlsx]

## Sheet: wAlbB_diffex-Temperature
TSS_id	locus_tag	product	34C_4hr_log2FC	34C_4hr_FDR	34C_24hr_log2FC	34C_24hr_FDR	21C_4hr_log2FC	21C_4hr_FDR	21C_24hr_log2FC	21C_24hr_FDR	21C_48hr_log2FC	21C_48hr_FDR	tss_type	old_locus_tag	protein_start	protein_stop	protein_strand	gene_length	5utr_distance	gene_length_percentage_placement	avg_cpm_28c_48hr	utr_seq	downstream_100_seq	upstream_50_seq	tss_+1+2	mfe	protein_id	orthogroup
asTSS_-_304167_DEJ70_RS01520	DEJ70_RS01520	aminopeptidase P family protein	2.31334	1.78722e-05	1.89942	0.00013717	-6.11402	2.36469e-07	-7.25943	6.52722e-10	-7.57912	6.67471e-10	asTSS	DEJ70_01530	303936	305591	+	1655		2	401.495		GAAAACTGCCCTGATCGAGCTGACTGCGAGCTTGTGTGATATAGCGTCCATCTGTAAAAAATGGGCACTTATTACTCTTTGTAACGATAAGTAGCCCATTT	GTTTGCTTTTACCCATTTGTGTGGATCCTCTTCTTGTATATTATATACTCG	GA	-23.5	WP_006014883.1	OG0000564
iTSSps_-_1211101_DEJ70_RS05880	DEJ70_RS05880	DUF4815 domain-containing protein	2.19706	0.00163924	-1.15296	0.124653	-0.356388	0.715127	-2.12945	0.0117731	-2.4501	0.00385014	iTSS	DEJ70_05900	1210774	1212447	-	1196			11.1812		GTTGCCGTATGAACTTGAACCGGTACTGGAGCAGCTTTTACAGACCAAAGGAGAAAAGATCAATCCATATCAAGCTTTTGATCCAGTCCCGGCACAAATTA	CCAATAGATGTAACGATTGCTGATATTGATGGAGGAGAAAAAACTTATTTG	GT	-20.7		OG0000674
gTSS_+_588339_DEJ70_RS02830	DEJ70_RS02830	ATP-dependent chaperone ClpB	2.08246	1.15695e-05	2.10912	8.01909e-06	-2.23034	0.00209255	-1.45868	0.00153874	-0.57215	0.109396	gTSS	DEJ70_02835	588361	590922	+	2561	22		25.1067	AAGTATGAGTTAAATTTGTATT	AAGTATGAGTTAAATTTGTATTATGGACTTGAATAAATTTACCGAAAAAGCAAAAAGCCTAATCCAGAGGGCTCAAATGAAAGCATTGGGAGCTGGGCATC	TGAATGACTTTAAGTTTAAAATTGAGAAAGTAGTTATTATATATATCAGCA	AA	-17	WP_006012009.1	OG0000075
pTSS_-_281928_DEJ70_RS01395	DEJ70_RS01395	Hsp20/alpha crystallin family protein	2.00234	7.64522e-07	2.79279	8.07678e-09	-1.73012	0.000387404	-1.23975	0.000597041	-0.912501	0.00604951	pTSS	DEJ70_01400	281450	281905	-	455	23		1186.22	GTATTAGTAAAAGGAGGTACAAC	GTATTAGTAAAAGGAGGTACAACATGAGTAATATAGTTCATTTAAATAAAAACAATAATCGTGATAATTTTAGTGTAAGAGGGCTACAAAGAGCCGTTGAT	ATTTTAGATTTAGGATTGAAATTAATAAGTGGAGTGATTATGTAATGCATG	GT	-9.57	WP_006014950.1	no_ortho
oTSS_-_1196871_DEJ70_RS05785	DEJ70_RS05785	IS481 family transposase	1.80596	2.91836e-06	1.72715	4.77829e-06	-1.12093	0.0329506	-1.28807	0.000599542	-1.22814	0.000610328	oTSS	DEJ70_05805	1195309	1196397	-	1088			18.0245		ACTGGGATCCAGAAGAATTAATTGTGAACAAATAGCTATACGATATTTTCAATGAAGTTACAAAAAAGCTGGATTCCACACTGGAATGACACCGTCATAAA	CAGATGCATGCAAATATTGAAACCAGTGTTTCTTTTCTTATCATCTGAGTA	AC	-17.7	WP_096616077.1	OG0000003
oTSS_+_218983_DEJ70_RS01170	DEJ70_RS01170	amino acid permease	1.80549	0.0855256	1.64573	0.105638	-4.2836	0.0433485	-5.42907	0.000772706	-5.74818	0.000413733	oTSS	DEJ70_01175	220637	221911	+	1274			207.174		AGGAAAAATTAGAAGTGCTGCCAGGTTACTGCTGCTTGGCTTGCTGTGAGTTAACCATAAACACCAATCCTTAGCTTCACGCCTAACTCACAACCAAAGCT	TTTCTTTTCATAATCATGGACTTTAACAAAGAATCTGCTACAAATCAATAA	AG	-20.6	WP_006015102.1	no_ortho
iTSS_+_8031_DEJ70_RS00040	DEJ70_RS00040	EndoU domain-containing protein	1.78321	1.34408e-06	0.998558	0.00122158	-0.305274	0.424898	-0.924688	0.00443481	-1.11086	0.000796633	iTSS	DEJ70_00040	7932	8771	+	839		2	15.3334		ACAAATTCACGAATTAGTTTTGAGCCGTTTTTCAAAACAGATTCTTCAGATCCAGACTATATTCCACCACTTCCGGAGCTGACTGATTTTGATAGAGGAGT	TACCAGTAATAGGATTTGTTTTTTACATTAAGGAGCACTATCTTGATGGTA	AC	-18.1	WP_096560673.1	no_ortho
pTSS_+_938498_DEJ70_RS04495	DEJ70_RS04495	co-chaperone GroES	1.74819	9.52481e-08	1.00031	0.000131516	-0.823551	0.0203099	-1.15619	7.53927e-05	-0.535113	0.0224674	pTSS	DEJ70_04505	938526	938816	+	290	28		633.468	AGGTTAATCTATTAATGAGGAAACATAA	AGGTTAATCTATTAATGAGGAAACATAAATGTCAAGTGTAAATTTGAATGTATTAGATGATAACGTGCTAATAAAGCCTATTACTGAAGAAAAACAAGGTG	ACTAACTCCAACCCTTGAAATGTAACCTTTAGATGACTACATAGAATTGTA	AG	-11.3	WP_006012576.1	OG0000184
iTSS_+_1015850_DEJ70_RS04890	DEJ70_RS04890	sigma-70 family RNA polymerase sigma factor	1.72336	1.38137e-05	2.30688	2.0321e-07	-0.253162	0.572459	-0.273642	0.450196	-1.64088	0.000120985	iTSS	DEJ70_04905	1015586	1016077	+	491		6	13.9387		GATGTAACAGAGCTATTTGAGGGTGAAATAACAAAACGCATTGATGTGGACTATATGATCTCGGTTTTACCAAAGGAATGGCAAAATATATGTGAGCAACT	TAAAGAAACAGCGATGTGCAAAACGCGATATCAATAACTATATTAGTATCG	GA	-16.2	WP_006012344.1	OG0000144
iTSS_+_940325_DEJ70_RS04500	DEJ70_RS04500	chaperonin GroEL	1.6846	0.00102637	2.52644	7.40498e-06	-1.05525	0.147337	-0.553889	0.257357	-2.52115	0.000151322	iTSS	DEJ70_04510	938896	940554	+	1658		9	16.598		AGAATGATAAAGAGCTTATATACAACGTTGAGGCTATGAACTACGCTAATGCATCAACAGCTGGTGTAATTGATCCGGCAAAAGTAGTGCGTATTGCTTTT	TAAAAATGCTGGTCTTGAATCTGCTGTTATAATTGACTATTTGATTAAGCA	AG	-18.9	WP_006012568.1	OG0000183
iTSS_+_480028_DEJ70_RS02360	DEJ70_RS02360	aspartate kinase	1.67795	3.5585e-05	1.32692	0.00040615	-1.08307	0.0593191	-0.883061	0.0230961	-1.39562	0.000607697	iTSS	DEJ70_02370	479934	481094	+	1160		1	33.3008		ATAATGTAATTGCTGTTGTATCTGCTGCTGCAGGATTCACTGACCAAATGGCTTTTCAAGCCAGGCAAATTTCAAATTTAAATTGTAGACAAGAGTTATCA	TGACTTAAATCGAGTTGCAAATCTAATAAAAAACGATATTAAAAAAGGTTA	AT	-17.8	WP_006013324.1	OG0000268
gTSS_-_346917_DEJ70_RS01720	DEJ70_RS01720	tRNA-Leu	1.67046	0.101019	-5.23653	0.000659307	-0.390402	0.770686	0.382085	0.803502	0.396656	0.638955	gTSS	DEJ70_01730	346699	346780	-	81	137		276.023	GTTAGTTAAAGTAATTCAGGCTTAGATTCATAGTGGAGTTAACCAGTATTATAAGTTCAGTCTGTGGTACTAAAATCTAATCTTTAAATTGCATAAGATGACAGAAGTGGTTATCTATAAGTTAATGAAGGGCTCTT	GTTAGTTAAAGTAATTCAGGCTTAGATTCATAGTGGAGTTAACCAGTATTATAAGTTCAGTCTGTGGTACTAAAATCTAATCTTTAAATTGCATAAGATGA	TAAATTGAATAAGCCTTGAATATTTCTAAGACAGTACTTATCTTAATAGTG	GT	-15.6		no_ortho
iTSS_+_101726_DEJ70_RS00560	DEJ70_RS00560	ParB/RepB/Spo0J family partition protein	1.6655	0.000418311	0.460607	0.270466	0.0927269	0.878527	-0.837341	0.0872219	-1.39226	0.00377001	iTSS	DEJ70_00560	100873	101739	+	866		10	68.92		AAAGTAGCTCATAGAAATTTCTTGACAAACCTTCCTACTTTCCTTGCAATGGAAGTGAGATGGTGGAGTTTGTCAAGTAAGTTATTTCCTTTCTACCTTCA	TTTTATATTGAAAATTTTGAATAGAAGACTTGAATCAGCTATTAATGTCGA	AA	-25	WP_006014524.1	OG0000486
oTSS_-_558896_DEJ70_RS02740	DEJ70_RS02740	ankyrin repeat domain-containing protein	1.66231	4.6327e-05	0.362332	0.29152	-0.972176	0.0679517	-0.921172	0.0166916	-1.24027	0.00163063	oTSS	DEJ70_02750	556638	558578	-	1940			162.019		GTGTTTGTTTATTCTGCTGAAGTGGCTCCGCAGGTTACTGTATAAGCTTCAGCAGTTTCCGTACTCCTTTAAAGTATAATTCATCATGCTCTTATAGTAGT	TTTTGAAAAAGTTAGTTGACTTATAAATAATTCTCTACTAATACTGGCATG	GT	-24.1	WP_129827257.1	OG0000061
iTSS_+_39593_DEJ70_RS00205	DEJ70_RS00205	4-hydroxy-tetrahydrodipicolinate synthase	1.58154	0.000167306	2.16822	2.38753e-06	-0.551734	0.317874	-1.69704	0.000606901	-2.01769	0.000104763	iTSS	DEJ70_00205	39020	39898	+	878		7	11.095		GATATGGCTGCTGAGGGTGCGTCTGGTCTAGTTTCTGTTGTTGCCAATGTTTGGCCAAGTGTAGTACATAAATATGTTAAGCAATGCATGAGTGGCAAGAA	AAGTTGCTCCAAATATTGAGGTGTTTTGTGGAGATGATAATATGATATCCG	GA	-18.6	WP_006014316.1	OG0000447
asTSS_+_1275185_DEJ70_RS06190	DEJ70_RS06190	ATP-dependent DNA helicase RecG	1.5092	0.00168089	-1.32199	0.0177159	-0.372848	0.545876	-0.987488	0.0623091	-2.61913	7.58353e-05	asTSS	DEJ70_06210	1273422	1275461	-	2039		2	12.7152		ACTGACTTTCACTTTCAACGATTATTTTATATGGCCTACCTCTAACAATGGGGCGCTGGTGCTCATACACTTTTGCCATAAAAGTTGTAAATTCTCCCACT	TAATTTATACAAATATTTAACTGAGTAATTAAAAAAAACTATAAATAAATA	AC	-13.1	WP_006015366.1	OG0000644
iTSS_+_419814_DEJ70_RS02055	DEJ70_RS02055	50S ribosomal protein L20	1.50123	0.000397946	2.49757	5.9668e-07	-2.17816	0.00203049	-0.612844	0.143277	-0.322877	0.352524	iTSS	DEJ70_02065	419663	420028	+	365		5	30.14		GAAATCGCAAGCGTGATTTTCGTGGTTTGTGGATAATACGTATTAATGCAGCGGCAAGAGAACATGGACTTACTTACGGTAGGTTTATGCATGGTCTTAAA	TGCATTACAAAGGGTTGAAAAAGCACTACAGTATGCTTATAGAGACAGAAG	GA	-23.5	WP_006013542.1	OG0000314
iTSS_-_150237_DEJ70_RS00765	DEJ70_RS00765	leucine--tRNA ligase	1.48075	0.000339995	1.20013	0.00215686	-1.02636	0.122781	-0.55652	0.164502	-2.49231	1.76003e-05	iTSS	DEJ70_00765	147910	150414	-	2504		1	14.0595		AAGAGAGCTCGTGGATTTGAGGTTTTGCACCCAATTGGCTGGGATGCGTTTGGATTACCAGCTGAAAATGCAGCAAGGGACAATAACATTAACCCTGCAGC	ATATGGGGCACCTGCGTAACTATGCAATAGGAGATGTTATAACACGTTACA	AA	-25.8	WP_006014650.1	OG0000514
pTSSps_-_618431_DEJ70_RS02950	DEJ70_RS02950	efflux RND transporter permease subunit	1.43795	0.115787	-2.22734	0.0805154	0.688178	0.566922	0.896086	0.363041	-3.52429	0.00790193	pTSS	DEJ70_02955	617884	618420	-	1088			49.8325		AAATACGTGTAATGTCCGGAATGAAAAGCTTAATTATAGAGAGGAATAGAACAGTAATATTATTGCTTATCGTGATTTTTACCTTCGGCTCATACACTTAT	CTATATAAGGATTAATTAATATATAATTTATCTTAGCTATAATATGATGTA	AA	-14.3		OG0000003
asTSS_+_283442_DEJ70_RS01410	DEJ70_RS01410	30S ribosomal protein S9	1.41111	0.00183627	0.608974	0.131266	-0.0989434	0.879183	-0.812203	0.101767	-1.42084	0.00370548	asTSS	DEJ70_01420	283435	283884	-	449		10	11.5143		TTAGAAAACTGACATTTTTTCCGGGCTTTATGTTGACCATATTTCTTACGCTCAACAACACGTGAATCTCTAGTTAAGAATCCACCCTTACGTAATATAGA	AGAACTTGTATAATATTTACAAAAAAATACCATTATGAAACAATTATCTCT	TT	-9	WP_006014943.1	OG0000575
gTSS_+_1057450_DEJ70_RS05165	DEJ70_RS05165	50S ribosomal protein L21	1.40043	0.000208944	0.720156	0.0378749	-1.13888	0.0581869	-0.624559	0.108905	-1.12225	0.00331023	gTSS	DEJ70_05180	1057667	1057969	+	302	217		12.6582	AGCTCTGATTGAATGTTTTTAGTGAAAGCTTGAGTTTTTATTAACGTCGTAAAGTTTTCATGAGACTAAGAGAATTTGAGAGTAGTCAAGTTTTAAAACTTGACTACTCTCCAAGGAAAAGCAGATAAAGGTAGAAGTATTTCATGTTTTTATTTATATTGACAGTATGTGTAACATCATTTACGATTAGTGTTAATAACAATAATTGATATTTGTC	AGCTCTGATTGAATGTTTTTAGTGAAAGCTTGAGTTTTTATTAACGTCGTAAAGTTTTCATGAGACTAAGAGAATTTGAGAGTAGTCAAGTTTTAAAACTT	TTCAGTAATTTTTCTCATGGGTTTGAACTTGGAATGAGTTTTAATTTATAA	AG	-18.7	WP_006012187.1	OG0000106
pTSS_+_897880_DEJ70_RS04275	DEJ70_RS04275	molecular chaperone DnaJ	1.36696	5.3321e-05	1.32205	7.11519e-05	-1.46709	0.00149932	-0.674696	0.0359169	-0.955987	0.0029074	pTSS	DEJ70_04285	897900	899018	+	1118	20		165.412	AAAATACTGAGCTATTATAT	AAAATACTGAGCTATTATATATGAACAAAAAAGACTATTATGATCTGCTAGAAGTGAGCAGAAATGCTAGTACTGACGAGATAAAAAAAGCATATAAAAAA	AATAGAGGTCATGCTTGAAATTCATATGTGTAATACCTATCTTTAAAGGTA	AA	-12.3	WP_006012700.1	OG0000040
pTSS_+_655276_DEJ70_RS03140	DEJ70_RS03140	molecular chaperone DnaK	1.36333	0.000163404	0.65555	0.0417091	-1.12528	0.0219253	-0.855238	0.0146246	-0.420619	0.142136	pTSS	DEJ70_03145	655307	657229	+	1922	31		727.915	ATCAGATAATATTTAAAAGGGAGTATTCATT	ATCAGATAATATTTAAAAGGGAGTATTCATTATGGGAAGAGCAATAGGTATAGATCTTGGAACAACAAATTCTTGTGTTGCAATAATGCAAGGCAAGGATG	ACAACTAAACGGGACTTGTAATTAACGAGTTTTATACTTATATATTTTACA	AT	-18.8	WP_006013401.1	OG0000282
oTSS_+_948252_DEJ70_RS04540	DEJ70_RS04540	type I DNA topoisomerase	1.35349	0.0431553	1.24498	0.0584448	-0.454723	0.642183	-1.59997	0.0553769	-1.92118	0.0146109	oTSS	DEJ70_04550	948968	951418	+	2450			12.8585		GTCTACTTATTTTTATTTTGGCTGCTTTTTAGAACTTTGCAACTCAAGCGTATGGCTTACATGTAAATATTATTAAAATTGGAACTTGCATAACCAGCCAG	GCAATCAATACTCTTGTTTGTTGATTGTACACTTAGTTTAATTTGTAAATG	GT	-13.4	WP_006012553.1	OG0000180
pTSS_-_67963_DEJ70_RS00370	DEJ70_RS00370	tRNA-Arg	1.34769	0.041924	-0.130873	0.85437	0.292491	0.724778	-1.40276	0.0615982	-2.70047	0.000690407	pTSS	DEJ70_00370	67885	67958	-	73	5		1723.12	GATGT	GATGTGTGCCCGTAGCTCAGTTGGATAGAGCAACAGCCTTCTAAGCTGTGGGTCGTAGGTTCGAATCCTACCGGGCACATTCTTCTATCAATGCTTTCTAT	ATTCACAAGAAATACTTGACTTCACGTGTACTAAGAAGCATTTTATATATG	GA	-31.4		no_ortho
asTSS_+_878510_DEJ70_RS04190	DEJ70_RS04190	hypothetical protein	1.32451	0.0021461	-1.29145	0.0105837	-1.1225	0.122584	-2.26778	9.89605e-05	-2.58865	3.20156e-05	asTSS	DEJ70_04200	878338	878652	-	314		5	10.0334		TTATTTAAAGTTAAGTCTTCTGGATCCCAGTGTCTGGGCACTGGGATGACACCATTCTTAATGGAAGCTATCCCCATATCGCAATGTCTGTACAGTTGTTT	GTGTCATTCCAGTGCTTGACACTGGAATCCAGTTTTTATTATACAGCCACT	TT	-22.6	WP_039950298.1	no_ortho
iTSS_-_776762_DEJ70_RS03715	DEJ70_RS03715	AsmA-like C-terminal domain-containing protein	1.29272	0.0240016	-0.334003	0.568333	0.349584	0.611904	-1.17176	0.0692048	-2.50595	0.000351221	iTSS	DEJ70_03725	776549	779485	-	2936		10	83.6496		AAAACTTCTGACTGGTGGGAAGAGTAGGGGGATTATTTCAATAGACTACAAAGCAAATGGTGATGATAAAAACAATAACGTATCTGTTAATCCTATCTCTT	ATACCGGCATACTCAATTAACAAATCTTTGTTGAAAATCCCTATAATCGGA	AA	-13	WP_039950557.1	OG0000761
asTSS_+_737741_DEJ70_RS03515	DEJ70_RS03515	hypothetical protein	1.26857	0.00104992	2.07493	2.19366e-06	-1.11812	0.0743799	-2.26343	2.05768e-05	-0.93263	0.0148552	asTSS	DEJ70_03525	737528	738022	-	494		6	12.54		GAGGATTTTTGTGCTCATTTTTTTACTAAGTTCTACTACTGAGTTATATATTCTTATGTTGTAATCATTATTTTTAATTAATTCATCAACAAATATATAAT	GATATAGTACGCTCTTGTAATATCAATGGATTGCACCTAAGTACTATAGGG	GA	-13.7	WP_129827314.1	OG0000841
asTSS_+_732784_DEJ70_RS03495	DEJ70_RS03495	DNA primase	1.24272	0.00920771	1.1341	0.0148208	0.158062	0.800183	-0.370014	0.468188	-0.992463	0.0277999	asTSS	DEJ70_03505	732628	734361	-	1733		10	26.4628		ATTCCAGACAGTTTCTGCCGATCTCTTCTCGCTTAATTGACTATTTAGTACGCTAGTTTTTTCAAATATAAGCTTTATAATACTAGACTCCTGTAGCAGAA	TTAATTTTTTCTTCTTGTAATACATTTAATTCTTTCCGTAATATTATGTTA	AT	-11.8	WP_006013721.1	OG0000345
asTSS_+_1214343_DEJ70_RS05890	DEJ70_RS05890	triosephosphate isomerase	1.2369	6.76603e-05	2.14101	4.31678e-08	-0.705341	0.092265	-3.85742	5.34094e-10	-0.363783	0.13106	asTSS	DEJ70_05910	1213618	1214349	-	731		1	38.0489		AGGACATCAACTTTACTTGTATGGATAAGAGTGCCGGCTGTCGGACTTGAACTGACAACCTACTGATTACAAGTCAGTTGCTCTACCAATTGAGCTAAGCC	AACAAATGAAGAACGTGTTCCATTCATTTTCCAATTTGCTACTATTAAAAA	AG	-22.6	WP_129827297.1	OG0000838
oTSS_+_948372_DEJ70_RS04540	DEJ70_RS04540	type I DNA topoisomerase	1.23407	0.0396675	-1.18095	0.0610974	0.313776	0.670433	-1.66524	0.0125305	-0.989469	0.0689383	oTSS	DEJ70_04550	948968	951418	+	2450			146.035		ATCTGGTCATGCGCTGGAATGACATGGTGGAATGTCCTTCTTGTCATTCCAGTACTCCTTTTCTTGTCATCCCAGTGCTCCGACACTGGGATCCAGTTAAA	TATTAAAATTGGAACTTGCATAACCAGCCAGTCTGGGATCAAATAAGAAAA	AT	-39.6	WP_006012553.1	OG0000180
iTSS_-_1210515_DEJ70_RS05875	DEJ70_RS05875	hypothetical protein	1.21373	0.00312287	0.0204872	0.962872	-0.128744	0.819874	-0.745531	0.096635	-1.16464	0.006821	iTSS	DEJ70_05895	1209572	1210768	-	1196		3	12.0292		ATAAAGGCAAAAAACGTGTTGTTGTTCAGACTAGAGAAACAGCAGTGGGAATGCCCTCACAAACTGTTATCGCTGAAAGCTATATTGAGCCAAAAGATATA	TACGCTAAATGAAAGTAGGCACATAGGAGGTGTGGAGCTATGGTTTATAAA	AT	-18.5	WP_006015576.1	OG0000674
pTSS_+_588175_DEJ70_RS02830	DEJ70_RS02830	ATP-dependent chaperone ClpB	1.21018	2.38605e-05	0.979412	0.000235228	-1.11943	0.00344758	-0.75413	0.00443481	-1.23849	7.11979e-05	pTSS	DEJ70_02835	588361	590922	+	2561	186		41.8069	GATGATGGAAAAAAACCTAGAAATGTAGCTGTGTTAAGGTCAAGGCATAACAAAGATAAGCCGTACGATCAAATATTCAACCACTATGGATTGAAATCCATAGTGATTGAATGCTGAATGACTTTAAGTTTAAAATTGAGAAAGTAGTTATTATATATATCAGCAAGTATGAGTTAAATTTGTATT	GATGATGGAAAAAAACCTAGAAATGTAGCTGTGTTAAGGTCAAGGCATAACAAAGATAAGCCGTACGATCAAATATTCAACCACTATGGATTGAAATCCAT	GGATTATCAAATTTTTGCTAGAAAAAGGCGCTAATCCTAACATTATAAACG	GA	-15.2	WP_006012009.1	OG0000075
asTSS_-_767460_DEJ70_RS03660	DEJ70_RS03660	redox-regulated ATPase YchF	1.18826	0.138998	1.10998	0.169558	-3.42182	0.0447334	-4.56731	0.000577579	0.222933	0.767603	asTSS	DEJ70_03670	766375	767469	+	1094		10	93.184		AAACCTAAAGTGCATTATATCACCATCTTGCACTATATAGTCTCTGCCTTCGAAGCGAATTTTCCCTGCATCTTTGCAAGCTAATTCGCTTCCATATTTTA	CAGAGGCCGTATTCCCTGGTTTTTTGGTAGTTAGATGTATACTACACATTA	AA	-24.2	WP_006013808.1	OG0000357
pTSS_+_476119_DEJ70_RS02340	DEJ70_RS02340	hypothetical protein	1.13321	0.0162277	1.18065	0.0103232	-1.42783	0.0658911	-3.31785	7.54476e-06	-0.8764	0.0407794	pTSS	DEJ70_02350	476146	476826	+	680	27		30.4293	AATATTACTTTTAGTGAGGTGTGAGCA	AATATTACTTTTAGTGAGGTGTGAGCAATGGTTGATGTAGCTTTTATTGGTGTAAATACAGTTATTGATAACGGATACAGAAGAAAAATAAAACTCGTTAT	AAAATATTCATAATATTGATTTCTTATCACAACAATGCTATTATTAAGCTA	AA	-11.6	WP_006013335.1	no_ortho
asTSS_-_168501_DEJ70_RS00890	DEJ70_RS00890	LD-carboxypeptidase	1.099	0.00957606	0.477776	0.240972	-0.77171	0.207674	-0.231459	0.653397	-2.23787	9.16603e-05	asTSS	DEJ70_00895	168438	169406	+	968		1	10.2404		GATTGATTGTGTGTGCAGGATTAGTGAGTAAAAGGCATAGAAAATAAAGAATAAAGGAATACATTAAAATATCTTATGAAACTCTTGCTTTAATATATCAT	AGGCAGATCTGATTCTTTTCCTTTCGAAGAAGGAGCAATAATATCAACTTG	GA	-10.59	WP_006015234.1	OG0000626
iTSS_-_402175_DEJ70_RS01965	DEJ70_RS01965	ankyrin repeat domain-containing protein	1.09516	0.008718	0.622487	0.107585	0.0203634	0.976288	-0.336416	0.43884	-0.910214	0.0245619	iTSS	DEJ70_01975	401239	402222	-	983		1	23.6138		ATCTAACCTGCTTGCTGCAGAACAGCCTGAAGAAAATAAAAATGAAAGCAGTATAAATCAAGAAGACGTATCGAAAAGCAACACTGATGCTGAAAAAACTT	TTTATGAAGAATACTTTATATTTCATACTATTAGTTGCTATATTTTTATCA	AT	-12.2	WP_006013597.1	OG0000046
pTSSps_-_162710_DEJ70_RS00855	DEJ70_RS00855	phage portal protein	1.08779	6.0947e-05	0.753144	0.00215686	-0.872843	0.0135779	-0.382854	0.131099	-0.712169	0.00483672	pTSS	DEJ70_00855	162093	162539	-	872			589.602		AAAGGTGTTCGTTCTGGTATAAAACAGCTATGCTCACCAATTAAGTGCGCTATCTACAATTAAATTCTTGGATCCCAGTGTCAAGCACTGGGATGACATCA	TGTCATCCCAGTGCTTGACACTGGGATCTAGCTTTTCATACAATCTAGTCA	AA	-26.5		no_ortho
iTSS_-_984129_DEJ70_RS04720	DEJ70_RS04720	hypothetical protein	1.0728	0.00611032	0.6567	0.0889635	-0.258268	0.613995	0.0351363	0.93479	-0.771219	0.0310767	iTSS	DEJ70_04730	984028	984276	-	248		6	13.5738		GAATGTGATAAATGTGTGGATGCATTGAACTCTAGCATAATCATGGTTCTTGCTACTGATCACAATACACAAGCGGCAGACTCGAATATTTATTTTCTATA	ACCTTAGGATTTCAGATGGCAAAATTGTGGGTAAATGTTACGACAATACTG	GA	-14	WP_006012449.1	no_ortho
asTSS_-_325015_DEJ70_RS01600	DEJ70_RS01600	IS481 family transposase	1.06225	0.102817	-0.276434	0.705378	0.97704	0.236316	-0.76272	0.270716	-1.96182	0.0114999	asTSS	DEJ70_01610	323864	324952	+	1088		extended	34.0466		GTGTCGGTTTCTGTTGTGCTAGTAATTGCTGTACTAGACACAACTTAATCTGACAGGCATGAATTAACTGACAGAAGAATTGAGGTAGTTAAAACTAATAT	TTGGTACAATGATAGTTGATGCTTCTGTTGTCAATTTGGTAGTCTTTACAG	GT	-24.6	WP_096616077.1	OG0000003
asTSS_+_891694_DEJ70_RS04250	DEJ70_RS04250	PD-(D/E)XK nuclease family protein	1.0394	0.0222023	0.639266	0.123237	0.175318	0.76775	-0.374085	0.430738	-0.636303	0.113882	asTSS	DEJ70_04260	889727	892537	-	2810		4	21.7136		ATTCCTCAGAACTTCCTGTTATCCCAGCTCTTTCTTCTGTCATCTCAGTGCTTGACACTGGGATGACACCAGAACACGCTTCTGACAGAAAACTAACATCC	GCCAACAACTTCACTTAGATCAGCAGTTGTATCGAAGATATAATCAAGATA	AT	-31	WP_006012717.1	OG0000204
pTSS_-_844635_DEJ70_RS04020	DEJ70_RS04020	hypothetical protein	1.0177	0.000407776	0.838743	0.00212032	-0.584055	0.145094	-0.635784	0.0254832	-1.0537	0.000417056	pTSS	DEJ70_04030	842678	844615	-	1937	20		19.5214	ATAGTTAAAGGAGGCGTATT	ATAGTTAAAGGAGGCGTATTATGATTGCAGGTTTCACTAAGGGAGACAAAGCAGTAAAAGCGGAAAAAACAAGTGATCAGCTGAGAGAATTGTCAGTTGCA	GTGAGCAGTGTGATTTTTCTTAAATACATGTTGATTGTTATAATATAAACA	AT	-17.7	WP_006012835.1	OG0000220
iTSS_-_110723_DEJ70_RS00605	DEJ70_RS00605	5-aminolevulinate synthase	1.00623	0.208003	0.0649237	0.943236	0.924612	0.351078	-3.96893	0.00101064	-4.28845	0.000491297	iTSS	DEJ70_00605	110587	111801	-	1214		9	30.7119		ATTACCCAACAGTTTCAAAGGGGACTGAGCGCTTCCGTATTACTCCTACGCCTTACCATACAAATGAAATGATAGAGCATTTAACAAAATCTCTTGTAAAA	AGCATCAAAATTGTTATTTGATAAGTATGGAATATATGTACAACATATAAA	AT	-10.8	WP_006014550.1	OG0000491
pTSS_-_21895_DEJ70_RS00095	DEJ70_RS00095	deoxyguanosinetriphosphate triphosphohydrolase	0.963271	0.00761834	0.26623	0.446351	-0.480694	0.292334	-0.790773	0.0416691	-1.10737	0.00391006	pTSS	DEJ70_00095	20695	21876	-	1181	19		29.8666	ATTATAGTAGAAATTTTAC	ATTATAGTAGAAATTTTACATGTCAAACAATAATTTTCTATTAAGTTACGCGTGCTTTCCAAATAAAACAAAAGGAAGAAATTTTAAAGAGCCAGAAGATG	TAATATTGTAATCTGTTGACATAACAACCACCGTTCATTATTGATAACCTA	AT	-7.8	WP_006014255.1	OG0000435
iTSS_+_435734_DEJ70_RS02130	DEJ70_RS02130	6S RNA	0.96138	0.066281	1.37376	0.0081693	0.345758	0.574662	-0.985898	0.093115	-2.68179	9.15615e-05	iTSS	DEJ70_02140	435734	435895	+	161		1	144812		AGGGGTCTGTGCTATGCGTTATGAGTTAAGTTAAATTTCCCGAGCGATAATTTCTGATCAAGGGAATTGCCTCTGTTAATTTCATTGAAATTAGTACGTGA	TTTTAATATATCTATAGACATACTCTATATAAATAATCTATAATTAATTTA	AG	-17.3		no_ortho
pTSS_+_1222931_DEJ70_RS05935	DEJ70_RS05935	nucleotide exchange factor GrpE	0.955918	0.0107525	1.2599	0.00100925	-1.44192	0.0118351	-0.559544	0.148489	-0.526905	0.107045	pTSS	DEJ70_05955	1222952	1223512	+	560	21		198.741	AAGTTTGTAAGGGTGAATGAT	AAGTTTGTAAGGGTGAATGATATGTCAGATAGTAATAAAGAGAAAAAAAAGAAATTTGCAGATATGGTCAGCAAACGAAAAGGGGATGATCAAAAAGATCA	CAAGGATAGCTAACGCTTGATATTTTTAGATTGATTGTTATATATTTATTA	AA	-12.4	WP_006015534.1	OG0000666
iTSS_-_1050171_DEJ70_RS05135	DEJ70_RS05135	fructose-6-phosphate aldolase	0.955764	0.137664	-1.6654	0.0283821	0.752578	0.356397	-2.05496	0.010695	-1.65775	0.0229364	iTSS	DEJ70_05150	1049856	1050497	-	641		6	34453.2		ATGTTTTTCTCCTGGACAAGCACTGTTTGCCGCTAAGGCCGGTGCTTGTTTTATTTCTCCCTTTGTTGGTCGCCTTGATGATATAAGCCATGATGGCTTAT	TCTTGTAAAAAGTTGTGGACAGAACATAAAATACCTGCTAATATCACATTA	AT	-29.4	WP_006012196.1	OG0000107
asTSS_-_1415827_DEJ70_RS06830	DEJ70_RS06830	50S ribosomal protein L19	0.95338	0.0209065	0.398184	0.322467	0.411933	0.404571	0.16893	0.76843	-1.15153	0.00888956	asTSS	DEJ70_06855	1415478	1415855	+	377		10	13.4331		GTACGTTCTTTGATCCTTGCAGCTTTCCCAAATAGCTTGCACAGATAATATAATTTTGCTCTACGGACCTTTCCCTTTCTCATCACTTGTACTGAAATTAA	TTGACATCACTCCCTATTGTATCTACTTAGATTTTTTTTTAACATAAGTAG	GT	-12.3	WP_006014069.1	OG0000401
iTSS_+_268151_DEJ70_RS01335	DEJ70_RS01335	hypothetical protein	0.943166	0.0127038	0.82976	0.024626	-0.434299	0.377499	-2.28359	2.27004e-05	-0.792373	0.0262576	iTSS	DEJ70_01340	266180	268951	+	2771		8	11.1839		AAGTACTTAGAAGATGAGCGAAAGATAAAAGGAGAAAAGCATCCAAGTACAAAATTAATAGAGAAGCACTTGAAAAATAACCAAGAAATTCTGAAAACATT	AACAACCTATGCTATTGAGAAAAATAATAGAAGGGAGTAAGGATTTAAATA	AA	-9.9	WP_006014998.1	OG0000588
asTSS_-_302204_DEJ70_RS01515	DEJ70_RS01515	tRNA uridine-5-carboxymethylaminomethyl(34) synthesis enzyme MnmG	0.919914	0.00678291	1.27832	0.000282157	-0.435325	0.30424	-0.231956	0.52883	-0.543249	0.0666855	asTSS	DEJ70_01525	301879	303927	+	2048		2	40.8249		ATAATTTCCTGTATTGCTTTTTTGTATAATTTTCGGTCTGCCTGTGCACGTGGGCCCCATACCGCTGCGCCTCTGCTGCCATTTAAAACGACCGAGTGTAT	GAAAATCGTCAACTGACTCTTCTTTTACTGTCAAGTTGCTATAATTTAGAA	AT	-20.3	WP_006014886.1	OG0000565
pTSSps_+_922635_DEJ70_RS04410	DEJ70_RS04410	IS630 family transposase	0.897156	0.0288258	-0.85415	0.0730487	-0.092319	0.963085	-0.596055	0.16116	-2.15156	9.15615e-05	pTSS	DEJ70_04420	922737	922844	+	1325			10.3293		ACATTTAATTGGAAGAAATATGTGATGTAACTATAGTCATTATAAACAACAACAGAAAAAACACGGAAGTAAAAAATTTATGTTGACTGTACAATATCGAT	TAGAAAAAGAATCCATTGAAAAAGTCAGTAATTTACAATAAATAACTGATA	AC	-12.5		no_ortho
asTSSps_+_13414_DEJ70_RS00055	DEJ70_RS00055	polyribonucleotide nucleotidyltransferase	0.891521	0.00845219	1.37587	0.000126379	0.213006	0.612681	0.105935	0.856446	-0.107479	0.698981	asTSS	DEJ70_00055	11248	13524	-	1271			13.8817		ATCTCCATAATTTACAACTACTGAACCATCAGCTTGACGTGCTATTTTCCCAGTTTCTAAAGATAAGGTACGCCCCTCCCAATCTATAGACTTTTTTATAA	TCAACATTTTCTCCCTTCTTTTTTCGTACAACAGTGACTAAAATAGAAGTA	AT	-10.7		no_ortho
asTSS_+_1156652_DEJ70_RS05600	DEJ70_RS05600	tRNA-Cys	0.874339	0.0640111	0.411283	0.377116	0.217331	0.728077	-0.541762	0.239962	-1.18342	0.0170864	asTSS	DEJ70_05620	1156678	1156749	-	71		extended	11.5461		AGAAAAAACGATCTAATTGGAGTAAGAGGCCGGGACCGGAATTGAACCGGTATAAAAGGATTTGCAGTCCTCCGCATAAGCCATTCTGCCACCCAGCCGTT	ATTTTTTTAAATATTTCATTAAAAGCCACACTTCTTGTTAAAATTTCAGAA	AG	-21.8		no_ortho
asTSS_-_184944_DEJ70_RS07175	DEJ70_RS07175	hypothetical protein	0.871211	0.00133053	0.820509	0.00187362	-1.09382	0.00398043	-0.409854	0.131099	-0.552172	0.0249692	asTSS		184827	184916	+	89		extended	228.665		AAAAAGAGAAAAGAAGACTAAATGAATTTCATCCGAGTAGCTGACACTGATATCTATATAAAGACAATCTAATGCACTCATTTAAAGTGAAGTTTTCTGGA	CAAGTTGCATTAGTTTTTTTTGTATCCGTTCATCAGAGTAGTAAAATAAGA	AA	-12.1	WP_158289746.1	no_ortho
oTSS_-_1374933_DEJ70_RS06635	DEJ70_RS06635	ankyrin repeat domain-containing protein	0.84	0.00902119	0.0728843	0.82752	-1.2734	0.00794043	-0.602769	0.0844399	-0.956025	0.00467289	oTSS	DEJ70_06660	1372681	1374624	-	1943			163.971		GTGTTTTTTATTCTGCTGAAGTGGCTCCGCAGGTTGCTGTATAAGCTTCAGCAGTTTTTGCACTCCTTTAAAGCATCATATTCCTATATATTAAATATCGC	TTTTGAAAAAGTTAGTTGACTTGTAAATAATTCTCTACTAATACTGGCATG	GT	-22.8	WP_129827305.1	OG0000061
asTSS_+_520571_DEJ70_RS02560	DEJ70_RS02560	ankyrin repeat domain-containing protein	0.819791	0.048962	0.666824	0.105638	-0.793709	0.145312	-0.665223	0.133859	-1.93204	0.000147083	asTSS	DEJ70_02570	517709	521314	-	3605		3	76.8461		GTTAGGACTTCCGCTTCTGGCAGCATAGTGTAACTCGGTTTTATTATTGGTAGTGCAACTAAAATCTGCTTCATTTTCTATGAGAATTTTCAAGCATTCTT	TTATCAAAAATTCCTTTTGCTGTCAATATTTCTTTTAAATATTCTAGGAGG	GT	-13.7	WP_006013103.1	no_ortho
asTSSps_+_336180_DEJ70_RS01675	DEJ70_RS01675	ATP-binding protein	0.817134	0.06836	0.371616	0.392341	-0.241767	0.673891	-0.477853	0.277733	-1.13829	0.0153453	asTSS	DEJ70_01685	336203	336484	-	872			55.4722		AGCTGCCCGTCAAGTAAATGAATTTATTTATACATTCTTATTCTGTAATTTAGCGCTTCAGCGATGTGTGCTCTCTTGACTCTTTCACTTTTTGCAAGATC	TCTACTCCAAAAATATTAAAATTTCACTAAAGATAATATATGATAAAAAAA	AG	-12.8		no_ortho
asTSS_-_862664_DEJ70_RS04105	DEJ70_RS04105	hypothetical protein	0.807637	0.166145	-1.55098	0.0284043	0.52604	0.481302	-0.937539	0.161172	-1.48764	0.0227231	asTSS	DEJ70_04115	862258	862884	+	626		7	24.6011		ACTGGCTCTTGATCTATAAATACAGCACCCTTTAAACGTGCAAGATTAATACCATGCTGATTGATCATAGCATCCTCCCCATCTTCAACTATGCAAGCTCC	TTTTCCCTTTTTGTTGTTCACTTTTATGCTGCTTACTTTCATACTGAGAAA	AC	-13.1	WP_006012786.1	OG0000213
asTSS_+_407761_DEJ70_RS01990	DEJ70_RS01990	hypothetical protein	0.806837	0.0274662	0.262659	0.470623	0.101075	0.843688	-0.276882	0.779828	-2.70693	3.25324e-06	asTSS	DEJ70_02000	406868	408001	-	1133		3	12.56		ATGCAAATTGATTGCAAATGGGACTCTCGACAATTGTTTGATTAAAATCAAATATTAATAGTGCGCTATTGCTTGCAGGTATATTTGAGATAATTTTCTCT	GTCAGTTACTGCATTTGCTTTGCCAGAACCATAATCACTATAATTTTTGAA	AT	-16.7	WP_129827252.1	OG0000831
iTSS_-_1171968_DEJ70_RS05670	DEJ70_RS05670	hypothetical protein	0.801827	0.0412528	1.36083	0.000659307	-0.983526	0.145094	-0.153627	0.876229	-2.44948	2.12837e-05	iTSS	DEJ70_05690	1170777	1172015	-	1238		1	13.0456		GAAGGATCTATTTAGTTCATCTGAGTCTCAAGTTTATGTCAAAGATCTTAGAAAGGTAATGGTATATAAGGATGGGAGGAAATGCCAGTATCCAAAAAATT	AATATGTTGGAGACATTGAAAAAGTGGGGAACAGACCTTACGCTAAAAGTG	GA	-15.2	WP_006015704.1	OG0000696
oTSS_+_783570_DEJ70_RS03750	DEJ70_RS03750	pyruvate dehydrogenase (acetyl-transferring) E1 component subunit alpha	0.801329	0.111064	0.101277	0.863062	0.154768	0.831869	-0.884569	0.132782	-1.94325	0.00173087	oTSS	DEJ70_03760	786027	787007	+	980			159.024		GTGTCTGTTGTTGCTAATAACCCTCTAGCCTCACACCTAAAAGCAGTAACAGACACTATTAAACTTTAGGTAAGTTTGTCTATTTATAATTCATTAAGGTA	TATTTTAACTTAAGTATTTACTTTAAGGAAATTCTATAATAAGTTTAATAG	GT	-22.2	WP_006013863.1	OG0000367
oTSS_+_1295066_DEJ70_RS06305	DEJ70_RS06305	IS481 family transposase	0.795196	0.00738121	0.915945	0.00212032	-1.0967	0.019983	-0.702029	0.0246842	-3.68501	2.25526e-09	oTSS	DEJ70_06325	1295842	1296930	+	1088			26.0568		ATGATTAGTTTGCTTATGAGCACCAGTGTCTGGGCACTGGAATGAAAAGAAAAGGCTAATTGAATGACAGGAAAGGAAGTACTAAAAACAAATAGGTGTCA	TTGCTTTATGTAGTTTCATTGAAAACGTTGTTTTTATTATAATACCTCCTA	AT	-18.4	WP_096616077.1	OG0000003
pTSS_+_1465810_DEJ70_RS07065	DEJ70_RS07065	hypothetical protein	0.794851	0.0149285	-0.00836747	0.979706	-0.177283	0.659865	-0.653546	0.0638026	-1.29544	0.000388428	pTSS	DEJ70_07090	1465838	1467310	+	1472	28		590.944	ATTGAATATTTGATTTTGAGGTAATTAG	ATTGAATATTTGATTTTGAGGTAATTAGATGCCAAAAAGTAAAACTAAACGTGGAACGGAAGATTTGAAGGGTAATGCAGGCCCAAGCAAAAGATCTCGTC	ACACTAATTTTTCGATTTATATATTATTCTAATGCTTGTATAATACCTTCA	AT	-13.5	WP_006014162.1	no_ortho
oTSS_+_468451_DEJ70_RS02310	DEJ70_RS02310	IS982 family transposase	0.787414	0.0617868	1.08071	0.00869479	-0.934061	0.145094	-0.280387	0.550351	-1.19323	0.0081753	oTSS	DEJ70_02320	468840	469712	+	872			11.1998		ATTACTTATTTCAAAATGAGGATCGTGTAAGCTAAGGCGAGAGAAATTTAATTAAAGGATTTTTGTGTCAGTATCAATATATAACTGCCTTGAGCGTTTGT	AATCATTACAGTAGATATAAAATGTTTAAATATCAAGACTATAATAAATTA	AT	-13.3	WP_096676677.1	no_ortho
pTSS_-_871569_DEJ70_RS04145	DEJ70_RS04145	YggT family protein	0.769234	0.0116204	0.523964	0.0829541	-0.415574	0.419325	-2.26487	1.25684e-06	-2.58553	3.54876e-07	pTSS	DEJ70_04155	871275	871553	-	278	16		12.8426	AGTATAAATTAGTAAT	AGTATAAATTAGTAATATGCATCCAATCATATACTTACTTAACTTGTTACTTGATCTTTACAGCTTCATTCTAATATGCTCAGTTGCTCTCGATTTGTTGA	AATTATTGTGGGGCTTGATTTTATACATATCACTACACATAATAGACTTTA	AG	-8.3	WP_006012772.1	OG0000211
iTSS_-_955630_DEJ70_RS04560	DEJ70_RS04560	type IV secretory system conjugative DNA transfer family protein	0.767093	0.102817	-1.36883	0.0147595	-1.19985	0.144914	-2.34513	0.00025168	-0.870893	0.0414153	iTSS	DEJ70_04570	953709	955727	-	2018		1	12.8041		ACCTATTTGTTGACGGTCCAGATGGTGTAGATTTTAGAGCAATTAATCCTAGCTTGACACCTTTTCCTCAAGCTCTCTGGCCGACAATTTTTGATCATATA	ATCTTTTAGCATACTTGAATTTTGCTTCTATTTGTCTGGTATATTATTCTA	AC	-19.8	WP_006012545.1	OG0000179
iTSS_+_671465_DEJ70_RS03225	DEJ70_RS03225	dihydroorotase	0.759577	0.0738297	0.244313	0.566839	-0.313822	0.552759	-0.935915	0.0454256	-1.89778	0.000209569	iTSS	DEJ70_03230	671355	672680	+	1325		1	41.0134		ATTGTTAACTGAAGGGGATAAAATTGTTGATTTTAGCGAATCATTACTTTCAACAAGTGGAGTTGATGAAACAATAGACTGTAAAGGGCTTGTTCTAATGC	ATCAATGCTCGTATTATTGACCCGGAAACTAAACTTGATATAAAAGGTTCA	AT	-14.2	WP_006011971.1	OG0000068
pTSS_+_1434615_DEJ70_RS06945	DEJ70_RS06945	rod shape-determining protein RodA	0.758827	0.236653	1.25787	0.0518381	0.25175	0.787139	-1.48113	0.071277	-1.80281	0.0184034	pTSS	DEJ70_06970	1434636	1435739	+	1103	21		11.4413	AAAGTCTGTAAAGTTTTTGCT	AAAGTCTGTAAAGTTTTTGCTGTGGATAAGCTGAAGAAGATTCACTTATTATTAGTCATTAACGTAATAGCTCTGTTTTGCGTTGGCATTGTTGTGCAATA	TGGTAATTAATAAATTTGCTTTTTGATTTTCTTATGTTTTATTGTATCTCA	AA	-18	WP_006014116.1	OG0000049
iTSS_+_245853_DEJ70_RS01270	DEJ70_RS01270	type IV secretion system protein	0.750396	0.165172	0.0862701	0.891371	0.265937	0.722564	-0.780292	0.189899	-2.25629	0.00115882	iTSS	DEJ70_01275	243845	246235	+	2390		9	37.7423		ATTCGGTCTTTAATTTTGAGGTCTGTCCTACATGTATACTTAATCTTCACTTAAAGATTTTTAATCCTTGTATTATTTATGGTTATGCTTCCAAACATGCA	GCTTTTAATTTTTATATCATTAATAAGCCAGGTTATGGATTATATTGTGTA	AT	-11.3	WP_006015043.1	OG0000593
iTSS_-_1036070_DEJ70_RS05005	DEJ70_RS05005	preprotein translocase subunit SecY	0.739987	0.121077	-0.895821	0.105221	0.469967	0.438877	-0.197908	0.805422	-1.06644	0.0306083	iTSS	DEJ70_05020	1035894	1037222	-	1328		9	185.771		ATACCTGAAATTATGAGGTATCATTATGATATACCATTTATTTTTGGTGGGACGAGCTTGCTGATTATAGTTAACGTTATTACTGATACTATTATGCAAGT	TTTTTAAATTAACATTTATTGGGTCTGCGTATTTGGTGGTAATATGTACTA	AT	-19.8	WP_006012265.1	OG0000129
asTSS_+_1101441_DEJ70_RS05375	DEJ70_RS05375	DNA polymerase I	0.729447	0.163327	0.0104888	0.98615	0.637554	0.337286	-0.663271	0.234973	-3.41735	4.25447e-05	asTSS	DEJ70_05390	1100823	1103351	-	2528		8	103.185		GTGTGCCAGGAGTTTTAATTCTATTTGTGAATAGTCAGCAGAAATTATCTTGCAACCTTTTGGCACAATAAAGGCTTGCCTGATAAGACTACCTTCTTCGC	ATATCTTGCCTGTTTGCAAAAGCTTCTTTAAATGCGGTAACATTTGCAACG	GT	-19.7	WP_006012066.1	OG0000085
iTSS_-_1300089_DEJ70_RS06320	DEJ70_RS06320	hypothetical protein	0.724046	0.0281258	-0.0665202	0.85234	0.0506477	0.912945	-5.0161	3.18893e-10	-1.52779	0.00011672	iTSS	DEJ70_06340	1299769	1300710	-	941		7	77.2747		ATTGAAGCTTCTGATTATCATAATAAACTGTGCCAAGATGAAAATTATCCAGCTCTTTCTTATTATAATACAGAAATAGACTTGGAAAGGTTAGAGCAAAT	ATCAAAAGCTAAATGATTTACAAAAATTAAAAGAAATAGTAAATAAGTTTA	AT	-12.9	WP_129827301.1	no_ortho
iTSS_-_345484_DEJ70_RS01715	DEJ70_RS01715	trigger factor	0.720602	0.115149	-0.226996	0.664971	-0.123419	0.856227	-0.337656	0.547205	-1.84198	0.00123689	iTSS	DEJ70_01725	345201	346544	-	1343		8	71.0697		AAAGACGTGTAAAGCTTGCAATGCTATTTATGGAGTTCAGTAAAGAACATGAAATATCATTAACTCAAAATGATGTTATGAACGTTATTGTAAATCAATAT	AAGAGTGGAAAGAGAGTTGAATGCTAAAGGTGATTCTTGTAAAGAAGCTGA	AA	-15.2	WP_006014712.1	OG0000534
iTSS_+_1066168_DEJ70_RS05220	DEJ70_RS05220	23S ribosomal RNA	0.706768	0.599351	0.700457	0.606556	0.360771	0.840061	-0.285725	0.876229	-11.0762	7.58353e-05	iTSS	DEJ70_05235	1066160	1068930	+	2770		1	5583.6		ATTATTAAGAGCACTTGATGGATGCCTTGGCGTTAAGAGGCGATGAAGGACGTGGCAGGCTGCGATAAGCTGTGGGAAATTGTCAACAAATTTTGATCCGC	TGTAAGTTAATATTTAACTCTGCATATTCTACATATAGTCAGATAAATAAA	AT	-20.5		no_ortho
iTSS_-_149774_DEJ70_RS00765	DEJ70_RS00765	leucine--tRNA ligase	0.705056	0.0353157	0.289175	0.377116	0.0570324	0.907004	-0.35361	0.273601	-1.26781	0.00066144	iTSS	DEJ70_00765	147910	150414	-	2504		3	19.2387		AAGAACGATGGATAGGAAAATCTGAAGGTGTAACTATAGATTTTGAAATAGTTGGCCTGAATAAGAAATTAAAGATTTTTACAACTTCTCCTCATACTTTA	TCATTGCTTGCAAGGTTTAAAAAATTGGCCAGATAAAGTAAAAACAATGCA	AA	-14.3	WP_006014650.1	OG0000514
asTSS_-_267889_DEJ70_RS01335	DEJ70_RS01335	hypothetical protein	0.700258	0.092504	-1.12483	0.0207466	0.381736	0.447736	-2.101	0.000177543	-0.751845	0.0435327	asTSS	DEJ70_01340	266180	268951	+	2771		7	10.3452		ATTCAAAGGACCTTTTATCTCCTCTTCTAAATCTCGAAACTGGTCTATTAAGCTTAGCATGCCTAATAGGCCTAACTCACCCTTTGCTTTTTTCATTACTG	TTTGCTATAAAAGCATTCACTTTACCTGAAGCTTCTTCTAAACTTTCCCCA	AT	-17.9	WP_006014998.1	OG0000588
iTSS_-_459634_DEJ70_RS02275	DEJ70_RS02275	hypothetical protein	0.695177	0.0353157	1.03583	0.00193514	-1.05537	0.0406783	-0.675245	0.0604353	-0.528105	0.0689203	iTSS	DEJ70_02285	459179	460411	-	1232		7	43.1193		AAGTATCCACAAGGTAGTATTGTTGAAACTGCAAGAACTTTAAATAATGAAAAAGCTAAGGATTTAGAAGTTGGCATATTTCAGATTGAGGAAAGTATAGT	CTGATAAATATGATCTTGAAGTAGAAGTAGATAATAAATATTTTTATATTA	AA	-12.9	WP_006013456.1	no_ortho
asTSS_-_304273_DEJ70_RS01520	DEJ70_RS01520	aminopeptidase P family protein	0.695056	0.290168	0.585009	0.378464	0.255577	0.779019	-2.04337	0.0138318	-2.36434	0.00443457	asTSS	DEJ70_01530	303936	305591	+	1655		3	11.3206		ATGTCCTTCATAGTAAAATATTGCAGATAGTAACCCAGTGAGGTAGTCAATGTTAAGTTTGCTTTTACCCATTTGTGTGGATCCTCTTCTTGTATATTATA	CTTTTTTAATTAAGTATGGTACTAGTTTACAAATGCCTTCATATTTTCTTA	AT	-14	WP_006014883.1	OG0000564
iTSS_+_1405797_DEJ70_RS06770	DEJ70_RS06770	tRNA-Ser	0.694254	0.0246876	2.40505	4.55951e-08	-0.867756	0.0555032	-0.324659	0.278998	-1.20336	0.000491297	iTSS	DEJ70_06795	1405797	1405884	+	87		1	2647.55		GGACGGATGGCCGAGCGGTTTAAGGCACCAGTCTTGAAAACTGACGTACGTGATGAGCGTACCATGGGTTCGAATCCCATTCCGTCCGCACAGCATCTCGC	TAAAGCTTTTATAGATTGCTTAAAATCAAATATTGTGATAGAAAAGAAATG	GG	-33.2		no_ortho
iTSS_+_422745_DEJ70_RS02070	DEJ70_RS02070	bifunctional phosphoribosylaminoimidazolecarboxamide formyltransferase/IMP cyclohydrolase	0.681402	0.102817	-1.32996	0.0108577	0.0299366	0.966506	-0.130648	0.876229	-0.946274	0.0253233	iTSS	DEJ70_02080	421318	422838	+	1520		10	12.0477		AGGTGGCTCATTGAAAGATCAAGACGTGATAGCAGCTGCAAATGAGAATAAAATTGCCATGTTTTTCACTGATGTTCGTAACTTTCTCCATTAAGCTTTGT	GATAGTATAGTAGAGAGTGCAAAGCATGGAATTACAGCTATAATTCAGCCA	AG	-13.5	WP_006013536.1	OG0000313
pTSS_+_154637_DEJ70_RS00800	DEJ70_RS00800	tRNA-Ser	0.66867	0.0616358	0.627332	0.0751541	-0.888519	0.0910112	-0.297248	0.424384	-2.14493	1.53049e-05	pTSS	DEJ70_00800	154641	154727	+	86	4		1619.58	GTAT	GTATGGAAAGGTGGCTGAGCGGTCTAAAGCACACGCTTGGAAAGCGTGCACATATGAAAATATGTCGGGGGTTCGAATCCCCCCTTTTCCGCACATTATTT	AACCATATATACCAGTTGTTTAGCAGCATAATTTTAAATATTATGAATAAG	GT	-33.8		no_ortho
iTSS_-_151753_DEJ70_RS00785	DEJ70_RS00785	MFS transporter	0.667096	0.0442372	0.470745	0.119005	-0.561092	0.189377	-0.252886	0.470835	-1.19946	0.000969542	iTSS	DEJ70_00785	151723	152919	-	1196		10	35.5979		ATACTATAAAAATAAAGTAGCTGAATCTTGAGTCGACTGTTATATTATATTAACATACTATAATAAATTATGACAACAAAAGACACAACAGTAACTAAGGC	TTTGCAATGTTAACATTTGCTAGTATTTTTAATTATGCTACAAAAGAAACA	AT	-13.9	WP_006014663.1	OG0000518
iTSS_-_374100_DEJ70_RS01835	DEJ70_RS01835	RDD family protein	0.666686	0.274099	-0.90409	0.14031	0.544226	0.467712	-0.192036	0.876229	-1.35157	0.0285468	iTSS	DEJ70_01845	373644	374114	-	470		1	223.809		AAGTTATGCAGGAATTCTAAGGCGAGTTTTAGCATGTGTGGTCGACGGTGTTTTATGGATGATAATAGCATTCGTTTCACTCCTTTTTGATCTAGATAATG	TATACTGGTTATAGCATTGCAAAATATGGAAAGTGTATGGATACTAAAATA	AA	-21.7	WP_039950729.1	OG0000776
asTSS_-_10957_DEJ70_RS00050	DEJ70_RS00050	ribulose-phosphate 3-epimerase	0.663349	0.291684	0.476934	0.461035	0.378575	0.649273	-1.94299	0.0137809	-2.26422	0.00416267	asTSS	DEJ70_00050	10467	11147	+	680		8	10.7964		ATCTTGTGCAACTGCAAATGAATAAACTCTTGTCCTCCAAATCCAGGATTAACTGTCATAATTAGCACAATATCTAGCGCATGTATTATATACTCAAGCAC	AAACTTGCGTTTTAAGGTTACGGTCCTGTATCATTTTCTTTATAATAGATA	AT	-12.6	WP_006014232.1	OG0000432
asTSS_+_321672_DEJ70_RS01585	DEJ70_RS01585	IS982 family transposase	0.655896	0.300726	-0.895581	0.217586	-0.725839	0.432571	-1.87098	0.0187549	-2.19314	0.00553075	asTSS	DEJ70_01595	320801	321673	-	872		1	12.9156		ATGGGTAACCTCTCTATTTTTTGATAATATGTTTCCGGAGTTTACCCTATTTTCCTGGCTTTTTCACTGACTTCTAATCCGCAACTGGGGTTCTGAGGATG	CCTTGCAAAAATCGTCTACAAAGCAAAATAATTCTGTTACATTTTTATTCA	AT	-17.8	WP_129827232.1	no_ortho
pTSS_+_531146_DEJ70_RS02610	DEJ70_RS02610	AI-2E family transporter	0.654686	0.0258851	-0.215457	0.627745	-2.0614	0.000101598	-0.422191	0.157281	-0.270174	0.309169	pTSS	DEJ70_02620	531166	532239	+	1073	20		19.5718	AAATCGACTATGTTAGACAT	AAATCGACTATGTTAGACATATGCAAAAACGTCATATAACTATTTGTTGTGTACTACTTTTTATAATAGGGGCATTATTTTTGATGCGTCCTATGATTGCT	AATAAAACAATGAATAGATAGTATTTACAAAAAACTGTATATTTTTTGGTA	AA	-20.5	WP_006013026.1	OG0000245
iTSS_+_1259940_DEJ70_RS06120	DEJ70_RS06120	TerC family protein	0.648811	0.0822353	-1.01351	0.0187887	0.2469	0.597834	0.457764	0.1867	0.0369776	0.910064	iTSS	DEJ70_06140	1259351	1260043	+	692		9	12.4804		TTGAAGGACTTCACATAGAGCTACCAAAAGCATATTTGTATTCTTCATTTATGTTTGCACTGCTTGTGGAAGCTATAAGCAAAATAAAGACAATGCGGCCT	AAAAGTAATTGCCATTCTATTTATTTTACTCATCGGTATATATTTAATACT	TT	-19.9	WP_006015425.1	OG0000650
asTSS_-_1194998_DEJ70_RS05780	DEJ70_RS05780	hypothetical protein	0.647377	0.104302	-0.87496	0.0478756	0.329693	0.509424	-0.280265	0.560887	-1.20743	0.0081753	asTSS	DEJ70_05800	1193719	1195044	+	1325		10	128.101		AGAAATTCATCTGTTGCTGTGTGCTCTTTATTAATTTTATAAGAATCATAAACATCGTAATCTGCTTTTCTATGGTAATCACAATATTGAAACTTACCCTC	GTGGTTAAGATAGCTCTGGAATAGTATAAAGAACTATGTCATCATTGAAGA	AG	-12	WP_006015645.1	no_ortho
asTSS_+_519952_DEJ70_RS02560	DEJ70_RS02560	ankyrin repeat domain-containing protein	0.643516	0.102817	0.313029	0.411568	-0.424573	0.37387	-0.260904	0.55682	-1.50624	0.00069968	asTSS	DEJ70_02570	517709	521314	-	3605		4	172.793		GTAGTGCTGTATTTCCTTTGCTTGTTTTTGTGCTTAAATCGTAATCAGGAAATTTATTGAGTAGAAATATTAGACAATCATACTTCCCGTACATTGCAGCT	TACACATTTTTTTCTTGACTCTAGCTCTGTACTTTTCGATAAAACTAAGTG	GT	-13.1	WP_006013103.1	no_ortho
pTSSps_+_1353336_DEJ70_RS06545	DEJ70_RS06545	ankyrin repeat domain-containing protein	0.623323	0.0653603	-1.94871	4.25679e-05	-0.538258	0.233544	-0.66544	0.0714344	-1.39719	0.000312335	pTSS	DEJ70_06570	1353380	1353720	+	1271			21.8914		ATTATGTGTGTTGAGGTATGCTTATGACTCCTTTAGAAGAGGCTTTACATTTTGCTGTTATTAGAGGAGATATAGTGATGGGGAAAGCTGTAATTCAATAT	AATATCTAAAGATCCTTTTCAAAGGATTCTGATTTGGGTATATTTTCTTTA	AT	-21		no_ortho
asTSS_-_48962_DEJ70_RS00250	DEJ70_RS00250	hypothetical protein	0.618269	0.172119	0.308452	0.533894	-0.154574	0.819983	-0.665242	0.178971	-1.94804	0.00073204	asTSS	DEJ70_00250	48926	49360	+	434		1	23.7943		ATAGACTGTGTACATTTTTAAGCTTAATGTTTGCCATAAATAAAACAGGACATTGAAGAAGTGTAAGTAATTACGATTAAGCAAATATAATTTATTGCTAA	AGAATGCATATACTGAATGTATATAAGGAAAAAACAAATAATATAATTCAA	AT	-14.3	WP_136122016.1	no_ortho
iTSS_+_634326_DEJ70_RS03030	DEJ70_RS03030	thioredoxin-disulfide reductase	0.598028	0.385794	0.683248	0.322861	0.193729	0.846607	0.0442752	0.956396	-2.81851	0.00199946	iTSS	DEJ70_03035	633707	634654	+	947		7	20.1185		ATACCGTAGAGCAGATTCTTGGAGAAGAAAATCCTAAAAAAGTTACTGGCATTACAATTAAATCGACAGACATCAATAAAACCCAGGAATTGAAAGTAGAT	AATGCAAGACAGGCTCTTTAAAAATGATAAGATAAAGGTAATATGGAATCA	AT	-9.3	WP_006014332.1	OG0000449
iTSS_-_954805_DEJ70_RS04560	DEJ70_RS04560	type IV secretory system conjugative DNA transfer family protein	0.589501	0.12722	0.0821379	0.859486	0.0144819	0.983831	-2.58993	2.34622e-05	-1.31448	0.00430276	iTSS	DEJ70_04570	953709	955727	-	2018		5	14.4788		ATCCGGTAGCGTATATGAACATTGCAGCTTTTTTGCAAAAGGCTGACAAAGAAAGATCAGGTGTTGTGTCAACTATGAACTCGTCGCTTGAATTGTGGGCA	CGTAGTTTACAATCTTGCTGTAGTTTTGGACACAATGGGTAAAATAATACA	AT	-22.4	WP_006012545.1	OG0000179
iTSS_-_186522_DEJ70_RS00990	DEJ70_RS00990	dihydrofolate reductase	0.586163	0.370311	-1.24692	0.105638	0.135033	0.892798	-0.297989	0.755953	-2.54413	0.00271697	iTSS	DEJ70_00995	186271	186741	-	470		5	14.8981		CCAAAATGTACTGTTGTCTCTTCCATGCAAGAATTTCTGTCAATTCAAAGTAGTTCTCAAGTCTTTGTGATTGGTGGGGCACAAATAGCACACCTTTTTTT	AGAATCGTACACCTATTGTTTTCTCCCGTAACAAGTGTTTTAATAGAGGCC	CC	-17.9	WP_006015200.1	OG0000619
iTSS_-_716904_DEJ70_RS03420	DEJ70_RS03420	hypothetical protein	0.579079	0.0874543	0.291041	0.374859	-0.430478	0.305903	-0.513605	0.147326	-1.30074	0.000602851	iTSS	DEJ70_03430	716785	716967	-	182		4	91.0979		ACGGGAAAGAAAGAAGTGTCTGATGATATGCAGAATACAGCAAATCAAGAAAGCTCAGAATTGTTGGAAACTGATGTGCAATCAAATGATGTACCACCAAG	TTTTTTCTAGATATATAGGACAGCCTATAAAAAATTTTTATAATTATGTTA	AC	-15.5	WP_006013694.1	OG0000338
asTSS_+_650116_DEJ70_RS03105	DEJ70_RS03105	2-polyprenylphenol 6-hydroxylase	0.578559	0.235341	-0.164146	0.770082	0.0529122	0.947026	-0.62088	0.218675	-1.01221	0.0332078	asTSS	DEJ70_03110	648753	650174	-	1421		1	13.6269		ACATTGTAGCGTGTTAGCACTGTAGTTATTTGCAGAAGGCGTAGAATATTTTGAATCATTTCGCTGCGTAACTGCCAAATATTTCATTTATCTCCATAATT	CTTGTATTTTATTTATTGATTTTTTTGATAGTGGAAGTAAATAAGGTAACA	AC	-16.4	WP_006013418.1	OG0000286
iTSS_-_132965_DEJ70_RS00675	DEJ70_RS00675	beta-ketoacyl-ACP synthase II	0.573271	0.0721449	0.931534	0.00332322	-1.64996	0.00244237	-0.222842	0.516723	-0.110028	0.673447	iTSS	DEJ70_00675	132183	133445	-	1262		4	19.1843		ATAGGTCCAAATGACTCAGCGGTAACTGCATGTGCAACAGGTGCGCATGCGATTATAAACTCAGCAAGAGCTATAAAACTCGGTGAAGCTGACATTATGAT	CAAGTCTAATAAATTTGATATCTGGTCATATTTCTATTAAATACGAATTTA	AT	-27.3	WP_006014597.1	OG0000500
pTSS_+_668676_DEJ70_RS03200	DEJ70_RS03200	tRNA-Leu	0.571391	0.080285	0.401658	0.181624	-0.182598	0.65528	-7.31573	1.21822e-11	-1.00864	0.00396498	pTSS	DEJ70_03205	668678	668760	+	82	2		396.683	AG	AGGCCCCTGTGGTGGAATGGTAGACACGGCAGACTCAAAATCTGTTGCTTGCAAAAGCATGCTGGTTCAAGTCCGGCCAGGGGCACTCAAACATTGGAAAA	TTAAAAGATAAAAAATTTGACTAATCTTGTATTGCTTATAGCATTAAAGTA	AG	-32.7		no_ortho
iTSSps_-_767672_DEJ70_RS03665	DEJ70_RS03665	hypothetical protein	0.55901	0.113273	-1.73544	0.000468293	0.667812	0.146763	-0.0652332	0.876229	-0.407453	0.214019	iTSS	DEJ70_03675	767477	768910	-	872			13.0775		AGGTGAAGCTCTGTACGAATTTTTAGAAAGAGATCTGGAGCACGTACTATGTGAGGAGGAGAAGAATGTACAACCACAGAAAAAAGAAGTTGTTACAACAC	CTAGACGAAATTTTGAAATTAGCTAAGCAAAATAAGGATATGCTTATAGAA	AG	-14.7		no_ortho
iTSS_-_1305716_DEJ70_RS06350	DEJ70_RS06350	D-alanine--D-alanine ligase	0.555379	0.123571	0.120623	0.771017	-1.379	0.0430016	0.0792932	0.876229	-2.84496	5.05381e-06	iTSS	DEJ70_06370	1305687	1306640	-	953		10	15.8827		GATCAAGTCGATGTTGAACAATGTTACTAGAAGCCAAAGGAGTTTTTTGCGCAAGTGTGCTTTCATGATTATAACTGCACTTTTCCTTACACTAGTACTTT	AATTAATTAAAATTATTGTCAAAGACAGTTTACACCACAAGAATATTAGAG	GA	-12.5	WP_006015304.1	OG0000634
iTSS_-_1199370_DEJ70_RS05810	DEJ70_RS05810	ankyrin repeat domain-containing protein	0.553844	0.311312	-1.9715	0.00587177	0.0254045	0.979367	-0.896334	0.146547	-2.06792	0.00200241	iTSS	DEJ70_05830	1198917	1199450	-	533		2	17.357		CTATTCCTACATGAAGGCAAAGGCTGCAGATAATTATAAAACGATATTACGCATTGCTTCTCAAAATTGTAACTTAGAGACTGTAAAATTCTTAGTAGAAA	AAGCTGCATTTTTGGTGGCTTATAACAGTAATAGTATGTATTATTGCTACC	CT	-9.3	WP_006015625.1	OG0000681
iTSS_+_893456_DEJ70_RS04255	DEJ70_RS04255	phosphoribosylformylglycinamidine synthase	0.550985	0.102817	0.283876	0.400809	-0.350043	0.42638	-0.865549	0.0191261	-1.00367	0.00573126	iTSS	DEJ70_04265	892634	895684	+	3050		3	16.188		ATTAAGCGTGCAACGCGTGAGATAAATTCTAACATATGCGTGTCAGTTTTCTCCGACAACGCAGGAGGAATAATTTTTGATGACGATTACTTGATTGTAGA	TTTTTTGCTCCCCTATTGATGAAATAAAAGACGGTCTATATGCTCATTATA	AT	-19.7	WP_006012714.1	OG0000203
pTSS_+_1068991_DEJ70_RS05225	DEJ70_RS05225	5S ribosomal RNA	0.5504	0.175106	1.96179	6.5409e-05	-0.614779	0.27699	-0.0912883	0.876229	-1.43292	0.00311793	pTSS	DEJ70_05240	1068994	1069100	+	106	3		110.296	TGA	TGACTTGGTGGCTATAGCAAAAATGAACCACCCGATCTCATTTCGAACTCGGAAGTGAAACTTTTTAGCGCCGATGATACTTAAAAAGGGAAAGTAGGTCG	TATGCAGTGTTAAATATTAAATTAAAATTTGTTAAGTCAGAAATTTTTGTT	TG	-18.6		no_ortho
asTSS_-_1453273_DEJ70_RS07020	DEJ70_RS07020	glycosyltransferase	0.542766	0.138781	-1.11927	0.016727	0.056482	0.925791	-0.516056	0.190211	-1.04968	0.0121907	asTSS	DEJ70_07045	1453058	1455385	+	2327		1	10.2815		AGCTGTAGGTATATTAATTAAATGCAGTAAAATCCGGGAATCACTACGATCTAGAACTGTAGTGTAATAAAAATCAGGTAAAAAGCTATTTTCATACCTAG	CTTTTAAATTTTATATTTACTTCTTCATTGATAAATTTATAACGATATTTA	AG	-16	WP_006014142.1	OG0000413
asTSS_-_340289_DEJ70_RS01695	DEJ70_RS01695	penicillin-binding protein	0.541594	0.092504	-1.30855	0.00100925	0.32602	0.393014	-2.285	2.24611e-06	-0.330051	0.248228	asTSS	DEJ70_01705	339158	340714	+	1556		8	10.0785		ACCACTCTGAATATAGCTTGCGTGCACGCCAATTCATGTCAGGCAACAATCCCGGAGCTTCTTCCTTAAACATTCCAATTAATGGTCCACTTCCTATACCA	TGTAAGTAAATACCCTTGTCCTATAACTAAGTTAATGGTATCACCTAAATA	AC	-12.5	WP_006014723.1	OG0000537
pTSS_+_974823_DEJ70_RS04665	DEJ70_RS04665	hypothetical protein	0.539703	0.0750268	0.631422	0.0333645	-0.788057	0.0743821	-6.36966	1.21822e-11	-0.121566	0.630978	pTSS	DEJ70_04675	974847	975593	+	746	24		219.098	ATTATTTAATATGTGAGGTTTATT	ATTATTTAATATGTGAGGTTTATTATGGCTAAAGTAAGTACTGGTGAAAACTCAAAAAAGCTTAAAGATAGTAAAAATCAGCCCATATCACCAAAAAAATT	TATGTAAAGATACTATTTGACATTGAGCTTTAAAGATATTATGTAATAGCA	AT	-14.7	WP_006012482.1	no_ortho
pTSS_-_674537_DEJ70_RS03235	DEJ70_RS03235	dephospho-CoA kinase	0.538445	0.0764986	0.667334	0.0253778	-1.05984	0.0237532	-0.70193	0.0303979	-0.774087	0.0133314	pTSS	DEJ70_03240	673939	674517	-	578	20		54.4491	TTTTATAAGAAATTTGCTAT	TTTTATAAGAAATTTGCTATATGATCATAGGTTTAACAGGTGGGATTGCAGTTGGAAAGAGCTTTGTAGCCAATTGCTTTAAAGAATTTGGTGCCGCTTTG	TTCTAGATTTTACTGTATTGATTAATCCGCAACTGGGGTTATAAATATAGT	TT	-17.2	WP_006013234.1	OG0000254
iTSS_-_1126408_DEJ70_RS05470	DEJ70_RS05470	excinuclease ABC subunit UvrC	0.521902	0.137265	-1.05621	0.0176925	-0.220331	0.824216	-0.235984	0.689025	-2.35354	2.2093e-05	iTSS	DEJ70_05490	1125907	1127724	-	1817		8	11.858		AGAAGTGCTGACTAGACGTTTCTCTGGCAATATAAAAGACATCATTCCTGATTTTTTACTGATAGATGGTGGGCCAGGACATGTTTCCATAGTGCAGAATG	AAATTTACTATAAAAGAAGAAATTTCAGGTGATGACTATAAAATGATGAGA	AG	-21.2	WP_039950916.1	OG0000802
iTSS_-_14524_DEJ70_RS00065	DEJ70_RS00065	tRNA pseudouridine(55) synthase TruB	0.517146	0.266704	0.0395811	0.940278	0.272932	0.656929	-0.401715	0.42666	-1.04183	0.0262576	iTSS	DEJ70_00065	13819	14820	-	1001		3	13.2872		AAACTGTGCGATTAAGGATTTTATTGGTGAGATAACACAAACTCCTCCTCAATTTTCAGCAGTGAAAATCAAGGGAGCAAGAGCATATAAATTAGCAAGAA	GATGGTGATATTATTAGAACTAGCACTATAAAACCTGAATATAATCAAATA	AA	-15.6	WP_006014241.1	OG0000434
iTSS_-_316331_DEJ70_RS01565	DEJ70_RS01565	DUF350 domain-containing protein	0.515009	0.326128	-1.40842	0.0308446	-1.23917	0.145094	-2.38441	0.000772706	-2.70575	0.000203189	iTSS	DEJ70_01575	316110	317555	-	1445		9	21.4628		AAAAATCTTCACGTCGCACTTGTAACAAGTTCTGCTCTCTTAGCAATAGGGTTCATTGTTGCAGGAGCAATGACATCAGGATTAGTAGGAGTAGGACTGTT	AATATACAATGCAATCCAATAATTACGAAAATAATAGTAAAATCAAAAACA	AA	-25	WP_006014852.1	OG0000559
iTSS_+_340706_DEJ70_RS01695	DEJ70_RS01695	penicillin-binding protein	0.514643	0.10815	1.0244	0.00292409	-1.61299	0.00647132	-0.820597	0.0263823	-1.01385	0.00541295	iTSS	DEJ70_01705	339158	340714	+	1556		10	20.3852		GAAAAATGAACTTATGAAATTGCCATATATGTTACTTGTAATTTATATATTCAAATCAGAGCTTTGAAATTAAAAAAAAGAAACGAAAATTGCATAAACCT	CCCCACGCCAAGATGTTGCAATTGCTAGTGAGATATTGCAATATATGCTTG	GA	-6.2	WP_006014723.1	OG0000537
asTSSps_+_1227341_DEJ70_RS05955	DEJ70_RS05955	hypothetical protein	0.510183	0.180276	-1.28679	0.00850585	-0.142654	0.802768	-0.203794	0.689633	-0.911155	0.0232243	asTSS	DEJ70_05975	1226444	1227697	-	299			13.7861		GTACTCGGCTGCTTTTTCTATAGTGAAACTTGATAATTCATCACCAACAAAATTTTTTATGTCATTATCCTTAGTTGGAATATCTTTTCCCGAGACTCTAT	ATTTCTTTAAGTCCTTTCTTAAATAGATTAATTGTACTTAAAATATTTGAG	GT	-12.3		no_ortho
asTSS_-_50140_DEJ70_RS00255	DEJ70_RS00255	peptidase M61	0.507702	0.166324	1.56853	0.000135251	-0.636434	0.260738	0.203164	0.661606	-0.412002	0.22016	asTSS	DEJ70_00255	49362	50153	+	791		10	10.0626		GGAGTGCTACTCGTTATTTTGTTGGCTTTCAAATGTATAACTTTCGGTATCTTGTTTTCAAGGACTTTTAACTTAATATTACCACTATTGAAGTCAATACT	TAGGTTTACTATAGCTTTTGTCAAGCATTTATTTGAGCTATTTATATATTG	GG	-14.7	WP_006014364.1	no_ortho
asTSS_+_298825_DEJ70_RS01490	DEJ70_RS01490	hypothetical protein	0.505904	0.26578	1.56416	0.000905066	-0.0743144	0.916807	0.687267	0.137517	0.548988	0.151442	asTSS	DEJ70_01500	296512	299010	-	2498		1	13.4212		AGTAAGTTTTGGAGTAATGAGCGAAACTTCAATTTTTCCTCCAACATGTACTTTAGCATCATACGTCTTCTCTAACTCTTTTACGATATATTCTCTGTAGC	GATAATTTTTGCTCCTTGTTTTTGTTGTATTGTACATATACATTGTGAATA	AG	-9.6	WP_006014897.1	OG0000566
iTSS_-_642588_DEJ70_RS03065	DEJ70_RS03065	hypothetical protein	0.50127	0.118213	0.60226	0.0802043	-1.38018	0.0213414	-0.0960298	0.876229	0.183003	0.504199	iTSS	DEJ70_03070	642316	642801	-	485		5	13.2872		GGTGAACTTACTGGATTAAAACTTAAAGACTGTATCGAAACTATAAGTTCAGCTAAACACAATCTTAAAATTGATGGAAAGGGTAAACTCGAAGGAAAATG	CTCTTACAATAGGAGTTGACAAAAATGGTGAGATGAGAAATACCTCTACTG	GG	-10.8	WP_006013682.1	no_ortho
pTSS_-_1214455_DEJ70_RS05895	DEJ70_RS05895	tRNA-Thr	0.482039	0.178531	-0.0771012	0.85437	0.316919	0.482885	-0.421892	0.268264	-1.00879	0.0132543	pTSS	DEJ70_05915	1214374	1214446	-	72	9		847.67	GTATTTAAT	GTATTTAATGCCGGCTTAGCTCAATTGGTAGAGCAACTGACTTGTAATCAGTAGGTTGTCAGTTCAAGTCCGACAGCCGGCACTCTTATCCATACAAGTAA	ATTTTAAAAATTAGTTGACGAAAATTCATCAATAATTGTATATTGTTAGTG	GT	-27.1		no_ortho
iTSS_+_49364_DEJ70_RS00255	DEJ70_RS00255	peptidase M61	0.470753	0.329968	0.749611	0.106126	-0.59516	0.3875	-1.74034	0.00326366	-2.06215	0.000683958	iTSS	DEJ70_00255	49362	50153	+	791		1	12.8904		GATATCACATGAATTAATTCACAGATATATAGGACATATAATAGAGCAAGACAACGATAAGAAAAATGAAATAAAATATAAGTGGTTTTTTGAAGGATTTA	TAATTATTGAGGGAAGCTTAAAAAAAAAATATCAAAGATTATACTAGAGTG	GA	-5.4	WP_006014364.1	no_ortho
iTSS_-_398201_DEJ70_RS01950	DEJ70_RS01950	ankyrin repeat domain-containing protein	0.469722	0.532842	-0.0326148	0.968855	0.281105	0.779019	0.0281966	0.974248	-1.7799	0.0253233	iTSS	DEJ70_01960	396270	398594	-	2324		2	22.2855		GACAGTGGCTACGGTAGCGATTTTGAAGATGAAATAAATGGAATATCAGATTCTGATAGCGATTTTGAAGATGGAATAAACGGAATATCGGATTCTGATAA	AAGTAATCTCTGAAATCACTAAAAGTTGTTTGAGTAGGTACAATGAACAAG	GA	-20	WP_006013606.1	OG0000325
asTSS_-_591288_DEJ70_RS02835	DEJ70_RS02835	NAD-glutamate dehydrogenase	0.460322	0.128477	0.113805	0.740042	-0.34575	0.392224	-0.243181	0.497039	-1.20746	0.000946908	asTSS	DEJ70_02840	590950	595611	+	4661		1	66.1505		AGTTAAACCGTGTGACTTAATAGTGGAAATGACAGAATCCACTAAAAAGGGCATGTCATCATTTGTGATTTTAATTATAGTGAAATTGCCCTCTATTCCTG	AGGCTATTTTTTCTTTGAACATTAATTATGCTGTTACTATAATAGCATATA	AG	-21.2	WP_006012006.1	OG0000074
asTSSps_-_884271_DEJ70_RS04225	DEJ70_RS04225	hypothetical protein	0.45847	0.564893	-1.14723	0.19084	0.940807	0.31488	0.926838	0.202988	-2.44437	0.0110629	asTSS	DEJ70_04235	884023	884697	+	638			20.4582		TTTGATAGTTGATTTTGTCTTCAAATGTGCTTTATAATCTTCTTTTTGCTGAATATTTAGTTGATCAAATAGGGTTTTAAATAAAGTATATTGGGGCCGAA	CTTGAACTCTCTTTATTGTTTAAATAAAATTTTCCTAGGATATACTTAGCT	TT	-18.3		OG0000206
iTSS_-_783272_DEJ70_RS03735	DEJ70_RS03735	cytochrome c oxidase subunit II	0.458307	0.505283	-1.23048	0.111731	0.08826	0.935867	0.108986	0.884348	-2.52767	0.00343207	iTSS	DEJ70_03745	782546	783310	-	764		1	14.2599		AAATATATCTGTTGCCTCTGCTCCTACTTCCTGGCAATTTGGATTTCCTGCTCCTGCAACTGAAGTAATGGAGGCTGTAGTTAGGTCACATTCGTTTGTGA	ACAGCAAAAAATATGGTGAAGTTATTTGCACTATTGATAATATTTTACTCA	AA	-23.6	WP_006013857.1	OG0000364
iTSS_-_494042_DEJ70_RS02435	DEJ70_RS02435	oxidoreductase NAD-binding domain protein	0.458195	0.276291	-1.30345	0.0120774	-0.0998107	0.875599	-0.353583	0.435516	-0.988226	0.0224674	iTSS	DEJ70_02445	493469	494098	-	629		1	14.9207		AGGAAAAGCTTGCCTTGAAAATAATAATAAGGTTTTATATTTCGCTGGCTATAAAAAATTAAGTGATGTATTTAAACGAGCACTGATAGAACGTGCATCAA	AATATAATGCTGATTGGCGGCGGAGTTGGAAATGCAGTATTATTTTCGATA	AG	-13.2	WP_039950464.1	OG0000748
iTSS_+_659829_DEJ70_RS03155	DEJ70_RS03155	UDP-N-acetylmuramoyl-L-alanyl-D-glutamate--2%2C6-diaminopimelate ligase	0.453211	0.151192	-1.75843	0.000135251	0.374691	0.358653	-0.18773	0.914771	-1.24733	0.000969542	iTSS	DEJ70_03160	658795	660384	+	1589		7	16.7413		GTGTGCAATCGGTATAGTTATTTCATCTGGTATGGACTATCAAAGAATGTGTATAGATAAACTCGCTTCTCCACCTGGAAGAATGGAAAAAGTGAACACTT	TATAACGCATTTTTTCCGATTTTTGGGCAATTTCAAGCATATAATTTGTTG	GT	-14.9	WP_039950474.1	OG0000751
iTSS_+_330446_DEJ70_RS01635	DEJ70_RS01635	phosphatidylglycerophosphatase A	0.452181	0.190385	0.422046	0.228247	-0.155563	0.746649	-0.444235	0.219582	-5.30467	1.25468e-09	iTSS	DEJ70_01645	330098	330580	+	482		8	68.279		GTGTGGCCTATAAATTTGATTGATAAAAATACAAAAGGTCCTTTAGGTATTATGCTAGATGATGTTGTAGCTGCAATTTTAGCCTTTGTTTTTATAGGAGC	CTGTATTGTTGGTGTGCTTTTTCTCCTTTAGGTTTTTTGATATAATAAAAG	GT	-16.1	WP_096560653.1	OG0000812
asTSS_-_508637_DEJ70_RS02510	DEJ70_RS02510	hypothetical protein	0.44897	0.308434	-0.139944	0.770153	0.378846	0.482885	-0.395793	0.411057	-1.77518	0.000773201	asTSS	DEJ70_02520	508045	508539	+	494		extended	732.779		AGACGAATCTGTTATAATGGAAATAGAAAAATGTAGTACTTACTATCCTCTCACAAACATATAGCTTGGATACAGAAAAAATTTATATGAGGAGCTGGTTA	CTATTGCTTAGTCCTAGACAGAGCACAAATAGTAAGATTATCATGAAAATA	AG	-10.3	WP_006013244.1	OG0000255
oTSS_-_202232_DEJ70_RS01085	DEJ70_RS01085	lipase family protein	0.448393	0.31493	1.0802	0.0164199	-0.892048	0.180852	-0.499088	0.271458	-0.414504	0.299714	oTSS	DEJ70_01085	198297	199610	-	1313			13.4557		GTTAAAATACAACGTTTCTGATGATGATGGAAAAATGGATCCCAGTGTCAAGCACTGGGATGACACCATTTACTATGCAAATTGCCACAATTTTCGTACAG	CCAGCGCCCAGACATTGGCATCTAGTTAAATTTACGAGTATAAAAGTAATG	GT	-25.6	WP_006015155.1	no_ortho
iTSS_+_892778_DEJ70_RS04255	DEJ70_RS04255	phosphoribosylformylglycinamidine synthase	0.447296	0.28495	0.399728	0.344197	0.0510449	0.939779	-0.621354	0.163788	-1.02941	0.0210661	iTSS	DEJ70_04265	892634	895684	+	3050		1	10.6849		ATACAAGACTGCCGTTATTATTCCTACAATGAAAACCTTAAAGAAGTTCAATATAACTTCATAGAATCACAAGCAAAGTGGGGCTTGGAGATAAGCTTTTT	TACCATCAAAATTACATGAAGAAATTTGTGGGCTATTTTATAATAAAGTCA	AT	-13.2	WP_006012714.1	OG0000203
pTSS_-_328809_DEJ70_RS01625	DEJ70_RS01625	response regulator transcription factor	0.442739	0.102817	0.39408	0.130188	-1.27539	0.00272126	-0.586247	0.0604789	-0.682061	0.0193673	pTSS	DEJ70_01635	328008	328778	-	770	31		923.08	AAAATTATAAATTATTTATGGGGTGTAAAAT	AAAATTATAAATTATTTATGGGGTGTAAAATATGCGTATATTATTAATTGAAGATGATCAAGTAAGTGCAAAGACTGTAGTTAATGCCTTAACTTCTGATG	TTCATTAATAAAAATTTGATTTGTTACTTTCCTTGGTTATATATATTACTA	AA	-11.2	WP_006014834.1	OG0000555
iTSS_-_1254851_DEJ70_RS06105	DEJ70_RS06105	elongation factor 4	0.440779	0.128306	0.505394	0.105638	-1.10506	0.0229119	-0.414393	0.185533	-0.347973	0.204464	iTSS	DEJ70_06125	1254707	1256503	-	1796		10	75.271		AACAGCCAAGCTCTATGGTGGAGACGTTACACGAAGGATGAAGCTGCTTGAAAAGCAGAAGAAAGGTAAGAAAAGATTGCATTCTGTGGGAAACATAAACA	GGCGGAAAAATTATTGCTAGAGAAACGATTAACCCGTATAGAAAAGATGTA	AA	-15.8	WP_006015434.1	OG0000652
iTSS_+_634245_DEJ70_RS03030	DEJ70_RS03030	thioredoxin-disulfide reductase	0.431903	0.21745	-1.16539	0.00783723	-0.1095	0.996453	0.141565	0.789748	-0.600951	0.0639353	iTSS	DEJ70_03035	633707	634654	+	947		6	13.2301		ACAGGCGTGATAAGTTAAGAGCAGAGAAAGTAATGCAAGACAGGCTCTTTAAAAATGATAAGATAAAGGTAATATGGAATCATACCGTAGAGCAGATTCTT	TGAAGAAGCAATATTTTTAACTCGATTTGCTAAGGAAGTTATACTGATACA	AC	-12.2	WP_006014332.1	OG0000449
asTSS_-_339836_DEJ70_RS01695	DEJ70_RS01695	penicillin-binding protein	0.429487	0.116134	-1.02078	0.00359493	-0.372929	0.395669	-1.99687	3.52117e-06	0.242973	0.320237	asTSS	DEJ70_01705	339158	340714	+	1556		5	10.7008		AAGGTGAATTATATAATGCTAAAATTTCTCCGTTATTTACATCAATTACCACTGTGGAACCTTGGTGATCTTTAAATATCTCTGCAATTTTCTTCTGTAAA	TTTCCAAGTTTCATTTGATAATCTGCTAGTGAAAAGATTATTATCGTAAGA	AA	-9	WP_006014723.1	OG0000537
asTSS_+_122841_DEJ70_RS00645	DEJ70_RS00645	ankyrin repeat domain-containing protein	0.420651	0.102817	-1.21701	0.000340571	-0.17839	0.612681	0.0615028	0.88153	0.292779	0.182397	asTSS	DEJ70_00645	122172	122969	-	797		2	11.8195		AATAGCTGCTGAGAATAACTCTTTCTCAATCACAATTTTTCTATCATCAGTAAGATACTCTTTCAATTTTTGAATTTTTTTTTCAAGACTCTCGTATCGAT	TGCACTGCTTGTTCATTGATAAAATTTCCTTTTTGAGAGATTATATCTACA	AA	-11.4	WP_006014579.1	no_ortho
iTSS_+_263139_DEJ70_RS01330	DEJ70_RS01330	isoleucine--tRNA ligase	0.419222	0.294058	0.15684	0.717268	-0.357863	0.49717	-0.125975	0.875399	-1.42923	0.00199886	iTSS	DEJ70_01335	262890	266138	+	3248		1	22.9145		GAACGTAGATTTGGTTGGGATTGTCATGGACTGCCAGCTGAGATGGGCGCAGAAAAGGAGCTTGGAATATCTGGCAGAACTGAGATAGAAAAATTCGGGAT	TCATCAAAGATGCATTTGCAAGATATCAAACTATGCTGCAAAAAAGAGTTG	GA	-19.1	WP_006015001.1	OG0000589
pTSS_+_290938_DEJ70_RS01460	DEJ70_RS01460	hypothetical protein	0.410336	0.661409	1.16433	0.170715	-0.00196646	0.99848	0.476043	0.679434	-5.54152	0.000166605	pTSS	DEJ70_01470	290959	291276	+	317	21		130.516	ATACAATTTTGTGAGGCATTT	ATACAATTTTGTGAGGCATTTATGGTTAAAAATAAAGAAAAACATCAAATAGCGTTTTGCGTTTCAGCCTTTACACTCTTAGCTGGTTTATCATTGATCGC	AATCTTCTTTAAAAACTTGACAGTACCGTATATATACGGGTATACTAGAAA	AT	-10.6	WP_006014915.1	OG0000569
pTSS_+_510089_DEJ70_RS02525	DEJ70_RS02525	pyruvate dehydrogenase complex dihydrolipoamide acetyltransferase	0.409424	0.30557	-0.282265	0.504272	-0.340766	0.501881	-0.61537	0.157365	-1.63683	0.000618818	pTSS	DEJ70_02535	510110	511366	+	1256	21		239.254	AGATCTTTTAATGCAGAATAA	AGATCTTTTAATGCAGAATAAATGCCTATAGAAATATTGATGCCTGCTCTTTCTCCAACAATGAGTAAAACTGGAGGAAAAATTGTAAAGTGGTGTAAAAA	TAATTTACGATTAGATTGACATAGGGTAAAGAGTAAATTAAAAATTAAATA	AG	-12.1	WP_006013192.1	OG0000252
pTSS_+_482708_DEJ70_RS02375	DEJ70_RS02375	glutathione synthase	0.406839	0.624014	0.959184	0.206259	0.169438	0.882688	-4.02649	0.000668826	-4.34602	0.000279869	pTSS	DEJ70_02385	482731	483657	+	926	23		55.5704	ATTGTAATAGGAAGGGAGGATAA	ATTGTAATAGGAAGGGAGGATAAATGAAAGTAGCTTTTCAGATGGATGAAAGTATAAATTTTGAAGCTGATACTACATTTTCATTAATAAAAGAAGCGCAA	TTAATTCCATACTTTGCTCCATTATTAACACTTTTATGGTACTATATTATA	AT	-10.9	WP_006013315.1	OG0000265
asTSS_-_286246_DEJ70_RS01425	DEJ70_RS01425	DUF2497 domain-containing protein	0.405317	0.216942	-1.01155	0.0120915	-0.00145901	0.997638	0.12699	0.801052	-0.48308	0.10463	asTSS	DEJ70_01435	285732	286262	+	530		10	10.4089		ATATCTTTGAGCTCTTTTTCAACTACTTCTTTTACCAATGCATGTAGATACTTATTCAGCCACTCTGAAAGCTGAGGTTTTAAAAGAGATACAACTAATTC	TAGCTGTTTTTACTCTGGTCTTTATACTAATAACCTACTTATTATTGATTA	AT	-13.8	WP_006014935.1	OG0000573
iTSS_-_1260532_DEJ70_RS06125	DEJ70_RS06125	glutamine-hydrolyzing GMP synthase	0.395587	0.156106	-1.46827	0.000194004	-0.184276	0.640058	-2.44476	4.97163e-07	-0.146793	0.543572	iTSS	DEJ70_06145	1260264	1261826	-	1562		9	14.6473		AGGCTTTTGCTGTACTGTTACCAGTAAAAACTGTGGGAGTTATGGGAGATAATCGTACATACGGATATGTTTGCGCTTTAAGGGCTGTGACTTCATCTGAT	AATATATATCAACACAATGAAAAATTATGATCTGTATGATAAAATATGGCA	AG	-20.2	WP_006015419.1	OG0000649
iTSS_-_1134960_DEJ70_RS05505	DEJ70_RS05505	porphobilinogen synthase	0.390194	0.234073	0.299168	0.375715	-0.704936	0.145094	-0.220215	0.573499	-1.64605	0.000107879	iTSS	DEJ70_05525	1134331	1135350	-	1019		4	36.974		GGTCATGATGGCATTTTAAAAAGCAGTAGGATAGATGTAGAAAATGACGAGACTGTGTCAGCATTATGTAAGCAAGCGCTTGTTTTAGCAAAAGCAGGATG	TTGATATTGGCGTTATTGCAGACATTGCACTAGATCCATACACTACTCACG	GG	-17.6	WP_096560711.1	OG0000821
iTSS_+_774818_DEJ70_RS03705	DEJ70_RS03705	cysteine--tRNA ligase	0.387294	0.311312	-1.3223	0.00550515	0.652883	0.165261	-0.0936514	0.876229	-0.561758	0.103586	iTSS	DEJ70_03715	774742	776136	+	1394		1	11.4824		ACGTCTGCGGACCAACAGTATATGATACTGCACATATAGGAAATGCACGTTCTGTTGTTGTTTATGATGTATTATTTCGACTGCTGAAATTTTGTTATGGC	AAAAAAAAAAGAGCCCTTTACACCGATCGACAAAGATCATATAAAAATGTA	AC	-16.3	WP_096560661.1	OG0000813
asTSS_-_1184959_DEJ70_RS05750	DEJ70_RS05750	DNA mismatch repair endonuclease MutL	0.384616	0.312002	-0.890908	0.0314405	1.07764	0.0453876	-0.522644	0.190211	-1.55682	0.000620176	asTSS	DEJ70_05770	1183605	1185434	+	1829		8	5961.8		TCATGGGCTGCATGCTGATCTACTATAATTAGTTTGTCTCTTACTTCGGCAATAATATAAGTATTGTAGATTTGACAGTGTGCAAACCCAAGTGGATAGTC	TTTGTCTTTTTATACTTGATTTCTCCTTTAAGCACTCGTATACTAGTCTTT	TC	-26.2	WP_006015662.1	OG0000029
iTSS_-_111230_DEJ70_RS00605	DEJ70_RS00605	5-aminolevulinate synthase	0.366007	0.20396	-1.25224	0.00100925	0.176989	0.666087	-2.22817	1.65426e-06	-2.5496	4.76122e-07	iTSS	DEJ70_00605	110587	111801	-	1214		5	13.7131		ATGGTGATGTAGCACCGCTTGAAGCGATATGTGATCTAGCAGATCAGTATAATGCAATTACCTATTTGGATGAGGTACACGCAGTTGGCATGTATGGACCG	AGATATAAAAACACCGAAAATAATAGCGCTTGAATCTGTATACTCAATGGA	AT	-21.6	WP_006014550.1	OG0000491
oTSS_+_402708_DEJ70_RS02005	DEJ70_RS02005	ACP S-malonyltransferase	0.365936	0.75669	1.43852	0.173855	0.278896	0.85619	0.651782	0.633969	-8.32774	9.48831e-05	oTSS	DEJ70_02015	409229	410197	+	968			758.155		GAATGAGGATATTTTAGAGCTCGAAATTCACCTTATTCAAGTCTGCAGACTTTTCAATTAATCTTTCAATAAAAAAATATAGCACAGTCTACTTCAGTGCA	AAATGCAAAAAAATACTTGACACATTTGGTAGTTTAATTATTATTAGTGAG	GA	-16.5	WP_006013569.1	OG0000320
asTSSps_-_1092530_DEJ70_RS05335	DEJ70_RS05335	hypothetical protein	0.360999	0.365977	0.146037	0.739029	0.028604	0.966506	-0.0181688	0.969775	-1.24596	0.00540471	asTSS	DEJ70_05350	1090600	1092609	+	1358			12.9408		GTTGTCTCTAATGGAATTCGCTGCTCTTCTGGTTTATCGTCTGGAATTGGAACAGGCCAATCCATAATGTTTTGTGGTATGTTTGTTCGAGCTTCTTCTTC	GAACCTTAGCAGGGGTTGATTTTGGATCTGATAATTCTGTATTTACCTTAG	GT	-22.7		OG0000730
asTSS_+_1255399_DEJ70_RS06105	DEJ70_RS06105	elongation factor 4	0.360381	0.464003	-1.03533	0.0625727	0.353839	0.562933	-0.0548057	0.92444	-1.00069	0.0344982	asTSS	DEJ70_06125	1254707	1256503	-	1796		7	28.6431		TCGGTGCAGTTGCTGTTAGATCTAAATCAAATTCTCTTTCGAGTCTTTCTTGAATGACTTCAAGATGTAGCATTCCTAAGAAACCGCAACGAAATCCATAA	ATGGATATTTAAAACTTTACCATTTTGTGTTTCAACTTTATATATAACACT	TC	-19.5	WP_006015434.1	OG0000652
asTSS_-_532843_DEJ70_RS02615	DEJ70_RS02615	chromosomal DNA replication initiator DnaA	0.360133	0.248995	0.321799	0.30984	-1.14432	0.0309596	0.00539113	0.989126	0.0182317	0.948806	asTSS	DEJ70_02625	532343	532978	+	635		8	29.6251		AATCACTTTTAAATCAATTTTTAACTGTTTATCTGAAAATCTTTTTATTAGCATAATTCTTAATAATTCCTCGCTTGCAGGCAAAATTTTTACGCTGGTAG	ATTTTATTAATGCTGTGGAAAGAACGTTCTACTCTTGCTAGAATATAATTA	AA	-6.4	WP_006013023.1	OG0000244
asTSS_-_664967_DEJ70_RS03185	DEJ70_RS03185	conjugal transfer protein TraJ	0.352146	0.436597	0.0203615	0.968177	0.0153548	0.984031	0.0494734	0.925726	-1.26454	0.0123243	asTSS	DEJ70_03190	664638	665288	+	650		6	42.9441		AACGATCTGAGAGGACTCGTATGCTTCAACGTATTGACTTACCAAGTACCTTGCTATGGAAGTGTATTCATCTTCTTTTTCACTAAAACTAAGTTTATGTA	ATTTTATATATAGAATTGTTTTTTATAAAATTTTCTTGATACTTTGATTCA	AA	-18.2	WP_006013368.1	OG0000275
iTSS_-_96608_DEJ70_RS00545	DEJ70_RS00545	oxygen-dependent coproporphyrinogen oxidase	0.349213	0.409938	-0.572926	0.182101	0.583722	0.271046	-0.277463	0.581426	-1.10009	0.0166034	iTSS	DEJ70_00545	96485	97309	-	824		9	33.959		AAAACGTGGCAGATATGTGGAGTTCAATCTTCTTTATGATCGTGGTACAAGGTTTGGTTTAATGACTAATGGTAACCCCGATGCAATTATGATGTCGATGC	AAACATATGCAAAAATCTTGGACAAAAGAACAACGAGAAGAACAATTGATA	AA	-17	WP_006014503.1	OG0000484
asTSS_+_968395_DEJ70_RS04620	DEJ70_RS04620	substrate-binding domain-containing protein	0.334795	0.354282	1.15408	0.00215686	-0.288092	0.552759	-0.489318	0.187812	-0.223378	0.456526	asTSS	DEJ70_04630	967441	968457	-	1016		1	12.4737		ATCAACATTTGACAGTGGGATGAGTAATACAAATGCAAAAATAAGGAAAAGGCGTTTCAGCATCGTTTTCGCTCAAGAGTGTAAACTTAATTATCGTAATA	ATAAAAGGAAAAACAGTTGAAGATCCAACAATTCTGATATATCTTCTAGCA	AT	-14.6	WP_006012504.1	OG0000172
iTSS_+_1068145_DEJ70_RS05220	DEJ70_RS05220	23S ribosomal RNA	0.324252	0.336484	-4.00548	1.75035e-08	0.106599	0.819874	0.901121	0.0115268	-0.339801	0.270561	iTSS	DEJ70_05235	1066160	1068930	+	2770		8	96.8916		GTGATGTGCAGGATAGGTGGGAGACTTTGAAGTTATGGCGCTAGCTATAATGGAGTCAACCTTGAGATACCACCCTTTACGCTTTTGATATCTAACTATGT	CGAAGAGACCCCGTGCACCTTTACTATAGCTTTACATTGCTATTAAAAGTG	GT	-22.2		no_ortho
iTSS_+_243913_DEJ70_RS01270	DEJ70_RS01270	type IV secretion system protein	0.322937	0.410512	-1.16199	0.0142074	0.125883	0.819983	0.202781	0.673705	-0.448421	0.192245	iTSS	DEJ70_01275	243845	246235	+	2390		1	11.651		ATCTGGGTGCGGGTGTATTAAGCCAGAAGATTCATCAGGCTTGCGTGAGAAATTGGATATAGTGTCAACAGAGCAGAAATGGGTTGATTCTGGAGTCTATA	AACCAAAATTTGGTTAAGCTATGCATAAGTTTTGTGATACTCTTTTTATTA	AT	-21.2	WP_006015043.1	OG0000593
gTSS_+_392310_DEJ70_RS01925	DEJ70_RS01925	hypothetical protein	0.320775	0.660874	-0.696794	0.377116	-0.527318	0.598245	0.654231	0.31567	-1.99424	0.0141893	gTSS	DEJ70_01935	392356	392727	+	371	46		13.745	GTATTTATGTATATAATATAAGTTTAAAGGCGATAGTGCTTTGGTT	GTATTTATGTATATAATATAAGTTTAAAGGCGATAGTGCTTTGGTTATGAATAGTCAAGATACGGATTATGTTACCCTTATACCTCAAGATGATGGTATTG	TATTATTAATAAATGTTTAACTATAGTGTGCCATACTATAAAATAGTGGAG	GT	-16.7	WP_006013621.1	OG0000330
iTSS_-_492993_DEJ70_RS02430	DEJ70_RS02430	5-formyltetrahydrofolate cyclo-ligase	0.320049	0.364072	-4.20229	1.8299e-08	-0.0189045	0.975304	-0.189747	0.681119	-0.849022	0.0216456	iTSS	DEJ70_02440	492934	493485	-	551		9	92.3042		ACTGAGATGTGTGTTAGATTTGAAAGTGAATTGCTCAAGAAGGCGGATAGAAAGGAGTAGCATAGTCTCCCTCTTTCTGATAGTAATTGCTTATCTGTTCA	GTAAAAATTTACCTGTGGAAAAACACGATCAAAAATTGGATATTATAATTA	AC	-17.1	WP_006013283.1	OG0000261
pTSS_+_155503_DEJ70_RS00815	DEJ70_RS00815	hypothetical protein	0.318297	0.764863	-5.61877	0.000460238	-5.45084	0.0126398	0.550492	0.661741	-6.91549	0.000107741	pTSS	DEJ70_00815	155522	155749	+	227	19		327.161	GTAGATTTCGGTAAAACTT	GTAGATTTCGGTAAAACTTATGGCAAATTTAGCTTTCAGTAAAGAAACTTTACAGCATCTTGCTGAATTATCTGAACTTACTAAGCAACCTGCTCAAGCAT	CACTTCGCTTTCTTTATTGAAAATTTCATGAAAATATTGTATAATTATTAG	GT	-17.1	WP_006013182.1	OG0000004
iTSS_+_266500_DEJ70_RS01335	DEJ70_RS01335	hypothetical protein	0.315288	0.555667	-0.122184	0.755932	-1.28648	0.0430016	-2.43179	8.19113e-06	-0.174158	0.559124	iTSS	DEJ70_01340	266180	268951	+	2771		2	10.5801		AAGTAGAATATTTAAAGAGATAAACAGAGCTTGCCCGGAGAAAAAAGTATTAAATTTAGCTCTGTCAGTTTTAATACTTCCTTATATTGCTTTTGTTGCAA	CATTATAAAGATTACAACTCTGACTTTTTTACTTCCTGGTATAATATATCA	AA	-15.2	WP_006014998.1	OG0000588
iTSS_+_355086_DEJ70_RS01765	DEJ70_RS01765	elongation factor G	0.313256	0.494548	-1.18572	0.0184722	0.642767	0.260738	-0.144339	0.876229	-0.887812	0.0414768	iTSS	DEJ70_01775	353387	355462	+	2075		9	178.783		ATGGTGCTTTTCATGATGTTGATTCTAGTCCTTTGGCTTTTGAACTTGCTGCTAAAGGTGCTTTTAAGGAAATGGCAAATAAAGCTGGTCCAAAAATGCTA	TGGTATAATTTCCGGCTTTCCATTGATTGATTTTAAGGCTACTCTTCTTGA	AT	-18.8	WP_006014698.1	OG0000529
gTSS_+_347030_DEJ70_RS01725	DEJ70_RS01725	BON domain-containing protein	0.299174	0.661644	-0.968246	0.178748	0.182068	0.846434	0.11955	0.876229	-2.26559	0.00463136	gTSS	DEJ70_01735	347037	347636	+	599	7		12.4963	ATTAATA	ATTAATAATGAGATTAATAGCAAGCTTCTTACTCGCAATTTTTCTGATTACACAGAGTGGCTGTACGACTCTTGTAAGTGGTATAGTGTTAACAGCAACTG	AATAAAAAAAGCTTATTAACATTCTTTAATTAAGGCTCTAAACTCTGGAAA	AT	-19.8	WP_006014710.1	OG0000533
asTSS_+_1030608_DEJ70_RS04965	DEJ70_RS04965	F0F1 ATP synthase subunit alpha	0.294311	0.377158	-0.910699	0.0127719	1.47784	0.00138556	0.326111	0.343196	-0.103628	0.728249	asTSS	DEJ70_04980	1030400	1031941	-	1541		9	251.952		AATACTTGCTCTTCTATTTGCATAGGTGAATACTGTTTTTGCTTTAATAATTCAATAAGGTATTTACCTTTGTTTAAGGACAATTGAACAGTAGCATCAAG	CCTGTACCTTATTTAATTGACCATACAGATTAGAAAAGATATACATAAGCA	AA	-20	WP_006012290.1	OG0000137
iTSS_-_710868_DEJ70_RS03400	DEJ70_RS03400	CCA tRNA nucleotidyltransferase	0.294296	0.411435	-1.37091	0.00244248	0.00773536	0.988403	0.0186179	0.964194	0.0229149	0.942949	iTSS	DEJ70_03410	710705	711922	-	1217		9	12.1181		ACATTCCAAAATTTCCTTTATCTGGTGATGATTTAATAACTATAGGTCATCAACCAGGAAAAAATTTAGGTAGAAATTTGGAATTGCTACGACAACACTGG	TGAGTCTGGAATAAATGTTGATGAGTATATTTCATTTGCTAAGATGTTTAA	AC	-23.3	WP_096560729.1	OG0000822
pTSS_+_972410_DEJ70_RS04655	DEJ70_RS04655	glutamine--fructose-6-phosphate transaminase (isomerizing)	0.286511	0.365002	-0.232355	0.848184	0.315235	0.419152	-3.48195	2.27845e-08	-0.737418	0.0224674	pTSS	DEJ70_04665	972411	974222	+	1811	1		31.252	A	AGTGTGTGGAATATTAGGTATAGTAAGTAGCGGTGGTTCAGTAATACCAACTTTACTAACCGCGTTGCAAAAATTGGAATACAGAGGTTATGACTCTTCAG	AAATAAACTAGAGGAAAGTAAAAAAGACAAAAATGCTTCATAATTTAAGAA	AG	-20.9	WP_006012485.1	OG0000167
asTSS_-_372993_DEJ70_RS01830	DEJ70_RS01830	phosphoribosylamine--glycine ligase	0.281047	0.43014	-1.23592	0.00478623	0.101378	0.843663	0.167515	0.715578	-0.204947	0.569868	asTSS	DEJ70_01840	372142	373413	+	1271		7	11.0286		AAGAAGCTTTGGACTATCTTTGCAAATCATTAAACCAGCAAAGAGTACTCCTTTATAGGATGTTCCCATGTTAGTCAGTGCTTGAATTGTAGGATATATTA	CTAGGTAATATAGATTGTATTTCCGGATCCCCAAACCTAACATTATACTCA	AA	-17.8	WP_006014685.1	OG0000521
iTSS_+_1008467_DEJ70_RS04845	DEJ70_RS04845	DNA repair protein RadC	0.270504	0.534034	-1.2661	0.0147595	0.667655	0.206066	-0.283689	0.563673	-2.56329	4.93803e-05	iTSS	DEJ70_04855	1008058	1008717	+	659		7	12.2614		AAGACTGTGGAACTATAGATAGAGTACCTCTGTATGTAAGGGAAATAATAAAGCAGGGGTTACTGATTGACGCAGCCTCCGTTGCAATTTCACATAATCAT	ACGAGTGATATACTTAGATCGAAGTGGTCATTTAATATATGAGTATATTCA	AA	-21.1	WP_006012372.1	OG0000038
iTSS_+_1060756_DEJ70_RS05190	DEJ70_RS05190	TenA family protein	0.267609	0.611619	0.177737	0.744742	-1.34642	0.11334	-0.372474	0.522336	-1.67973	0.00417437	iTSS	DEJ70_05205	1060345	1061004	+	659		7	59.5554		GATAATATGAGAAATAAAATTAAAAAAAATAATAGGTATAAGGATTGGCTTGATTTTTTTGGCGGTAGTTTTATGGAATCTGGATGTGTTGCTTTGGAAGA	AAGCTGTAACAGTTCTTTACTCTTGCCATTTCATATATAAAATTGTTGTTG	GA	-8.2	WP_006012167.1	OG0000102
asTSS_-_1195048_DEJ70_RS05780	DEJ70_RS05780	hypothetical protein	0.266198	0.560898	-1.33259	0.0141529	-0.19262	0.758918	0.360696	0.426766	-0.592081	0.134907	asTSS	DEJ70_05800	1193719	1195044	+	1325		extended	13.1386		GTGGTTAAGATAGCTCTGGAATAGTATAAAGAACTATGTCATCATTGAAGAGAAATTCATCTGTTGCTGTGTGCTCTTTATTAATTTTATAAGAATCATAA	TCAATTCGATTTTAAAACAATTATTGAAACAATTCAAATATACTTTGTGTG	GT	-11.9	WP_006015645.1	no_ortho
iTSS_-_63642_DEJ70_RS00340	DEJ70_RS00340	NADH-quinone oxidoreductase subunit A	0.259727	0.479298	0.767173	0.0380226	0.0110995	0.985594	-3.30954	3.91629e-07	-0.596776	0.0735199	iTSS	DEJ70_00340	63551	63904	-	353		8	30.7597		ATTGCGGATTTTGGTCTATGATGATATTCCTTGCAATACTTACTATAGGCTTTATTTATGAGTGGTGTAAAGGTGCGTTGGAATGGAAGTAAATTTATCTA	AGAAATTGCTTTTCTTTTCCCTTGGGCCGTTTCTTTATCTAAAATAAGCTA	AT	-16	WP_006014410.1	OG0000461
asTSS_-_392900_DEJ70_RS01930	DEJ70_RS01930	DUF2610 domain-containing protein	0.243073	0.587971	-1.62711	0.00326863	-0.621628	0.301407	0.101687	0.876229	-0.46925	0.221487	asTSS	DEJ70_01940	392728	393000	+	272		7	19.3462		AGACTTTCTTTGACTTTATTAGGTATGTTTCCTCCACGCTCCTTTGCAAGCCAGGAATCTTGATGGTGAATTGGATGAGTATCACCCTTTGGATCTCCTAT	ATTCTGAAAAAGAGACTCCATTTTCTTTAGATAACTTATATAATTTTTGCA	AG	-17.7	WP_006013619.1	OG0000329
iTSS_+_554878_DEJ70_RS02725	DEJ70_RS02725	cytochrome c maturation protein CcmE	0.235568	0.582049	0.136899	0.757127	-1.3832	0.0448729	-0.540531	0.201775	0.11403	0.751573	iTSS	DEJ70_02735	554548	554949	+	401		9	34.3651		TTTCTTGCAGATACGGTGTTTGCAAAACATGATGAGAACTATATGCCGAAAGTTTTAAAACAGATTCCCTAATTCGGCTGTATTGAAACGGTATGTAGAGA	CAGAAAAAAGTGGTGTTGTTGTGCAAGGTAAAATGTTTGATAATAGTACCT	TT	-26	WP_006012899.1	OG0000226
gTSS_+_974780_DEJ70_RS04665	DEJ70_RS04665	hypothetical protein	0.23505	0.623577	0.484457	0.132274	-1.25865	0.0370115	0.00075584	0.998558	-0.0272313	0.928261	gTSS	DEJ70_04675	974847	975593	+	746	67		13.0841	AGATACTATTTGACATTGAGCTTTAAAGATATTATGTAATAGCATTATTTAATATGTGAGGTTTATT	AGATACTATTTGACATTGAGCTTTAAAGATATTATGTAATAGCATTATTTAATATGTGAGGTTTATTATGGCTAAAGTAAGTACTGGTGAAAACTCAAAAA	AATATGGCATTTTATACTAAAATTTTCTGTTTATGAGTTATATTATGTAAA	AG	-14	WP_006012482.1	no_ortho
iTSS_-_449239_DEJ70_RS02215	DEJ70_RS02215	aminoacyl-tRNA hydrolase	0.231284	0.443895	-1.39921	0.00041853	-0.568647	0.173625	-0.273374	0.382095	-0.554484	0.0432247	iTSS	DEJ70_02225	448951	449505	-	554		5	15.8071		ACATGATGATGCTGACTTGAAATTTGGAAGAATAAAAGTAAAAAAGGGCGGTAGCTCAGCCGGACATAATGGACTTAAGTCTATAGATAGCCTTATTGGTA	GCAAAAATAAAAAATTTTTACAAATTATCGCTAGACAATATTATTGTCATA	AC	-16.5	WP_006013480.1	OG0000299
iTSS_-_1161513_DEJ70_RS05620	DEJ70_RS05620	DEAD/DEAH box helicase	0.226098	0.488907	-1.07553	0.00584276	0.247111	0.545501	-0.049942	0.912369	-0.0513462	0.892587	iTSS	DEJ70_05640	1161337	1162563	-	1226		9	11.4095		AGACTGCCTGCACTAGCAGATAAAGAAGGAGAGCTAAATTTTGATTGTAGTATGCAATCTCAAAAACGTAACAGCAAAAAGATCTTTAAAAGGCCAAGTAC	CGGGAGCTGAAGGATTTGCATTATCTTTTGTTACACCTCAAGATAAGAGAA	AG	-12.2	WP_006015727.1	OG0000702
iTSS_-_57256_DEJ70_RS00295	DEJ70_RS00295	ribosome silencing factor	0.209217	0.512325	-1.99497	2.15013e-05	-0.591048	0.166577	-0.0103441	0.977029	-0.274904	0.331082	iTSS	DEJ70_00295	57145	57471	-	326		7	19.2387		AGAAGGTATGGATGAAGGTAACTGGGTGATTGTGAATTTTCAAGGTATAATGGTTCACCTATTCAGGCCAGAAGTAAGAGAATATTATAAGATAGAAGAGT	TTAGCTGAGCACGTGATGAAAAATCTCAAGCAATATGATAAAATAGATGTA	AG	-15.1	WP_006014384.1	OG0000454
iTSSps_+_581138_DEJ70_RS02790	DEJ70_RS02790	DNA repair protein RadC	0.207033	0.553685	-1.89469	9.11101e-05	-0.546094	0.251628	-0.247975	0.676807	-0.709564	0.0288834	iTSS	DEJ70_02800	581125	581391	+	1271			18.8287		AAAAACTTACAGAAGAAATAGAGAGAGTATTACAGAGCGGAGGAGGAAGTGCTTTATTTGATCGTGAAATAGTGGCAGTGCTGCTAGGAGCAGTTCATGAC	ATTAAAAACAATTTGTTATTAACGAGGAGTATATTTTATGAATAATAGTGA	AA	-15.4		no_ortho
pTSS_-_889530_DEJ70_RS04245	DEJ70_RS04245	ankyrin repeat domain-containing protein	0.206813	0.610661	0.781512	0.0487119	-1.6916	0.00994715	-0.617095	0.147543	-0.559244	0.117945	pTSS	DEJ70_04255	888107	889513	-	1406	17		70.8892	TTTTTTAGGAGGGGTAT	TTTTTTAGGAGGGGTATATGCCATCACAAAAACAGCTAAATGAGCAGCTAATTGATGCTGCTAAAGAAGGTGAGCTATGTTTTGTTCAGCAAGCCATACAG	TTTTAGCCATTAAAACTTGAATAGTGGCTAAAATAGCTTTAAATTGTATAT	TT	-21.6	WP_006012720.1	OG0000018
asTSS_-_134567_DEJ70_RS00685	DEJ70_RS00685	polyprenyl synthetase family protein	0.203517	0.581632	-1.11464	0.00940142	-0.944942	0.124125	-2.0901	3.30486e-05	-2.41218	9.08653e-06	asTSS	DEJ70_00685	133840	134622	+	782		10	11.298		GAAAGCGTACTTAAATTATCTGAGGCCTGTTTAAAGAGACTATCTATATAGTTTTCCATTTCATTTTTTCCAAGCACGGACATTAAATTGTTCGTTTTATC	CATCTTTTTTTACTTGATTCAATAAATCATATAAGTCACTAGTATTCCCTG	GA	-14.8	WP_006014603.1	OG0000502
asTSS_+_96767_DEJ70_RS00545	DEJ70_RS00545	oxygen-dependent coproporphyrinogen oxidase	0.202053	0.663408	-1.05847	0.0432032	-0.88927	0.166579	0.0717794	0.88153	-1.04806	0.0214755	asTSS	DEJ70_00545	96485	97309	-	824		7	12.6104		AATACCACGTGGCTCTTTTCTATGTTGTAAAAAAAAGTAATCATCACATTGCTTTTTAAATTTCGGATAATATTCGATGTTGAACTCATCGCAAGTTGCTT	AAATCATTTTTCCAGTTGCCAGAAGTTAGATTGTCATAAAAAATTCCACCA	AA	-16.7	WP_006014503.1	OG0000484
asTSS_-_1111733_DEJ70_RS05405	DEJ70_RS05405	phosphatidylserine decarboxylase	0.198699	0.506983	-0.098818	0.757113	0.0658865	0.876977	-4.23466	6.52722e-10	0.4811	0.0667206	asTSS	DEJ70_05420	1111107	1111790	+	683		10	47.8685		ACCGCCAATAACAGTTTGTCCTTCTGAAACTCTTACTTCTATGCCAATGGGAATATAAATATTTACTCTGCTACCAAATCTTATAATTCCAAATCGTTCAC	ACATCAAAAGTAAGCTTCTCTTGTTTATTAAAATCTGCTATAACTGTCTCA	AC	-6	WP_006012044.1	OG0000081
asTSS_-_503449_DEJ70_RS02480	DEJ70_RS02480	tRNA lysidine(34) synthetase TilS	0.197896	0.608157	0.604295	0.105638	-1.09176	0.0725889	-0.00120242	0.99807	-1.06068	0.00862445	asTSS	DEJ70_02490	502202	503494	+	1292		10	33.6246		GATAAAATATTTAATCTCGCCATCACTAGTGCTCTTACTATTATGTTTCATACATGGATAAGCAAACATCTTTCCATCTTTTAGGACTACAGGTAAAGAGT	CTTAATTAAATATTAGTTAACTTTAGCAAATTTTCCTTTATTATACTAGCG	GA	-11.8	WP_006013259.1	OG0000256
pTSS_+_1451262_DEJ70_RS07010	DEJ70_RS07010	NTP transferase domain-containing protein	0.186588	0.730799	-1.52621	0.0164199	-0.17386	0.814977	0.265641	0.675905	0.794342	0.0680404	pTSS	DEJ70_07035	1451283	1452023	+	740	21		16.0898	TAATCAATCCCTAAGTCATGT	TAATCAATCCCTAAGTCATGTATGAGTAACATTTTGATAATATTAGCAGCAGGAAAGAGCAGTAGAATGAATTCTGAATATTCAAAAGCGTTGCACCAAGT	AAAATTATAGTGGGCTTTACATCTTATTAATTATAAATTAACTTACTATCT	TA	-11.2	WP_039950631.1	OG0000766
asTSS_-_37987_DEJ70_RS00190	DEJ70_RS00190	hypothetical protein	0.184125	0.582347	-0.959235	0.0124256	0.0674104	0.888632	-0.093585	0.941891	-1.11159	0.00184845	asTSS	DEJ70_00190	37585	38373	+	788		6	10.1608		ATAAAGTACTCTCTGCTGCCTCTTTTATTATATCGTCTCGATCTATATAATAATTGTTGATAAAAAAACACTCCTTCGCACGCAAATTTGCTATATCAATG	ATTAACCTGCTCTTCATCAAAAAAAATGCTTTTTATGCTACCATATTGCGA	AT	-10.6	WP_006014310.1	OG0000445
asTSS_+_1200965_DEJ70_RS05825	DEJ70_RS05825	phage tail protein	0.183801	0.752252	-1.10197	0.0105022	0.017233	0.979019	-0.0149297	0.970914	-0.0431981	0.894183	asTSS	DEJ70_05845	1200654	1201001	-	347		2	11.2702		TTGTGGGAGCAAACTTATACGGACCAAGAGATAGCATCAATAAAATGTCTCTACCGTATCAAATAAAACATCACGTGACTTTTCTCTTATCCTTTTTATTA	TTCAATACACTCAATCGTGCTCCAACGATTTTCTTTGCTATACTTTAAACT	TT	-14.7	WP_039950887.1	OG0000795
iTSS_-_1141068_DEJ70_RS05530	DEJ70_RS05530	dioxygenase	0.183323	0.684792	-1.59489	0.00344096	-0.731344	0.232707	0.352818	0.422382	-2.89203	1.76003e-05	iTSS	DEJ70_05550	1140429	1141070	-	641		1	20.0774		GAATGTAAAAAATATCTTATTAGCGTTTTTAGTACAATTTATATTCGATTTGTCATTATTTGCAGCTGATCCTATTTTGCTTAATTGTATTGAAACTCCAG	ATAAAAGAAAAAGGTTGCTATAATTCTGATAAAAGCACTATAAACAAAATG	GA	-10.1	WP_039950913.1	OG0000801
pTSS_-_75330_DEJ70_RS00405	DEJ70_RS00405	cation:proton antiporter	0.177427	0.820024	-6.79256	1.45481e-06	1.27609	0.145094	-1.62797	0.0524491	-1.60418	0.0267322	pTSS	DEJ70_00405	73594	75153	-	1559	177		257.927	TTACCTCACTATTAAAGCTATCGGTCAGATTAGATTAAAAACCTAATCTGACCGGTTTCTCTATAACCTTCTAAACCCTGATATAATTATATGGTAATTAGCTTAACTAGTGGTTAATATGCAAATTGATTTTATTTGTATGTTGAGGTAGCATAAACCATACTGTTTTACATCATT	TTACCTCACTATTAAAGCTATCGGTCAGATTAGATTAAAAACCTAATCTGACCGGTTTCTCTATAACCTTCTAAACCCTGATATAATTATATGGTAATTAG	TAAATTATGCACGAGTGTAGCACTGTGAATTAGGAGTGCTATATTAAAGCT	TT	-23.7	WP_039950679.1	OG0000773
iTSS_+_35930_DEJ70_RS00180	DEJ70_RS00180	hypothetical protein	0.176942	0.709568	-0.469609	0.32246	0.359738	0.518607	-0.333257	0.518525	-1.28259	0.0107758	iTSS	DEJ70_00180	35515	36975	+	1460		3	28.5409		TGGACGTGTTTGTTAAAATAGGCTCTAACTTTAAAGGAATATTAATGTTTCCTATAGAACTAGTCAGTATAGCAAAAAAGATTCTACACAAAGATCCTAGT	GTGGTATCTATTTGTTTCATCAAAAGTAAATCATTTAATAGAATATTGGTT	TG	-13.4	WP_006014305.1	OG0000443
asTSS_+_1250510_DEJ70_RS06080	DEJ70_RS06080	insulinase family protein	0.172616	0.539858	0.129329	0.661825	-0.074148	0.849218	-0.144475	0.689023	-1.01438	0.00116347	asTSS	DEJ70_06100	1250315	1251646	-	1331		9	85.8696		ATCAGATAGATTATCAAACTGTGCTGCTTTGTATTTAGACTTTGTGCTTTGCAACTCTTCACTTGTTATTTCTTCAGAGGTAAAGTGATTAATAGAATTTT	GGGATACCTAGTGCTAGACGTGGTATATAAAACATTGCTACACTAGTTAAA	AT	-12.8	WP_006015450.1	OG0000657
iTSS_-_778003_DEJ70_RS03715	DEJ70_RS03715	AsmA-like C-terminal domain-containing protein	0.166248	0.745505	0.374234	0.441911	-0.504442	0.435466	-0.429765	0.399798	-1.4219	0.00847629	iTSS	DEJ70_03725	776549	779485	-	2936		6	16.6073		GTGGACTTCTCAGCAAATTTCTATTCTGAAATTGATAATTTGGTCGTATATAATGAAAGTCTTGGTAAGTATGATATTAAGCTTGATTTCGGCAGAGATTT	ATTCTATATTCAATTTTCGTATTTTTAATCTAAATGGTGATAATAAAAAAG	GT	-16.9	WP_039950557.1	OG0000761
iTSS_+_395121_DEJ70_RS01945	DEJ70_RS01945	succinate dehydrogenase flavoprotein subunit	0.166246	0.782824	-1.17229	0.0593068	0.707955	0.299297	0.00186999	0.99807	-1.22677	0.0277999	iTSS	DEJ70_01955	394499	396298	+	1799		4	55.9433		GTGGTTATGGACGTGTTTATTTTTCTGCAACAAGTGCACACACCTGCACAGGTGATGGTAATGGCATGGTGGTAAGAGCTGGGTTGCCACTTGAAGATATG	TGATGGTACGTTGCATAGATTTCGTGCACATTCTGTGGTAATAGCAACAGG	GT	-22.6	WP_006013610.1	OG0000326
pTSS_+_1183102_DEJ70_RS05745	DEJ70_RS05745	5-(carboxyamino)imidazole ribonucleotide mutase	0.155577	0.509021	0.553775	0.0198886	-0.356111	0.254903	-3.79561	1.05008e-10	-0.016796	0.937064	pTSS	DEJ70_05765	1183105	1183605	+	500	3		36.4816	ATC	ATCATGTCTAATACAGAAAAAATGAAAAAGGATGTTGCTGTAATTATGGGAAGCGAGTCGGATTATGGCACTATGGTGCATGCTATTAACCTATTAAAAGA	TTAATTTAAATATCTGTTGCTTCTGAAATACTATTTGGTTAGTAAATAAAA	AT	-13	WP_006015665.1	OG0000686
pTSSps_+_253119_DEJ70_RS01290	DEJ70_RS01290	16S rRNA (guanine(966)-N(2))-methyltransferase RsmD	0.145225	0.624518	-0.324571	0.260648	-1.05195	0.0213414	-0.389562	0.179575	0.0256193	0.921843	pTSS	DEJ70_01295	253138	253278	+	1271			44.5484		AACTTCGAACTTGTTTTATATGTTACGTGTTATTGCGGGTAAATATCGTGGAAGAAAAATAACTACAGGCAAGAATTTATCTGCACGGCCCACTATGAGTA	AGACTGCTGAAGCTATGTTGACATTAAATGTGTATTATAAATAATTAGTTA	AA	-13.5		no_ortho
pTSS_-_346794_DEJ70_RS01720	DEJ70_RS01720	tRNA-Leu	0.142078	0.668827	-0.782994	0.0211688	0.0549586	0.90688	-0.792809	0.0252758	-1.06744	0.00277385	pTSS	DEJ70_01730	346699	346780	-	81	14		5324.36	AATGAAGGGCTCTT	AATGAAGGGCTCTTGCGGATATGGCGAAATTGGTAGACGTGCCAGGTTTAGGTCCTGGTGAGCTTGCTCGTGGGGGTTCAAGTCCCTCTATCCGCACTTAA	AATCTAATCTTTAAATTGCATAAGATGACAGAAGTGGTTATCTATAAGTTA	AA	-31.7		no_ortho
oTSS_+_1375522_DEJ70_RS06685	DEJ70_RS06685	helix-turn-helix domain-containing protein	0.138333	0.953211	0.132941	0.900739	-2.11335	0.000713357	-0.459113	0.184889	-0.284778	0.351772	oTSS	DEJ70_06710	1390517	1391446	+	929			26.7243		AAATCTAACATAGTTAGGTTTTTATGTAAAACAAATAGAGGGTTTTATGCTGAAGGTGGAACATCTAATAGACTATTTAAAAAAAGGGAAATTTAGTTCAG	TATGTATAAAAACTACTTGCATTGCCAAATTTATTTATTAGTATATAACCA	AA	-13.2	WP_006014015.1	OG0000019
pTSS_-_796171_DEJ70_RS03790	DEJ70_RS03790	hypothetical protein	0.135391	0.713826	0.211975	0.560685	-1.61396	0.00563208	-0.736324	0.0667231	-0.525444	0.10138	pTSS	DEJ70_03800	795503	796150	-	647	21		61.2168	TTTTTAGTATTGAGGTTTATT	TTTTTAGTATTGAGGTTTATTATGATTAACTTTCATAACTTAAAAGAGCTTATAGAGATTCTAAGTCATCCATACTATGTGCCTCACTCAGCAAAAGTAGA	TATAATGCAAAATTTTCTTGATTTTAATTTTTTATGTATTACACGATAAAT	TT	-11.7	WP_006013892.1	no_ortho
asTSS_+_405639_DEJ70_RS01980	DEJ70_RS01980	hypothetical protein	0.130229	0.668379	-1.10639	0.00123469	0.141082	0.71367	0.336151	0.228668	-0.0795595	0.753004	asTSS	DEJ70_01990	404968	405699	-	731		extended	35.3378		TTGCAAGCAATGAAGCAACTGCAATGATCGGTACGATGGTATAGAGCGGATTGTTTGTGTACTAGACACAACTTAATCTGACAGGCATGAATTAACTGACA	ATATTCTTTGGTATTTACAAACTGTTTTATTCCAAGAAATATTGGACTCAT	TT	-21		no_ortho
asTSS_+_1398322_DEJ70_RS06725	DEJ70_RS06725	hypothetical protein	0.129304	0.750175	-1.20806	0.00888409	0.259386	0.593907	0.314319	0.414122	-0.411479	0.21572	asTSS	DEJ70_06750	1398223	1399185	-	962		9	12.2136		GAGGCTAATAGTAGGCTCTTCAGAATCTCTGTCTATCATATTTCCTTGATAATCTGACAAGTAAATTTGATAATCATCACCGCTATTTTCAAGTGTAATAT	TTACTATAATCATTATATGATATACTCTTGTTTAGTACTACACTGTGTAAG	GA	-16.4	WP_129827307.1	OG0000840
iTSS_-_1300462_DEJ70_RS06320	DEJ70_RS06320	hypothetical protein	0.128864	0.998445	-1.44392	0.000774786	-0.521053	0.260738	-0.516531	0.144958	0.453785	0.104344	iTSS	DEJ70_06340	1299769	1300710	-	941		3	12.7126		AATTGATAATAAACGACTAATAAAAAAAATGTTGAACTTAGTTGAAAAGAATATAAAAAACAATCCGGAAGGGCAGCAAGTTCTTTTAAAGAGTTTAGTTA	ATTAGTAGAAAAGTAGGGCAGATCGAAACAATTTTGGCTATAGTCTCATTA	AA	-11.3	WP_129827301.1	no_ortho
iTSS_-_405775_DEJ70_RS01985	DEJ70_RS01985	IS481 family transposase	0.11252	0.776033	-1.3428	0.00330746	-0.207001	0.832835	0.118771	0.855283	-0.111583	0.719834	iTSS	DEJ70_01995	405775	406818	-	1043		10	11.5209		AGAGACTGATATTAGTTTTAACTACCTCAATTCTTCTGTCAGTTAATTCATGCCTGTCAGATTAAGTTGTGTCTAGTACACAAACAATCCGCTCTATACCA	CTTAATAGCAAACACATTGCTTTTCAGAAAAATATTAGTAGCATGAAATAA	AG	-14.8	WP_129827246.1	OG0000003
pTSS_+_1318108_DEJ70_RS06410	DEJ70_RS06410	DNA recombination protein RmuC	0.104745	0.811595	0.289766	0.475036	-0.311626	0.539815	-0.368916	0.390738	-1.53737	0.00102499	pTSS	DEJ70_06435	1318130	1319470	+	1340	22		2482.16	GTGCGGTTTTTTCTGTGTTCTG	GTGCGGTTTTTTCTGTGTTCTGATGCTTTTCAATTCTATAGCTTTTGTATTGAATTTCCTTTTTTTACTACTATTTCTCTATATTGTTGTAAGAAAGAACA	GGTGCTCTTTTTTTCTTTTTTATATATAAAAAAATTAGATAGTATTGTGAG	GT	-14.2	WP_006015267.1	OG0000630
pTSS_+_141454_DEJ70_RS00725	DEJ70_RS00725	nucleoside-diphosphate kinase	0.103876	0.786532	-0.593709	0.105638	-0.402725	0.365881	-0.246813	0.551784	-1.16214	0.00366717	pTSS	DEJ70_00725	141478	141897	+	419	24		922.137	ACGATCTTAACATAAGGAAATGAT	ACGATCTTAACATAAGGAAATGATATGGCAATTGAGAGAACACTTTCGATATTAAAACCTGATGCAGTAAAAAATAATATTACAGGCAGTATAAATTCTTA	TAAATAAAAAATCTCTTTGATGGAACAAAAATTCACAATAAAGTAAATATA	AC	-10.7	WP_006014627.1	OG0000508
iTSS_+_525488_DEJ70_RS02580	DEJ70_RS02580	aspartate aminotransferase family protein	0.0988171	0.849172	0.705016	0.107866	-0.191668	0.762318	0.266555	0.628223	-1.12752	0.0212143	iTSS	DEJ70_02590	524913	526082	+	1169		5	37.8777		GAGTGAAGTCTTCATGAAAGAGCTAAGAGAACTATGTGACGAAAACGATATACTGCTATTTTTTGATTGCGTTCAGTGCGGTGCTGGTAGAACAGGAGAAT	GGTGTTATATTAATAGAACCAATACAGGGACAAGGTGGTATTAAAGTAATG	GA	-12.87	WP_006013093.1	OG0000248
oTSS_-_948792_DEJ70_RS04530	DEJ70_RS04530	MFS transporter	0.0745459	0.862125	-1.88939	0.000232616	-0.399621	0.414013	0.017939	0.967538	-0.436154	0.18762	oTSS	DEJ70_04540	946962	948233	-	1271			20.8205		TTTATTTTCGTCTGTGCAGATTAAACGACAAAAGCATAACGCAGTTGTCGTCTTATTTTTAATTTTTTGCACTATGTGCATCTTATTTCTTTACAAAACTT	TGCTTTATAAATTTTTTCAACTCCCTTACCATAAGGATAACGCTATACTAT	TT	-17	WP_006012555.1	OG0000181
iTSS_+_265762_DEJ70_RS01330	DEJ70_RS01330	isoleucine--tRNA ligase	0.0616471	0.880603	-1.33701	0.00311434	-0.0808315	0.969415	0.0161786	0.969775	-0.519277	0.105583	iTSS	DEJ70_01335	262890	266138	+	3248		9	13.4079		AAAAAGGTGAGTATGAACTATTATTAAAAGCAAATAGTGAATATTCTTCTGTATTTGATAACAATAAAGGGATTGTTGTTCTGACTACTGAGCTCAATGAC	TGAGAATGAGCAAATATTTCTGGGAGATGAAACAGAGAGCTATACTATAGA	AA	-17.3	WP_006015001.1	OG0000589
asTSS_-_304248_DEJ70_RS01520	DEJ70_RS01520	aminopeptidase P family protein	0.0479994	0.927664	-2.50345	0.000152027	0.129792	0.841148	-0.504555	0.278984	-1.72147	0.00148595	asTSS	DEJ70_01530	303936	305591	+	1655		2	27.5629		GATAGTAACCCAGTGAGGTAGTCAATGTTAAGTTTGCTTTTACCCATTTGTGTGGATCCTCTTCTTGTATATTATATACTCGAAAACTGCCCTGATCGAGC	TTTACAAATGCCTTCATATTTTCTTATGTCCTTCATAGTAAAATATTGCAG	GA	-14.2	WP_006014883.1	OG0000564
oTSS_-_194518_DEJ70_RS01030	DEJ70_RS01030	hypothetical protein	0.0463867	0.904062	-1.0048	0.00895852	-0.219835	0.618998	-0.0756405	0.876229	0.745418	0.0220442	oTSS	DEJ70_01035	191725	192099	-	374			23.4771		AGACAGGTAAGAAAACTAAATGGGTGTCATTCCAGCGTGTGATCAGATTTTCTTATTGGATCTCAACTGGGATGACGCCTGTTTATGAAAGAAATCTATTG	CCACCACTATTAATAAAATGTATCTGTTCAGCAAAGTAGCAAGATAAGGTA	AG	-34.3	WP_129827311.1	no_ortho
iTSS_-_177593_DEJ70_RS00935	DEJ70_RS00935	IS3 family transposase	0.0437626	0.908943	0.720151	0.0359297	-1.16483	0.0275804	-0.0632362	0.876229	0.317229	0.292553	iTSS	DEJ70_00940	177592	178251	-	659		10	459.886		GAAAAAAACGTCTTAACTACCTGTCTACTTTTTCTGGGTAAGGTCAAGGTGCTGGAATGACATGGTGAAATATTATTCAAGTAGCCTCTGTTCCAGTGCCT	TTCTACTATTAACTATTGCATTCCTGAAAAATTTGATTCATCATTTTCATG	GA	-22.8	WP_129827230.1	no_ortho
iTSS_-_72623_DEJ70_RS00400	DEJ70_RS00400	signal recognition particle protein	0.0413389	0.927453	-1.29048	0.00689475	-0.498686	0.343083	0.0787121	0.876229	-0.504371	0.142049	iTSS	DEJ70_00400	72266	73609	-	1343		8	15.6545		AAACGACCTAGTGGGAATGTTAAAAACTCTGAGTAAAATGGATGGCATTAGCAACATAATGAAATTCATCCCTAGTTCATTCACAAAAAAGCTAAGTAGCA	GAAGAAATTGATAAGTTACAAAAGAAAGTAAAAAAGGGTAAATTCGACCTA	AA	-15.3	WP_006014443.1	OG0000470
asTSSps_-_884285_DEJ70_RS04225	DEJ70_RS04225	hypothetical protein	0.0399281	0.951228	0.400705	0.178937	-1.2688	0.0213414	-2.41411	1.36285e-06	-0.586185	0.0394038	asTSS	DEJ70_04235	884023	884697	+	638			16.0646		AGGATATACTTAGCTTTGATAGTTGATTTTGTCTTCAAATGTGCTTTATAATCTTCTTTTTGCTGAATATTTAGTTGATCAAATAGGGTTTTAAATAAAGT	CAGTACTTAAGTTGCTTGAACTCTCTTTATTGTTTAAATAAAATTTTCCTA	AG	-14.4		OG0000206
gTSS_-_1253106_DEJ70_RS06090	DEJ70_RS06090	riboflavin biosynthesis protein RibF	0.0368237	0.931763	-1.38385	0.00335752	0.367893	0.42638	-2.35987	2.05768e-05	-2.68117	7.04433e-06	gTSS	DEJ70_06110	1252124	1253056	-	932	50		15.08	AAAATACAACTATTATATATAAAAAATATATATATAAAATATCAAATTGT	AAAATACAACTATTATATATAAAAAATATATATATAAAATATCAAATTGTATGAAAATTATTTACAACTGTGAACAAGGGACAAAAGATAATGTGGCACTA	TATTACAACTTTTCCTTTAGTGTTTTTCACGATTTATCTCCATAGTTTATA	AA	-6.8	WP_006015446.1	OG0000655
asTSS_+_1036406_DEJ70_RS05005	DEJ70_RS05005	preprotein translocase subunit SecY	0.0331194	0.944213	0.86345	0.035376	-0.147582	0.800599	-0.821085	0.0817782	-1.4507	0.00203193	asTSS	DEJ70_05020	1035894	1037222	-	1328		7	14.4217		ATAAATTGATCTTCAATGGAATGTAAGTAAAATCATCATTATGTAATTTTTTAAACTGTTTTTTGGGATATTGAACAATTACCTTTCTATAAGAAGATTCT	AATAGGCGTTAATAAAATTGCGTTAGCAAAAATAGTTGGTATTACACCAGA	AT	-12.3	WP_006012265.1	OG0000129
iTSS_-_1256117_DEJ70_RS06105	DEJ70_RS06105	elongation factor 4	0.03033	0.94145	-0.186333	0.633792	0.256161	0.565504	0.167712	0.726587	-1.03775	0.0080065	iTSS	DEJ70_06125	1254707	1256503	-	1796		3	26.3514		GCTTAATAAAGTCGATCTTCCTGCTGCAGATCCAGAAAGGATAAAGCTTCAGATTGAAGAGGTAATCGGAATTGATGCAACTGAGTCAATTTTGATATCGG	CTGGCAAATGTCTACAAGGCAATTGATAATAATAATGAGATAATAGTTGTG	GC	-26.2	WP_006015434.1	OG0000652
iTSS_+_329441_DEJ70_RS01630	DEJ70_RS01630	NAD(P)H-dependent glycerol-3-phosphate dehydrogenase	0.030261	0.944598	0.337819	0.377116	-1.44009	0.0336089	0.0190445	0.965788	-0.229537	0.463957	iTSS	DEJ70_01640	329101	330078	+	977		4	19.4643		GTGAAGTAGTCAATGAAGTTTTACCTAATAATCCTCTTGCTGTTTTTTCTGGTCCTAGCTTTGCTATAGAAGTTGCAAGAAAATTACCATATTCGATGGTT	AATAATTTTGGCTTGTAAGGGAATAGAAAAATCTACATTAAAATTACCTAG	GT	-15.5	WP_006014776.1	OG0000544
asTSS_+_407445_DEJ70_RS01990	DEJ70_RS01990	hypothetical protein	0.0289863	0.973543	-1.57483	0.0828372	0.0609244	0.959187	-0.14075	0.876229	-2.87197	0.00249051	asTSS	DEJ70_02000	406868	408001	-	1133		5	21.2146		AGATGTTTTCCAATTTGTGGATCTTGAGGCTTTCGATCTCCAATTTGTGAGGTTTTAAGCTTAATTGCTCCTTCAAATACTTTGATACTTTGTGCCTGCTC	GTAACATACCTTTATTTTTCTTATGTGTTTTTAAAAGATATAAAACACATA	AG	-18.1	WP_129827252.1	OG0000831
gTSS_-_1138701_DEJ70_RS05520	DEJ70_RS05520	hypothetical protein	0.0281675	0.934784	-0.111879	0.733309	-0.0661178	0.880185	-4.7237	3.18893e-10	0.0347254	0.902069	gTSS	DEJ70_05540	1138406	1138618	-	212	83		52.5448	ATCTATTGAAACTTTAAAGCCATTTAGCATTGACGGTGTATACTTAAGTGTTAAAATAAAATAAGAAGTTTTTAGGAGTTTAT	ATCTATTGAAACTTTAAAGCCATTTAGCATTGACGGTGTATACTTAAGTGTTAAAATAAAATAAGAAGTTTTTAGGAGTTTATATGGCAGTAGGTGGGAAA	CAGGCACTGGAAGAAGTGACTTTTTATTCAAATAATGATTATAATAAGAGA	AT	-14.5	WP_006015760.1	OG0000711
gTSS_+_620104_DEJ70_RS02965	DEJ70_RS02965	chromosomal replication initiator protein DnaA	0.0281134	0.955264	-1.15133	0.0125238	-0.982491	0.144914	0.391305	0.279373	-0.0221121	0.947866	gTSS	DEJ70_02970	620345	621727	+	1382	241		13.3031	ATACATAATATATTACTATTTTTTAATAACATACTTCTAATCCTCGGTACAAGCGACATTTACAAATTGATTGTTTTTATTTCAAAAAAATGATCAATTTTAGTGCTTTTATACTCTTTACAACTCGTCAAAAAATCCTCATAATTTTAGATATGTATTAAGTAGTGTTAGCTTTTTATCTTACAGTAAGCTACTGATTATCTTGCATCTTTCTGATTATTGTTCTTTCTTGGTGTGGTAT	ATACATAATATATTACTATTTTTTAATAACATACTTCTAATCCTCGGTACAAGCGACATTTACAAATTGATTGTTTTTATTTCAAAAAAATGATCAATTTT	TATTTATACAAGTACTTTACTTATTTATCAGTAAATTTAATATCTTATTTA	AT	-11.2	WP_006014815.1	OG0000552
asTSS_+_519811_DEJ70_RS02560	DEJ70_RS02560	ankyrin repeat domain-containing protein	0.0223752	0.943905	-2.12297	1.90618e-06	-0.0733691	0.852121	-3.09948	1.1245e-08	0.313714	0.185554	asTSS	DEJ70_02570	517709	521314	-	3605		5	21.1987		ACGATAAATCAAGTTGGGCAGCAAAATGTAAAGGGGTGTTTTTTTCGTTATTGCTCTCATTTATTTGCATGCCTCTATCTATTAACAGGTTTACACATTTT	ATAAACGTCAAATTTCTTCTCTTCCAACTTTTTTTCTATCATACTTAAAAA	AC	-16.1	WP_006013103.1	no_ortho
iTSS_-_214098_DEJ70_RS01135	DEJ70_RS01135	ankyrin repeat domain-containing protein	0.00814198	0.990991	-1.30252	0.0298717	-1.13371	0.145094	0.17179	0.833487	0.61746	0.13544	iTSS	DEJ70_01140	213303	214394	-	1091		3	12.4485		AGCAAAGTTTTTACTTGATCGTGATGCTAACATCAATGCTACAAATTATAAAGGTTTTACACCTTTGTACTTAGCATCTAACGATTGTCATTTAGATATGG	TATTTGAGTACTCCCTTGCACATTGCTGCTAGACATGACAAACTAGAAATA	AG	-21	WP_006015122.1	no_ortho
asTSS_+_506949_DEJ70_RS02505	DEJ70_RS02505	hypothetical protein	0.0059614	0.990991	-1.58604	0.00100925	0.470997	0.303934	-0.265008	0.523528	0.184074	0.541951	asTSS	DEJ70_02515	506807	507808	-	1001		9	10.6916		ATAACAGCAGTAGCACCCATGATGAGAAGAATCGGTTCTGCAGTGGTGATTACACAAAGCTCAATACATAAACCAGCAATGACCATACCAACCATTGTACC	ACATCTCTATTAGCTTTAATACAGGAGCAGTTCCTGCTACAATAGCTCCTA	AT	-14.2	WP_129827255.1	OG0000047
iTSS_-_1245452_DEJ70_RS06045	DEJ70_RS06045	prolipoprotein diacylglyceryl transferase	-0.00098085	0.998445	-0.117014	0.800425	-0.155405	0.790923	-0.464183	0.270619	-1.32928	0.00467289	iTSS	DEJ70_06065	1244898	1245689	-	791		3	21.0049		ATCGAGATACTAAAGACCTGGGAAGGAGGGATGTCATTTCATGGCGGTGCTATAGGAGTTTTGCTTGCAGTAATAATCTCCTGTAGAAGACATAACATTCC	GGATTGGGTACGTATTGATATATGATCCGGTTCTCTATATAAGCAATCCTA	AT	-22.6	WP_006015468.1	OG0000662
asTSS_+_960773_DEJ70_RS04585	DEJ70_RS04585	GTP cyclohydrolase II	-0.00101156	0.998445	-1.22953	0.073907	-1.05987	0.214888	-2.20503	0.0020393	-2.52706	0.000580503	asTSS	DEJ70_04595	959905	960990	-	1085		3	10.2789		TTACTCTGACATATGTATTTTACCTTACTTGCAGTCAAAGTAACATATACATTACCTGATATAAGCTTATATTGACTAAATAAATTTTTTTCTAAAGTTTC	GGAGCAGTTCATCGAAATTGCTTATCAACAGACGTTTGCTACTATGTTCTT	TT	-10.2	WP_039950245.1	OG0000736
iTSS_+_230894_DEJ70_RS07220	DEJ70_RS07220	hypothetical protein	-0.00159934	0.998445	-3.03486	0.00531116	0.277693	0.797159	0.549038	0.543978	0.474393	0.475216	iTSS		230778	230942	+	164		8	54.4213		AGGATACAGAAAACTGATAACTGGCGATTATATGGGAGCTTTCTTGTGAAAGCTCTTTTGCATAAGAGATTTATAATTGACCTAGAAGGTCAACGCTGATA	CTTACAGTTAATCCAATTGATTTTGGTGAATCGTTTTGTTACAAACTCAAA	AG	-24.2	WP_006015071.1	OG0000005
iTSS_+_352540_DEJ70_RS01755	DEJ70_RS01755	30S ribosomal protein S12	-0.0100747	0.990991	1.48852	0.03001	0.1875	0.849745	0.549439	0.446901	-2.79511	0.00203193	iTSS	DEJ70_01765	352509	352883	+	374		1	17.2681		GTAGATCAGGGTTAACTCGCAAGAAGAAGGTGCCAGCTTTGGGAAAATGCAATCCTCAAAGAAGGGGTGTTTGCACTAAGGTATATACTACAACTCCTAGA	AGTTTTAAATTTACAGTATATGCCTACGATAAATCAATTAATATGTAAGGG	GT	-18.7	WP_006014700.1	OG0000531
iTSS_+_464238_DEJ70_RS02295	DEJ70_RS02295	YihY/virulence factor BrkB family protein	-0.0163069	0.971033	-2.00351	0.000172995	-0.506701	0.322342	-0.07533	0.876229	-0.803473	0.0284287	iTSS	DEJ70_02305	463528	464343	+	815		9	25.3893		AGGTGGTGTGATAGTATCGTTACTATTTTTTTATGTGCTAAGTTTGATTTTTATATATGGAGCAAAATTTAATTTTCAGCTAAAATATTTCAATGGATCTT	CAATACTTAAAAGCTTCCTTTGACCAACTGAATTTGATATATGGAAGTTTA	AG	-10.3	WP_039950484.1	OG0000754
asTSS_-_1087276_DEJ70_RS05315	DEJ70_RS05315	hypothetical protein	-0.0177272	0.964523	-1.62152	0.000277802	0.69521	0.145094	0.459235	0.164502	0.0168479	0.954186	asTSS	DEJ70_05330	1085764	1087731	+	1967		8	13.8684		GTAAATACTCTTTTGGAAAAGAAGATTTGCCGGCTGTTTGTGGTATCTTCAGCATTTCTAATGCTTCTGATATCTCATCTGGTTCTAATACTTCATGTAGT	GCCTGAAACTAATTTAATCAACTGCTCTTTTTTTTCATATACTTGCTTGTG	GT	-21	WP_039950189.1	OG0000731
gTSS_-_846141_DEJ70_RS04025	DEJ70_RS04025	adenylosuccinate synthase	-0.0184626	0.972532	-1.17489	0.0279512	-0.368601	0.542158	0.0195368	0.969872	-0.853387	0.0390658	gTSS	DEJ70_04035	844774	846051	-	1277	90		15.3148	TTTATTTTAGAGATATAGGAAAGGCGTAGATTTCTCTTTTCATTTGTAGCATGCTGCATTAATATTTACGTATTAATCTAGAAAATAGTG	TTTATTTTAGAGATATAGGAAAGGCGTAGATTTCTCTTTTCATTTGTAGCATGCTGCATTAATATTTACGTATTAATCTAGAAAATAGTGATGAATAATAT	ATAATGATGAATAATTTGATAATATATTAAGAAAATCGATAGTATATTTCT	TT	-13.7	WP_006012833.1	OG0000219
iTSS_-_1464928_DEJ70_RS07060	DEJ70_RS07060	DMT family transporter	-0.0330066	0.955264	-1.37956	0.0246018	-1.21074	0.145094	-0.583121	0.246722	0.613343	0.144049	iTSS	DEJ70_07085	1464529	1465428	-	899		6	10.186		ACTTAATAAGAAACTTGTAACAAAAGAGTCAGTAATAAGTATGTTATTTTATTCAGCTCTAACGACAACTATTTTTTCTACTCCACCTTTGTTATTTTATT	AAAATTCTTATTTTTATTGTATCTGCATTGATCTTTGCTATATTGGATATA	AC	-8.8	WP_006014158.1	OG0000418
iTSS_+_1304620_DEJ70_RS06340	DEJ70_RS06340	IS481 family transposase	-0.0353953	0.940921	-1.30388	0.00888409	-1.13505	0.112121	0.231517	0.628223	-0.327176	0.352524	iTSS	DEJ70_06360	1303577	1304665	+	1088		10	15.4701		AGAGACTGATATTAGTTTTAACTACCTCAATTCTTCTGTCAGTTAATTCATGCCTGTCAGATTAAGTTGTGTCTAGTACAATTTAAAAAACTAAAACGTGC	CTTAATAGCAAACACATTGCTTTTCAGAAAAATATTAGTAGCATGAAACAA	AG	-16	WP_096616077.1	OG0000003
iTSS_+_766582_DEJ70_RS03660	DEJ70_RS03660	redox-regulated ATPase YchF	-0.0358101	0.906698	0.592201	0.0283821	-0.0981762	0.787139	-3.69384	6.52722e-10	-4.01405	3.92775e-10	iTSS	DEJ70_03670	766375	767469	+	1094		2	37.5326		GAAGTTGTCGATATTGCCGGCTTGGTTAAGGGTGCGAGCAAGGGTGAAGGACTAGGAAATAAATTTTTGAGTCATATCAGAGAAGTTGATGCCATTGTTCA	AACAAATTGCCTCGATTGCTCACTCGGGGAAAATAATCTACAATCAACTGG	GA	-19.2	WP_006013808.1	OG0000357
pTSS_-_995509_DEJ70_RS04780	DEJ70_RS04780	malate dehydrogenase	-0.0360582	0.952706	-1.46729	0.0200752	-0.420036	0.545501	-0.602809	0.240873	0.392219	0.352524	pTSS	DEJ70_04790	994167	995486	-	1319	23		10.7486	ATTACTAACAATAAGCTCAAAGC	ATTACTAACAATAAGCTCAAAGCATGAATGATGATTTAGATAACACCACAAAACAAGAAGCACTTAAGTACCATAATAAAAGTGGTAAACCTGGTAAGGTA	ATTCACAAGCTAATAGTTGAACATTCATAAAAACCCCATATACTTAAAAAA	AT	-10.7	WP_006012409.1	OG0000153
iTSS_+_419049_DEJ70_RS02045	DEJ70_RS02045	PAS domain-containing protein	-0.0511826	0.869313	-0.229003	0.418218	-0.399247	0.27699	-2.78254	2.72599e-08	-1.08732	0.000450419	iTSS	DEJ70_02055	418893	419336	+	443		4	18.6787		AAAGATCGAGGTTATATTTGTGAAAATGCAGGAGAAAAAGCTATTGAATTCTATGGTTTTGAAAAAAAGATGTACATCGATGGTAAGTATGCAATTGATGC	ACACTGCAGAAATCATGGAGTCATGGCAGCATTGTTTTATCATTGAAGTTA	AA	-13.2	WP_006013549.1	OG0000316
asTSS_+_960182_DEJ70_RS04585	DEJ70_RS04585	GTP cyclohydrolase II	-0.053521	0.93026	-0.342381	0.551413	0.204911	0.772433	-0.303455	0.647386	-1.01122	0.0441946	asTSS	DEJ70_04595	959905	960990	-	1085		8	22.6318		ATACTGTATGCTCTTAACTTATTAGTTAAACCAATGCCTCTCCCATCTTGCATCAAGTATAATATAATGCCATTCCCAAAGTCGGTCATTATTTGAATCGC	AACCCAATACTCTATTTGCATCAACAGTATCAAGATTATATTTTCTTTGCA	AT	-11.9	WP_039950245.1	OG0000736
asTSS_+_227618_DEJ70_RS01200	DEJ70_RS01200	iron ABC transporter permease	-0.0553388	0.908943	-1.24423	0.0132117	-0.487556	0.382337	0.345131	0.409036	-0.749191	0.0480978	asTSS	DEJ70_01205	226675	228273	-	1598		5	14.1643		GTGAAAGTATCGATAGCAAGAAACTGTGGTGTGCCGAAATCTGTAATTACTTCCATTAGTACCAAGGATAACCCAGCTATAATTGATGGACGTATGGAGGG	TAGTTGAATATTTGTCATGCAATAAAAACCAAGTACGGTATATTCCTGTCG	GT	-18.5	WP_006015083.1	OG0000599
asTSSps_-_1091931_DEJ70_RS05335	DEJ70_RS05335	hypothetical protein	-0.0582466	0.881861	0.402793	0.227071	-1.47283	0.0158929	0.190249	0.643709	-0.668787	0.0344982	asTSS	DEJ70_05350	1090600	1092609	+	1358			18.7265		AATATTTATCAGCTCTGTGTTTTCTTCTTTCAACTTACTTAGTTCAGTCTCACCTTGATCCAATTTTTTCTGTAGTTCCTCATTTATTCTATTTGTTGATT	TCTTCTACCAACAGCTTTTCATTATTATCTGTTTTCGGTATTCTTTTTGTA	AA	-4.4		OG0000730
asTSS_+_869176_DEJ70_RS04140	DEJ70_RS04140	DNA translocase FtsK	-0.059544	0.954924	-1.71518	0.000133804	0.116349	0.793437	0.101196	0.871074	0.15228	0.570168	asTSS	DEJ70_04150	869163	871274	-	2111		10	16.0712		ATCTCTCTCTTTCCTGAGTAACTCGGAGCACTGACAATACCTTCTTTCTCCATTCTTTCAACAATATTTGCAGCTCTGTTATAGCCTATTCTAAGTTGCCT	TCATCTTAAAATAACTTTCTTTGGTTTAAGTTAAGGGTTATTCTACCAATA	AT	-11.9	WP_039950302.1	OG0000741
pTSS_+_1426579_DEJ70_RS06895	DEJ70_RS06895	transposase family protein	-0.0615471	0.883642	-1.17809	0.00774645	-1.0091	0.109968	0.0818533	0.876229	-0.344084	0.279147	pTSS	DEJ70_06920	1426828	1426929	+	101	249		12.4326	TTTTAGGTGAATAAAATATTTCAAATGGCAGCAGCTACCCCGTATCTGAACAGACAATAGACTTCTTGGATAACTTAGGAAACAAGTAGTAGAAGCAATATTAGGGAAGGTATAAATTTTGAGCAGGTAAGTAAACTTGATGAAGAGAAGCTTCGAAGACTAAGAGGAGTAAAAGGAAAAACATTGGAAAAATAATAGAAATTTTAATAGAGGAAGAGGCCAAGAAAAAGGCAAGAGGAGGAAAACCAA	TTTTAGGTGAATAAAATATTTCAAATGGCAGCAGCTACCCCGTATCTGAACAGACAATAGACTTCTTGGATAACTTAGGAAACAAGTAGTAGAAGCAATAT	TGCAGTCTATAAAGTTTTTTTAAACTACTTTTAAAATAGGTAGAATGTAAT	TT	-10.5	WP_129827318.1	no_ortho
gTSS_-_517676_DEJ70_RS02555	DEJ70_RS02555	type I secretion system permease/ATPase	-0.0663777	0.827672	-2.74744	5.44784e-08	-0.746468	0.0743821	0.299286	0.24963	0.480789	0.0429639	gTSS	DEJ70_02565	515682	517427	-	1745	249		34.178	TCAGAGGAGTGATAGTAAGCATTCTACTAAACTGTCATTGAGTAGTAGATAAGAAAAACGTAGAACAATTGGCAAGGCTATCGTATAAGGTTATAGTAGAGAAGAAATTAGATAGCCTTACTATGAAAAAGTTTATATTCGCATATCATTAATATTTTATTACATTAATGATATGGTAAGGCAATAACTGTTAATACTTCTGAAATAAAAACTATGTATTGTACATGTAATTAAATAAAAAGGAAGATT	TCAGAGGAGTGATAGTAAGCATTCTACTAAACTGTCATTGAGTAGTAGATAAGAAAAACGTAGAACAATTGGCAAGGCTATCGTATAAGGTTATAGTAGAG	AGAGGAAAAGAGATATAGATTGTAGTCACTGACTCTGATAACATCAACTTT	TC	-12.2	WP_006013106.1	OG0000251
iTSS_+_618589_DEJ70_RS02955	DEJ70_RS02955	hypothetical protein	-0.0676093	0.948843	-0.317362	0.750123	0.17286	0.897687	0.598407	0.568733	-5.4468	0.000203824	iTSS	DEJ70_02960	618573	619277	+	704		1	127.76		GTGTGACAGAAGGCAAGAATAAAGTGATCGTATCTGGGTTGGTTGGTGTTTCATCAACTTTAGTATTTTTAACAGTGATTCACATTGCTGCAAAGATAGCC	AATATGACTTTAGTATGGTATTTGAGGGATTATTATGGTAGCAGTTTTAAG	GT	-17.2	WP_006014820.1	OG0000554
pTSS_-_846070_DEJ70_RS04025	DEJ70_RS04025	adenylosuccinate synthase	-0.0717833	0.843784	-0.140251	0.687785	-1.04395	0.0431576	-0.221543	0.550351	0.0984821	0.724113	pTSS	DEJ70_04035	844774	846051	-	1277	19		51.2564	ATTAATCTAGAAAATAGTG	ATTAATCTAGAAAATAGTGATGAATAATATTGTAATTGTTGGTCTACAATGGGGTGACGAAGGCAAGGGTAAAATAGTAGATTATCTTTCTGAGAATGCAG	AGGCGTAGATTTCTCTTTTCATTTGTAGCATGCTGCATTAATATTTACGTA	AT	-13.1	WP_006012833.1	OG0000219
asTSS_+_312339_DEJ70_RS01550	DEJ70_RS01550	hypothetical protein	-0.0824911	0.860312	-4.60356	4.55951e-08	-0.206234	0.7065	0.140747	0.847368	-0.940179	0.0240859	asTSS	DEJ70_01560	310425	313253	-	2828		4	167.466		GCAGAGCTGACCTTTTTTTCTATAAGTTTTAAAGTGATGGTGGGTATCTTTATCTGGAATAGAGTATGTAGCACTTTGAATGTTTTTATTACTTGAAATAA	AATTGTAATTTTCTTTTGGACTCTTCTCTCTCAGTACCATAATATTCAGTG	GC	-12.2	WP_039950755.1	OG0000779
pTSS_-_826739_DEJ70_RS03935	DEJ70_RS03935	hypothetical protein	-0.0953041	0.830878	-1.04273	0.0149601	0.0637091	0.911803	0.361455	0.378518	-0.705158	0.055892	pTSS	DEJ70_03945	825971	826705	-	734	34		1604.48	ATAGGTGGGGTTTTAACTAAATTAAAAAAAATTT	ATAGGTGGGGTTTTAACTAAATTAAAAAAAATTTATGAACGATGAGGATCTTTTCGAAGAAGGCGATGATAATGTTGAAGAGAATAGCGATGACAGAAGAG	TGTAAACACTTTTCATTAGTATTAATTTAATTTTTTCATATACTATAATAA	AT	-8	WP_006013937.1	OG0000379
iTSS_+_261303_DEJ70_RS01325	DEJ70_RS01325	tRNA (N6-isopentenyl adenosine(37)-C2)-methylthiotransferase MiaB	-0.0978177	0.805555	-1.83645	0.000192698	0.278712	0.530485	-2.81295	1.49977e-06	0.317658	0.302339	iTSS	DEJ70_01330	261131	262453	+	1322		2	17.7618		ACTCAGAGCTTGGAAGAATCCATTCATCACAAAAAAATAAGGAAATGACCATAGTGGTGGCTGGATGTGTAGCGCAAGCAGAGGGAGAAGAAGTGTTCAGA	GGTGATATTAAATACTTGTCATATTAGAGAAAAGGCAGTAGAAAAGCTTTA	AC	-21.6	WP_006015006.1	OG0000590
iTSS_-_1155674_DEJ70_RS05590	DEJ70_RS05590	quinone-dependent dihydroorotate dehydrogenase	-0.108902	0.728771	0.125418	0.960079	-1.02789	0.0351893	-0.0787135	0.876229	0.000705229	0.997946	iTSS	DEJ70_05610	1154634	1155701	-	1067		1	20.8431		AAAGTGTTTTACAAAATGATATTACGTAATTTATTGTTTTTACTGCCGCCTGAAATTGCTCACTCCTTGGTAATAACGGCGTTAAAAAAGATGCCCTGTAG	GCTTTCTAAGTTATTCTTGTTGCATGGTAAAAAATAAACTAAAAATAAGCA	AA	-13.3	WP_006015737.1	OG0000705
asTSS_+_179166_DEJ70_RS00945	DEJ70_RS00945	iron-containing alcohol dehydrogenase	-0.112874	0.926768	-1.34252	0.00410242	0.0852619	0.876977	0.14367	0.799551	-0.539255	0.107105	asTSS	DEJ70_00950	178860	180134	-	1274		8	13.2049		ATCTAAAGTGATCGGTTTGGTAATCGGGTTTTGTATTGACAATATCTCCTCTTGCAAGTTAGCCATAGTAATCGTCGTAACAGCAATTTTTTCGCCATGTA	AGAATTTTTATAAATTTGGTATTACCAAAGAACTGAGTTATATGTTTTACA	AT	-10.3	WP_006013981.1	OG0000388
oTSS_-_751984_DEJ70_RS03575	DEJ70_RS03575	hypothetical protein	-0.116512	0.644307	-0.203407	0.405888	-1.05318	0.00448833	-0.430311	0.11245	-0.580024	0.0211896	oTSS	DEJ70_03585	749813	750448	-	635			118.982		GAATCATTTAATGTAATGCCAGTACTCTTTCTTCTTGTCATTCCAGTGCGTGATGCTGGAATCCAGTTTTTCGTTTCATCAAATTTAGCATAACTCAAGTT	ATAGCGATTATAAATGATTTTCTTCATCGCGTTTAATGCTAAAATAAGGAG	GA	-10.3	WP_006013753.1	OG0000349
asTSS_+_334069_DEJ70_RS01660	DEJ70_RS01660	EVE domain-containing protein	-0.122333	0.72154	-2.22964	7.40275e-06	0.0893741	0.844113	0.0272947	0.939899	-0.00522783	0.984934	asTSS	DEJ70_01670	333832	334230	-	398		5	27.3533		TTTACCTGTATGATAAAAAAATGCAAGATCGCCTAATTTCATAGCTCTCATGTAATTTTGAGCTTGATAATTGCATACACCATTCCACTGTGTCACCTGCT	ACATGATAATACTCCTTTAATACTTCAACTATTCCAAGTATAACTCTCTCT	TT	-12.7	WP_006014745.1	OG0000540
gTSS_-_437555_DEJ70_RS02145	DEJ70_RS02145	DUF2671 domain-containing protein	-0.129462	0.879162	0.170725	0.834393	-0.370636	0.722073	0.551011	0.4765	-3.02765	0.0018085	gTSS	DEJ70_02155	437149	437427	-	278	128		24.7377	GACAAAGATTATTATATATTTTACTATGGTTAACTAGTATAATAACCAATTGTTATACTAGAATTAAGGGATCGTTTATTTACATCTCTCTTAAAATGTAATTTTTATAATCAATTAGAGGGGGTTAT	GACAAAGATTATTATATATTTTACTATGGTTAACTAGTATAATAACCAATTGTTATACTAGAATTAAGGGATCGTTTATTTACATCTCTCTTAAAATGTAA	AATAAAATTTTTTATTTTAAGTTGTTATTTTATAAAGTAAAATTTTAAGTG	GA	-19.3	WP_006013499.1	OG0000307
iTSS_-_1006411_DEJ70_RS04840	DEJ70_RS04840	pyruvate%2C phosphate dikinase	-0.130144	0.878863	-1.39208	0.00145694	0.358956	0.392224	-0.0316694	0.93479	-0.12722	0.756023	iTSS	DEJ70_04850	1004942	1007614	-	2672		5	12.2388		ATCGATCAAGAAGTAATGGGCAAAGGACTGCCAGCTTCTCCAGGTGTTGCTTCTGGATATGTAGTATTCAGTGCAAGTGATGCTGAAAAAGCTGCAGAGCA	TTGATCCAAAAACCTTTGACAATTTATTACATCCAGTTCTTGATGTTAAAA	AT	-26.2	WP_039950222.1	OG0000734
iTSS_+_929866_DEJ70_RS04440	DEJ70_RS04440	signal peptidase I	-0.130278	0.635975	-1.14227	0.000253684	0.0717023	0.84522	-0.0597728	0.876229	-0.443477	0.0676819	iTSS	DEJ70_04450	929848	930630	+	782		1	896.105		AAATTTATAAAGAAAATAAAATTGAAAGAATTGAGAGAGAACCGGATAGCAAGAACGAGAAAGTTTTTATCTTCACTGTTTTTTTTGCTACTAATTGCACT	ACTTATGAGTAAAATTTCACATTACCACTTTTATGTGTTATGATAAGTTTA	AA	-12.1	WP_006012627.1	OG0000191
asTSS_+_557961_DEJ70_RS02740	DEJ70_RS02740	ankyrin repeat domain-containing protein	-0.133614	0.700665	0.141173	0.686116	-1.49338	0.00929454	-2.63868	8.75738e-07	-2.9594	3.25127e-07	asTSS	DEJ70_02750	556638	558578	-	1940		4	17.3477		AGCTCCTTTTGAGAGGAGAGAGTTTGTATTATCGTAATGACCTTTGGCAGCAGCAAGGCATAATGGTGTTTTTCCTTTATTATCTTGTATGTTAGGATCTG	GTTGCTATTTGTTGTGGAGTTTTACCCTTTCTACTTGTTATATTAGGGTTA	AG	-20.8	WP_129827257.1	OG0000061
oTSS_-_934863_DEJ70_RS04460	DEJ70_RS04460	Fe-S cluster assembly scaffold IscU	-0.133919	0.71501	1.05688	0.00281146	-1.2486	0.0332953	-0.159399	0.732145	-0.610643	0.0501288	oTSS	DEJ70_04470	933227	933610	-	383			22.2722		GAAAATATGCGGAAGTAATTTTTATACGTTAACGGCTCACCCAACCCACTTGCAATCTGGATCCCAGACTGGGATGGCAAGAAAAGGCTACTCGGATAGGA	GATAGATTTTGAGCTCTTAAAATATCTCTATTTGTAATTATAATGAGATTG	GA	-17	WP_006012607.1	OG0000187
iTSS_+_595016_DEJ70_RS02835	DEJ70_RS02835	NAD-glutamate dehydrogenase	-0.138096	0.619053	-1.22073	0.00028158	-1.05188	0.018453	0.190071	0.486178	0.00110749	0.996271	iTSS	DEJ70_02840	590950	595611	+	4661		9	10.8694		GTAGGGTATCATTTTGGTTAGTAAAAAATCTTGGTAAGCTTAATCTTGTAGAACTAGATGGTGTTACAAAATTTAGGGGTGCAATTGAAACTTTAGGCCAT	TGATGTTGATTCATATTTGCAAGTAGTGAGAAGTGTGCAAAAATTTATTGG	GT	-13.4	WP_006012006.1	OG0000074
iTSS_-_668221_DEJ70_RS03195	DEJ70_RS03195	replicative DNA helicase	-0.138134	0.727039	-1.14779	0.00477301	0.186552	0.670501	-2.12385	1.2418e-05	-0.0757321	0.876046	iTSS	DEJ70_03200	667133	668575	-	1442		3	10.1926		ACTTATTTAAGGAGATGCTTAATCAAGCTCGGGCAGGAGATAGTTGACGATAGTTACAACTACGACATTGAAAATCCTGCACAGGTACAAATTGAGCAGGC	AGGCAAGCATTGCGCTTGACATCTATAGCTTGACCAGAATAATCCGTGATA	AC	-23.3	WP_006013362.1	OG0000044
pTSS_+_27642_DEJ70_RS00145	DEJ70_RS00145	quinone oxidoreductase	-0.148592	0.65604	-0.431102	0.170205	-0.468255	0.271046	-3.43888	2.27845e-08	0.132255	0.894183	pTSS	DEJ70_00145	27663	28640	+	977	21		24.9633	AGTTTTTGTCTTACATTTATC	AGTTTTTGTCTTACATTTATCATGGTTAGAGCTATACAAATTAAAAAAACTGGGGGGCCAGAAGTATTAGAATTTGTAGATAAGAGCATAGGTGAGCCAAA	AACACTAAATAACATTTTGCAAAATATTAATTGCTAGATAACATAATTAAA	AG	-18	WP_006014286.1	OG0000442
iTSS_+_22068_DEJ70_RS00100	DEJ70_RS00100	heme biosynthesis protein HemY	-0.148811	0.858654	-1.13292	0.146182	-0.0810429	0.942938	0.430951	0.582572	-2.43019	0.00543814	iTSS	DEJ70_00100	21924	22370	+	446		4	17.653		ATGGATCAAATAAATAAGAAGATGTCTTTGGATGACGATTTTGACGATGATGAAGACGACGATTTTGACGATGACGAAGATAGCGAGGATTATAGAAGCCA	GGGTTGCAGTTTCAGGTGGTGGATGCTCTGGCTTCAAGTATAATTTTCTTA	AT	-10.7	WP_006014258.1	OG0000436
iTSS_+_550659_DEJ70_RS02705	DEJ70_RS02705	NADH-quinone oxidoreductase subunit L	-0.151374	0.582049	-3.20162	6.41978e-09	0.692486	0.0629031	-0.182395	0.547205	0.000403956	0.998505	iTSS	DEJ70_02715	549036	550883	+	1847		9	44.8059		GTGTATGAGTTTGTTATAATTGCACTGATAAGGTTTATATCTAGGCTTCTATGGAAGTTTGATGTTAAGGCTATTGATTCATTTGGACCAAATGGTGTTGT	AGAGTAAATTTTTACTTAAGTTTTTGCAGAATAAATGGTACTTTGATGAGG	GT	-18.2	WP_006012911.1	OG0000230
iTSSps_-_161105_DEJ70_RS00845	DEJ70_RS00845	phage portal protein	-0.160365	0.654857	0.457771	0.155956	-1.1017	0.0433485	-0.071247	0.876229	-0.672033	0.0355503	iTSS	DEJ70_00845	160381	161124	-	1004			84.0835		GTTATGACTTTAGAGTTGATAAATTGACTGGGCGTTCAACAGTACTGCATCTTAAAACCTTTAACCCTTTGAATGATTGGTATGGACTATCACCAATTGAG	CTAGATTTTACTGTATTGATTAATCCGCAACTGGGGTGTAAATAACAACAG	GT	-10		OG0000519
asTSS_+_711022_DEJ70_RS03400	DEJ70_RS03400	CCA tRNA nucleotidyltransferase	-0.162766	0.727829	0.786274	0.0665309	-1.07534	0.145094	-0.371578	0.409036	-1.00183	0.0221893	asTSS	DEJ70_03410	710705	711922	-	1217		8	15.2285		ATAAAAATAATAGCTTTTTCTTTTGCTTATTTGAAAGACGTAAAAACTTGCTCACTTCTTCTCCAAGACTAACTCTATCTTCAGCAGTCCTAATAAGCAAC	GTATTTCTTTTGTTCTTTTTCTGAAAGCTCTGTTTTGATATCGTTTGATAA	AT	-9.7	WP_096560729.1	OG0000822
iTSS_+_37942_DEJ70_RS00190	DEJ70_RS00190	hypothetical protein	-0.167559	0.751548	-1.15779	0.00815894	-0.0826329	0.988403	0.45209	0.189899	-0.0752179	0.82368	iTSS	DEJ70_00190	37585	38373	+	788		5	12.3596		ATAGATCGAGACGATATAATAAAAGAGGCAGCAGAGAGTACTTTATCGCAATATGGTAGCATAAAAAGCATTTTTTTTGATGAAGAGCAGGTTAATAGAAT	ATATAGCAAATTTGCGTGCGAAGGAGTGTTTTTTTATCAACAATTATTATA	AT	-9	WP_006014310.1	OG0000445
iTSS_-_1045518_DEJ70_RS05100	DEJ70_RS05100	50S ribosomal protein L3	-0.171172	0.505738	0.156062	0.551828	-0.305414	0.337559	0.135395	0.673705	-6.06848	3.11199e-12	iTSS	DEJ70_05115	1045038	1045760	-	722		4	153.758		ATGTAAATTATACGAAAGTAGATTAACTGATCTATTCGGAATAGAGTGTGGTAAAAAGGTGGGAGTTAATCATTTTGTAGTTGGTCAATATCTTGATATTA	ATAGCAAAACCTCAGTTGGAATATTTAAAGAAAAAGGGTATAAATAGTAAA	AT	-15.1	WP_006012213.1	OG0000111
iTSS_+_246525_DEJ70_RS01275	DEJ70_RS01275	type IV secretion system protein	-0.178625	0.613528	-1.67307	0.00020051	-1.50425	0.0100893	-0.194512	0.624533	-0.280402	0.342633	iTSS	DEJ70_01280	246232	249105	+	2873		2	17.9675		ACCAAATTACAGTAATAAGTTAACTGATAATGCTAGTCTTGATGAACGAGAAATATGTGGGGACATAGGCTTTGGAAATAATGAATTCTATAGCAATAGAC	AATCCAAAGAGAGTACTTGTGCCCGCTGTATTTTGTGCTAATGATTTAATA	AC	-15.3	WP_039950782.1	OG0000784
pTSS_+_948951_DEJ70_RS04540	DEJ70_RS04540	type I DNA topoisomerase	-0.181298	0.624771	-0.0300808	0.938107	-1.97438	0.00174837	-0.781897	0.0440205	-0.841017	0.0205454	pTSS	DEJ70_04550	948968	951418	+	2450	17		25.9838	TTTAAGTACTAATAATT	TTTAAGTACTAATAATTATGGCATTATTAATAGTTGAGTCGCCGGCAAAGGCAAAGACGATAGGTAAATATTTGAGTAAAGAATTCAAAGTGGCTGCATCC	CCATTAAAATATTTTTTTACTTTTTATTCTATATATTTCAACATATTACCT	TT	-18.1	WP_006012553.1	OG0000180
pTSS_+_624169_DEJ70_RS02985	DEJ70_RS02985	membrane protein insertase YidC	-0.182703	0.663408	-0.398689	0.228222	-2.13359	0.000387404	0.154957	0.716631	0.0895438	0.747862	pTSS	DEJ70_02990	624191	625900	+	1709	22		21.0779	GAGGTATGTTCGATTTAATTTC	GAGGTATGTTCGATTTAATTTCATGTCAGAAGCAAAAAATTTAATTTTAGCAACAATTCTTTCTATATTGATTATAGTATTATGGCATATTATTTATGATA	AAATAAGTAAATTTTATTGTTTTAGTACAATATTTAATATATACTTTAAGG	GA	-8.5	WP_006014799.1	OG0000549
pTSS_-_1411667_DEJ70_RS06800	DEJ70_RS06800	P-type conjugative transfer protein VirB9	-0.183049	0.844629	-2.64918	0.014135	-0.31869	0.779019	-3.62569	0.00153472	-3.94631	0.000713807	pTSS	DEJ70_06825	1410865	1411650	-	785	17		51.1594	CAGTTTATTTTGATACT	CAGTTTATTTTGATACTATGATTAGGGTACTCTTTGTTGCACTATTATTTTTTTGTGGTGGTTATGCACTTGCAAAACAGGAACCACGACCAATAGCTGGT	GGGATAGCTTAACAGTTGCAGTGCATGTCTATCAATGATAAAATAAAAATC	CA	-17.3	WP_006014058.1	OG0000397
asTSS_+_459757_DEJ70_RS02275	DEJ70_RS02275	hypothetical protein	-0.18331	0.662626	-1.07086	0.00457643	-0.583739	0.198508	0.164712	0.658363	-0.426476	0.116621	asTSS	DEJ70_02285	459179	460411	-	1232		6	10.7234		GTTCGTTAAGATCGTTTAAATAATTAGAGCCGTAATATCCGCCTTCAATATCGCTGTAAAAAGATAATCCTTTTTCTACCCCACCTTTTAACACTAAATTA	AATACCTTCATATGCTAGACCCTCTAGCATTTTTTTCTTACTCTTACATTG	GT	-5.9	WP_006013456.1	no_ortho
iTSS_-_1210093_DEJ70_RS05875	DEJ70_RS05875	hypothetical protein	-0.18556	0.575218	0.300697	0.338758	-0.434272	0.298362	-0.531808	0.124537	-1.23301	0.000656073	iTSS	DEJ70_05895	1209572	1210768	-	1196		6	33.959		ATAGTTTTAACAAATGTTGAAAAAGTAGCATTTGATACCAATGTAGAATTTATTTTAACAGACGAAGAGGGAAGAGAAAACTTTCTGTCTGATAATTTGCC	TTCACCTTTTTAATCTTGGCAAAGTCAATGCGAATAACGTATCAGATTTAA	AT	-17	WP_006015576.1	OG0000674
pTSS_-_1125344_DEJ70_RS05460	DEJ70_RS05460	23S rRNA (guanosine(2251)-2'-O)-methyltransferase RlmB	-0.191399	0.55099	-1.20132	0.00165133	-1.03189	0.0486199	-2.17709	2.68623e-06	-0.623657	0.0277999	pTSS	DEJ70_05480	1124553	1125311	-	758	33		13.3894	TTATTCTATAAAAAACTGATTTTCAATAATGAG	TTATTCTATAAAAAACTGATTTTCAATAATGAGATGAAATCATCAAAAGCTAATGAAAACTGTTGGATATATGGAAAGCACACTTGTATTTCAGCATTAAG	AATTGAACTGCATAATTTTACAACAATATATAAACACAGTAAAATATTGCT	TT	-10.6	WP_006015773.1	OG0000717
pTSS_-_1204707_DEJ70_RS05840	DEJ70_RS05840	Rpn family recombination-promoting nuclease/putative transposase	-0.19426	0.839692	0.476004	0.585141	-3.21627	0.0509049	0.361477	0.765812	-4.68104	0.000267499	pTSS	DEJ70_05860	1203764	1204687	-	923	20		70.0903	GTTTTTTAGGCATTTTTGCT	GTTTTTTAGGCATTTTTGCTATGGCTTTATCTAAATTTCTCGATCCTAAAAATGATATAGCATTTCGTCGTATCTTTGGTACAGAAAAGAATAAAGACATC	CAACCACTTTTTTATTGAAAAATTACTAATAATACTGTATAATTATTAACG	GT	-15.1	WP_006015602.1	OG0000031
iTSS_-_1032591_DEJ70_RS04975	DEJ70_RS04975	YraN family protein	-0.195894	0.62834	0.0791059	0.85437	-1.32901	0.0396841	-0.439258	0.250693	0.276676	0.377864	iTSS	DEJ70_04990	1032528	1032881	-	353		9	25.9586		ATGTTTTCTTTCCTTAAGGAGAAGACCTATTTATATAAAAAATGCTTGGATTGAGGAATGGTAGCTTAAATAACTTAGATTTACTAGAATAGGTAATTTTA	TTCTTAAGTGAAAATCTTGATTTTTTAGATTATTCAGTTAGATATGATTTA	AT	-14.2	WP_006012283.1	OG0000135
iTSS_+_339066_DEJ70_RS01690	DEJ70_RS01690	polysaccharide deacetylase family protein	-0.198208	0.627505	-0.0497447	0.909477	-1.64389	0.0164973	-0.0274608	0.948858	-0.906994	0.0212547	iTSS	DEJ70_01700	338367	339137	+	770		10	20.4741		ACCTTAAGTGAGTGGGAAGAAAGGGTTTGTGATGTAGTGAAAGCTAGAAATGTGTCGATAAAAGGAGAATGAGTGCGTTCTAAAGGAATTCTATGTGGACA	CTTTATCTCAGATTATTGAAATACTAAAAAAATCGGGTTACAAACTTGTTA	AC	-12	WP_006014725.1	OG0000538
iTSS_-_80784_DEJ70_RS00430	DEJ70_RS00430	outer membrane protein assembly factor BamA	-0.200157	0.819924	-2.6193	0.0102727	-0.00672429	0.994932	0.745897	0.32813	-3.91631	0.000450419	iTSS	DEJ70_00430	80373	82703	-	2330		9	41.0598		AGAGCTCAACATTGGCCAGCACTTCTTTAAAGGTGGTAATGAAATTAGAGGATTTGACCTCTCTGGTATTGGACCAAGAGCAAAAGATAAAAATGATAGCT	ACATTGCGCTTTAAAGTAGCAGCAGGTCATATTTTTTCCTATACTAATAAA	AG	-20.4	WP_006014460.1	OG0000474
gTSS_+_980202_DEJ70_RS04700	DEJ70_RS04700	hypothetical protein	-0.20773	0.606732	-2.01348	0.000137166	0.267022	0.567898	0.218161	0.625656	-0.313694	0.352524	gTSS	DEJ70_04710	980423	980854	+	431	221		20.3401	TTATTGTTCTGTTTTGCATTCACTTGCTCTTTGTACGAGGTTATCACTTAAGAGCGGAAGTTGCTTCATCTAGTATTAAAACCTGAGGATTTTTAAGCTTATACGTTGCTTTTGTCCTTTAGAAATTTTTAGTCTACTATCTTTATCCAGAAAAAAATTGTAAAATTTCTATAGTTATGGTATAATTGTAAATACCGCTTGCCAATAAGCTGAGTATAAAA	TTATTGTTCTGTTTTGCATTCACTTGCTCTTTGTACGAGGTTATCACTTAAGAGCGGAAGTTGCTTCATCTAGTATTAAAACCTGAGGATTTTTAAGCTTA	TTGTTAAAAGATTTCTTTGAGAAATTGAGAACTTAGTTTAAGATGTGTGGT	TT	-11.8	WP_006012461.1	OG0000162
pTSS_+_1448540_DEJ70_RS07005	DEJ70_RS07005	ankyrin repeat domain-containing protein	-0.209966	0.514738	-0.00588437	0.98615	-1.59061	0.00205995	-0.43859	0.178971	-0.128317	0.638535	pTSS	DEJ70_07030	1448562	1451162	+	2600	22		77.1314	AAATTCTTCATGCGAGGCCTTT	AAATTCTTCATGCGAGGCCTTTATGTTTACTAATAGAATATCTAATAATCTGGATCAGCTACAATTTTTTGTAGAGTTTTTAAATGAAAATTATGAAACTC	AAGAAGAAGATTTATCTTGCTTAAAAACTTGTAGATACTATATTTTACATA	AA	-12.3	WP_006014136.1	no_ortho
iTSS_+_1316747_DEJ70_RS06405	DEJ70_RS06405	porin	-0.215418	0.608424	0.385021	0.32246	-0.106745	0.849745	-0.0787709	0.876229	-1.16827	0.00641505	iTSS	DEJ70_06430	1316706	1317866	+	1160		1	17.8626		AGGGAGTGTCAATGCTAGGGTAATTCTGGATAAGGAGATGTTTTATGCAGAACTAGATGGAAAAATAGATTTAAGATTTGGCTACGCTTTCAACAGAGATT	AGCTTAACTATGAGGTTACTGATCAAACTATTTTCATTATTATTCGTGGTA	AG	-17.4	WP_039950829.1	OG0000790
pTSS_-_94278_DEJ70_RS00520	DEJ70_RS00520	tRNA-Pro	-0.215498	0.311312	-7.17663	1.39135e-14	0.0936229	0.73712	0.0232048	0.925726	0.152642	0.390859	pTSS	DEJ70_00520	94199	94272	-	73	6		702.212	AGAAGT	AGAAGTCGGGGCGTAGCGCAGCCTGGTAGCGCATTTGGTTTGGGACCAAAGGGTCGGGAGTTCAAATCTCTCCGCCCCGAGATTAGAAAAATCACAAGAGC	AAGAAATAAATGAAACTTGCATTTTTCCGAACTATCGATACTCTTAGTAAA	AG	-32.7		no_ortho
iTSS_+_1415748_DEJ70_RS06830	DEJ70_RS06830	50S ribosomal protein L19	-0.249263	0.408309	-2.98469	7.80925e-08	0.249821	0.490378	-3.96128	1.41102e-09	-4.2818	7.66262e-10	iTSS	DEJ70_06855	1415478	1415855	+	377		8	43.6342		AGAAAGGGAAAGGTCCGTAGAGCAAAATTATATTATCTGTGCAAGCTATTTGGGAAAGCTGCAAGGATCAAAGAACGTACTACTTATGTTAAAAAAAAATC	TATCACAATTTTTTGTTTACTCTCCTGCATTAATTTCAGTACAAGTGATGA	AG	-13.8	WP_006014069.1	OG0000401
pTSS_-_215844_DEJ70_RS01140	DEJ70_RS01140	ankyrin repeat domain-containing protein	-0.24969	0.563395	0.210357	0.632443	-1.47453	0.0335548	-0.440658	0.292468	-0.0204866	0.956092	pTSS	DEJ70_01145	214655	215818	-	1163	26		42.7026	AAACATTATTCTTTAGGAGGTATTTG	AAACATTATTCTTTAGGAGGTATTTGATGAAAAAACTTGAGAGATTGAGAAAGAATTTATTTGCGGCTATAGATGAGCTTAATATTAAGAAAGTTAAAAGA	TTCTCTGTAAATTTTGCTTGTACATATTAAGTTGCATGATATAAAACCGGA	AA	-9.1	WP_006015120.1	no_ortho
pTSS_+_50201_DEJ70_RS00260	DEJ70_RS00260	hypothetical protein	-0.252229	0.467442	-1.56124	0.000226908	-0.492348	0.275285	-0.425258	0.21773	0.572429	0.0611508	pTSS	DEJ70_00260	50219	50473	+	254	18		90.5233	TTTTAAAGTAAAATAATT	TTTTAAAGTAAAATAATTATGGTAAACAATAAAGAAAAACAAGTGGATTTATTATTAGAGCGTCTTAGCGCTAATATCGGTCAAGTTAGTAGTAGTGTCAT	TAGCTCAAATAAATGCTTGACAAAAGCTATAGTAAACCTAGACTTTGCTAT	TT	-10.4	WP_006014367.1	no_ortho
asTSS_-_1316543_DEJ70_RS06400	DEJ70_RS06400	hypothetical protein	-0.253941	0.453494	-1.87868	6.53924e-05	-0.840077	0.12151	0.0644011	0.914858	0.0751567	0.808159	asTSS	DEJ70_06425	1315802	1316605	+	803		10	21.3579		ACTTTCGCTTTAGTAACTGCTTATTAATGGTAGAATATATACGACTAATTATTTTAGATGTGTTCTTTGCATCACAGTTAATCAAAATAAAAAGCACCTTA	CACACTATGTTTTTGAATTATATTTCCATAAATAATTGATATACTTGGTAA	AC	-13.3	WP_006015273.1	OG0000631
iTSS_+_567098_DEJ70_RS02755	DEJ70_RS02755	ankyrin repeat domain-containing protein	-0.262348	0.435807	-1.26848	0.00187362	-1.09955	0.0499716	-0.17349	0.664242	-0.093038	0.733536	iTSS	DEJ70_02765	563753	569683	+	5930		6	14.3103		AGAGAAGACATAGAAGAGGTTCTAGAGGTAGAGGATCGAGTAGGTTTTGATTTTTTATTCACTTTTCCTGATCAGCCTTGTAAAGGCGTAGTAGAAGTCGC	AATCACTAATAGGAAGTAAAAAATGTCTAATTATTTGTCATAATGCTAAAA	AG	-22.3	WP_006012791.1	no_ortho
pTSSps_+_934978_DEJ70_RS04470	DEJ70_RS04470	IS982 family transposase	-0.262364	0.51102	0.579232	0.108749	-1.42238	0.0352519	-0.333613	0.401937	-0.545297	0.108162	pTSS	DEJ70_04480	935255	935557	+	290			18.9998		ATGTGCACTGCATTTTTTTCTAACTCTTTTTTATACAGGAGGATTTTATGTCCAGAATTCCAGATACTTGACCTTTACTTTAGCTAAAAACCAACTGGTAC	TTTTTAATCAAACTTATTAAAAAATGTATTCTTCAGTGTATATCTGTCATA	AT	-8.4		OG0000184
iTSS_-_121346_DEJ70_RS00635	DEJ70_RS00635	ankyrin repeat domain-containing protein	-0.26586	0.524174	-0.245924	0.56676	-1.39367	0.0447334	0.168844	0.76843	0.173015	0.603031	iTSS	DEJ70_00635	120224	121612	-	1388		2	22.6252		GTTCAGAGGTATAGCTGGGTTGTTTAAAGGTAGGAATAGTATGGACGTAACCCTTTATCAATCTAAAGTGCAACGTAGATCTGCAATTGATTACAGTAGTG	CAAGATGAAACACCTTGTGCCACTCAAAGTGAATCAGGTATAGCTAGACTG	GT	-14.4	WP_039950705.1	no_ortho
asTSS_-_1371594_DEJ70_RS06630	DEJ70_RS06630	IS982 family transposase	-0.275359	0.620473	1.31532	0.0131306	-0.981957	0.163374	-0.397013	0.503073	-4.9088	1.09955e-06	asTSS	DEJ70_06655	1371593	1372465	+	872		1	86.5		ATGGGTAACCTCTCTATTTTTTGATAATATGTTTCCGGAGTTTACCCTATTTTCCTGGCTTTTTCACTGACTTCTAATCCGCAACTGGGGTGAATAGACAT	CCTTGCAAAAATCGTCTACAAAGCAAAATAATTCTGTTACATTTTTATTCA	AT	-15	WP_129827249.1	no_ortho
iTSS_-_166657_DEJ70_RS00880	DEJ70_RS00880	hypothetical protein	-0.277223	0.495506	1.07845	0.00544647	-0.974801	0.145094	-0.0610032	0.885376	-0.258951	0.410569	iTSS	DEJ70_00885	166522	167568	-	1046		9	11.8195		GGAATATGAAAATGCAGAAGGTAAAAAAGTAAAAGAAAAGCTCTGGGCAAAAATTGATCATGGTAGGTCATTTTATTTGAGCTGTAGTAGCACCAAGGGTT	CTTGGAGAAGCTGATATTGCACAACCAGAAAATTTTGGTGTAATAGAAAAG	GG	-12	WP_006015237.1	no_ortho
asTSS_+_691989_DEJ70_RS03320	DEJ70_RS03320	nitronate monooxygenase	-0.277362	0.43786	-0.0971878	0.800425	-0.0099095	0.986877	0.841999	0.025736	1.27364	0.00083003	asTSS	DEJ70_03325	690812	692215	-	1403		2	196.737		AATTCCTCATGCTTTTCATTTCTTGTTTTACCTCTATAAATCAGCGGCACCAACTCACCATTGTCATCAATAAGTTTAGCATTTGCACCAGAAAACGTACC	CATTCGCTATTTTTGCTTGACTAACTCCAGCCTCAATACTATATTTAATCA	AA	-5.9	WP_006013948.1	OG0000382
pTSS_+_275248_DEJ70_RS01375	DEJ70_RS01375	COX15/CtaA family protein	-0.280957	0.436723	-1.68532	0.000340571	-0.344266	0.458105	-0.1339	0.805422	0.370766	0.212967	pTSS	DEJ70_01380	275426	276421	+	995	178		13.7291	ACGGTATTAACTTGATTTTTTTGATAATAGCTATCAGACAACAAAAAATGCCTTTTTATTTTTATATAGTATCAATATTTTTTCCCGTCTATAGTCTACTACATAGCGTTGCAGCTTTTCTCGCTTTGTGGGAATTTGTTATTCACCCCCAGCAATGGAATAAAACTCAGCATGGATT	ACGGTATTAACTTGATTTTTTTGATAATAGCTATCAGACAACAAAAAATGCCTTTTTATTTTTATATAGTATCAATATTTTTTCCCGTCTATAGTCTACTA	GCTGACTCAAATTTTGAATGAATTATTCTTATATTATTTTATAATAGTATA	AC	-10.2	WP_006014959.1	OG0000581
gTSS_-_1476687_DEJ70_RS07100	DEJ70_RS07100	tRNA-Val	-0.295252	0.505738	0.313173	0.474672	-1.07292	0.122781	-1.22589	0.0117805	-0.398706	0.307945	gTSS	DEJ70_07125	1476589	1476661	-	72	26		49.725	ATTGAACTATAGAATTATATCTAGAG	ATTGAACTATAGAATTATATCTAGAGGGGCAATTAGCTCAGCTGGTAGAGCATCTCGTTTACACCGAGGAGGTCGGCAGTTCAAGTCTGTCATTGCCCATT	GCGATTCCATAAGAGTTGCTTGTATCGCTATTTTTGTTTACAACAACAACA	AT	-28.4		no_ortho
gTSS_+_620129_DEJ70_RS02965	DEJ70_RS02965	chromosomal replication initiator protein DnaA	-0.308768	0.364064	-1.60391	0.000263163	0.392972	0.331222	0.620119	0.071313	0.750953	0.0177153	gTSS	DEJ70_02970	620345	621727	+	1382	216		16.2331	ATAACATACTTCTAATCCTCGGTACAAGCGACATTTACAAATTGATTGTTTTTATTTCAAAAAAATGATCAATTTTAGTGCTTTTATACTCTTTACAACTCGTCAAAAAATCCTCATAATTTTAGATATGTATTAAGTAGTGTTAGCTTTTTATCTTACAGTAAGCTACTGATTATCTTGCATCTTTCTGATTATTGTTCTTTCTTGGTGTGGTAT	ATAACATACTTCTAATCCTCGGTACAAGCGACATTTACAAATTGATTGTTTTTATTTCAAAAAAATGATCAATTTTAGTGCTTTTATACTCTTTACAACTC	TATCAGTAAATTTAATATCTTATTTATACATAATATATTACTATTTTTTAA	AT	-14.2	WP_006014815.1	OG0000552
pTSS_-_686322_DEJ70_RS03290	DEJ70_RS03290	ribonucleotide-diphosphate reductase subunit beta	-0.310075	0.271849	-0.417001	0.123715	-3.74666	1.08823e-07	-4.8921	8.88119e-11	-5.21154	7.05824e-11	pTSS	DEJ70_03295	685309	686298	-	989	24		77.8506	ACTTTAGAAAATAATAGGTGTCTT	ACTTTAGAAAATAATAGGTGTCTTATGTCATTGTTAGAAGCAGATCCAATATACAAACCTTTTAATTACCCTTGGGCGTATGATGCGTGGCTGCAGCAACA	TTCAAAAAAGTTAAATTGACTGATTCTCAATATCACTTAATATAATAATTA	AC	-13.4	WP_006013958.1	OG0000384
asTSSps_-_647096_DEJ70_RS03090	DEJ70_RS03090	hypothetical protein	-0.314703	0.45118	-4.46713	7.01974e-08	-0.088999	0.881359	0.0538547	0.909266	-0.57881	0.124346	asTSS	DEJ70_03095	646997	647227	+	872			153.367		CTAACTGTGAAATTTTGTTAGTGTCTCTTTCACTTACAACCCTACCCAACTCTTGCTCTTTTTTTCTAAGTTGAGTTTTTGTTCTTTCAAGCTCATCTCTA	GTCTTGATTTTGAGCTTGAAGTTTTGATCTCTCTTGCCTAAAATTCCTTTC	CT	-11.7		no_ortho
iTSS_+_531658_DEJ70_RS02610	DEJ70_RS02610	AI-2E family transporter	-0.319715	0.457851	-1.7127	0.0014916	-0.661155	0.260738	0.467606	0.22808	0.753287	0.0344982	iTSS	DEJ70_02620	531166	532239	+	1073		5	14.2532		GCTATTACGCTTATGGTGTTTTTTTATGTATTACGTGATTGGCCTTCAATTGTAGAAAAGGTTAGTAAACTAATACCCATTCTTTACAGAGAAAAAGCTGC	TTCAAGTGCTAAGTTCAAGCTTTAGTTTGATTTACATGGTATCATTAATAG	GC	-16.8	WP_006013026.1	OG0000245
asTSS_+_298056_DEJ70_RS01490	DEJ70_RS01490	hypothetical protein	-0.320607	0.349144	-1.32981	0.00152729	-0.425117	0.337559	0.343254	0.273948	0.473854	0.0888667	asTSS	DEJ70_01500	296512	299010	-	2498		4	10.2656		TCAGGTTCTTTGGCACAACCTCTCTAAAAGATTCTAAAAGACCCTTTATATCTGTTGTTTTGTGTGAGCCGTTTTTTAGGTCGACTTTACTAAAACTAATA	TATCCTGTTTTGATATTGAATATTTGAAGCTTCCATATTAAAATCCAAGCT	TC	-13.2	WP_006014897.1	OG0000566
pTSS_-_427322_DEJ70_RS02090	DEJ70_RS02090	endonuclease III	-0.322291	0.421625	-1.04832	0.0154655	0.496484	0.305721	-0.358809	0.399744	-0.0996128	0.778655	pTSS	DEJ70_02100	426682	427308	-	626	14		363.175	TTTTAGCTCTATGC	TTTTAGCTCTATGCATGGACTCAAAAAAAGTAGAATTAATATTTGAAAAATTTCAACAGTCAAATCCTGCGCCAAAAATAGAGCTAAATTATACCAATCAT	ATCTAATCCTCAAGCAATTGAATTTGCACAGCAAACAGTATAGTATAAGCT	TT	-18.8	WP_129827254.1	OG0000832
asTSS_-_1077082_DEJ70_RS05270	DEJ70_RS05270	hypothetical protein	-0.322794	0.456922	-1.31245	0.00934923	-0.158701	0.785811	-0.00326239	0.996493	-0.508769	0.163644	asTSS	DEJ70_05285	1076865	1077206	+	341		7	14.8318		TTTACGATCTCTAATACACCATTGTCAATTACAACTTTCTCCCTTATCTGGTTACTCATTTGAACAGTAATTATACCAGGCAATAAATAAATTAAATAAGG	TCAAGTGATCAAAAACCTGAATTTGATTTGTTAGAATGCTACAATCATTAT	TT	-7.1	WP_006012135.1	OG0000094
iTSS_-_1047906_DEJ70_RS05125	DEJ70_RS05125	glutamine-hydrolyzing carbamoyl-phosphate synthase small subunit	-0.322814	0.649089	0.314205	0.65103	-1.90122	0.11806	-3.04654	0.00079	1.13251	0.0435494	iTSS	DEJ70_05140	1047622	1048710	-	1088		8	20.2963		ATTGGTCATCGAGGGAGTAATCATCCAGTTTATGATCTGGAGAGTAAAAAAGTTGAGATAACTAGCCAAAATCATGGTTTTGTTGTTGATTCAGCTTCTCT	GCCATCAATTACTTGCATTTACTTTGGGGGCAAAGACTGTTAAGATGGATA	AT	-24.7	WP_006012201.1	OG0000109
iTSS_+_1052786_DEJ70_RS05140	DEJ70_RS05140	hypothetical protein	-0.325752	0.469437	-1.82841	0.00137848	0.395092	0.460063	-0.0522037	0.915375	-0.0448996	0.910064	iTSS	DEJ70_05155	1050915	1053536	+	2621		8	19.1817		AGAGAAATTGGAAGATGAATTGAAACAACTTAAAGAAAGGGAAGAGGAAGCAGAACACATGATAAGTGAAAAGTGGAAAGATATAGCGAATTTAAAATCTA	AAGGCAAATAAAAAACTGAAGAAAAACCTGGAAATTGCTAATGTAGAACTA	AG	-1.5	WP_129827293.1	no_ortho
asTSS_-_301725_DEJ70_RS01510	DEJ70_RS01510	hypothetical protein	-0.331563	0.49137	-1.38198	0.0134168	-0.490635	0.425822	-0.0731745	0.884933	-0.829277	0.0489004	asTSS	DEJ70_01520	301229	301789	+	560		9	14.0502		ACTTCTTCTTCCGGAAAGGTAATACATTCATCTACTTCTTCTTCCTGAGATATTTTGACATATGTAGAATCTGTAATCGAAATTGCACTTACTACAGATGT	CTCTCGCAGAAAAAACTTTTTCAACTTTGGGAAAGATGATACTTTTATTAA	AC	-15.8	WP_006014888.1	no_ortho
oTSS_+_803414_DEJ70_RS03840	DEJ70_RS03840	IS982 family transposase	-0.342848	0.515838	-0.613567	0.245503	-0.119719	0.872189	0.0960132	0.876229	1.41302	0.00609879	oTSS	DEJ70_03850	808827	809699	+	872			21.7984		AATTAAGTATAATACTTAGCGTAGTGTAATGCTACACTGCTTTTTTTACTTCAACAAGTAATCATTATCATTTTTCTCCCGTTACCAAGCAGCTTACGTTC	AGTGAAAAAAAGTGCTTGACACAAAAAAATGGATGCTGTATAGTGCTGACA	AA	-14.5	WP_096676677.1	no_ortho
pTSS_+_1307918_DEJ70_RS06370	DEJ70_RS06370	DNA-protecting protein DprA	-0.35507	0.351646	0.0189696	0.96361	-1.38093	0.0286948	0.175206	0.723781	0.304672	0.352524	pTSS	DEJ70_06395	1307939	1309024	+	1085	21		35.2011	GATAAGAAATTCAAGCCTTTT	GATAAGAAATTCAAGCCTTTTATGAAGATAAATAAATTAAATAACGAAGAATTAGAAATATGGCTAAGCTTGGCTAGAACTGTGGGACCAGTAAAGTTCTT	AATGCGTCATAAAACACTGTATATTTACATTATCTTGGGTACACTAAATTG	GA	-10.7	WP_006015295.1	OG0000633
oTSS_+_1084938_DEJ70_RS05315	DEJ70_RS05315	hypothetical protein	-0.35617	0.351646	-0.163325	0.688912	-0.210527	0.673235	0.279657	0.491107	1.10945	0.00364749	oTSS	DEJ70_05330	1085764	1087731	+	1967			26.0953		ATCATCAATAAAACTATTTGGATAAAAAGGTGTCATCAGAGTACTTTCCTTCTTGTCATTCAAGTAGCTGACACATAGCTGTATGAACATTGTGATTTGGG	TTCACCTTAAAAACGCTAGCTTAAACTTTCATTATAGTGCAATCTTTAATA	AT	-15.5	WP_039950189.1	OG0000731
iTSS_+_464046_DEJ70_RS02295	DEJ70_RS02295	YihY/virulence factor BrkB family protein	-0.365401	0.615642	-0.374219	0.615434	-0.202904	0.83777	-1.34777	0.0817782	-1.67249	0.0193673	iTSS	DEJ70_02305	463528	464343	+	815		7	10.0719		TTTACTTATTGAGTTTGTGCTTTTTACTATAGTATCTTGGCTATATTTTACATTGCCAAACATAAAACAAAACTTATCAGACGTATTTCCCGGATCTTGTG	GTGCCAATGTTAATTGATTTTTCTTACCAAGGGCTAAGTTATACTAGATAT	TT	-9.8	WP_039950484.1	OG0000754
iTSS_-_537835_DEJ70_RS02640	DEJ70_RS02640	hypothetical protein	-0.370328	0.346562	-1.62423	0.000246033	0.708655	0.137071	0.31075	0.336343	0.193221	0.466926	iTSS	DEJ70_02650	536798	538240	-	1442		3	14.6381		ATTATAGACGATCATCCTAAAGGTCCAGATTATGTGAATGAAAATGTATACGATGTGAGTTTTGAAAGAAAATCTTATTTATACTGTAAGGGCTTTGATGA	ATCTAAAATATTTGCTAGCTAATGAACTTATAAGATTCACAATAGAGAGTA	AT	-15.8	WP_006013005.1	no_ortho
iTSS_-_600844_DEJ70_RS02880	DEJ70_RS02880	IS481 family transposase	-0.370805	0.253096	-1.68351	0.000107688	0.2752	0.478073	0.636018	0.0514135	0.765767	0.012318	iTSS	DEJ70_02885	600799	601887	-	1088		10	18.3616		AGAGACTGATATTAGTTTTAACTACCTCAATTCTTCTGTCAGTTAATTCATGCCTGTCAGATTAAGTTGTGTCTAGTACATAGTTTTAACTACCTCAATTC	CTTAATAGCAAACACATTGCTTTTCAGAAAAATATTAGTAGCATGAAACAA	AG	-15.8	WP_096616077.1	OG0000003
pTSS_-_1275478_DEJ70_RS06190	DEJ70_RS06190	ATP-dependent DNA helicase RecG	-0.382611	0.200548	-2.29977	1.90618e-06	0.168852	0.661924	0.261699	0.387328	0.192383	0.426027	pTSS	DEJ70_06210	1273422	1275461	-	2039	17		23.1401	AAACGGTTTTACACAGT	AAACGGTTTTACACAGTATGAATGTTGATGAGCAGTCAAGTGTGCTGACTTTTCTAAATAGTAAAATTGAGAATATACCAAGGTTTCATTCCGCAATATTG	TAGACAGTCATAATAGGGTGACAGGATTTTAGTAAGGCTCTATTATGAATA	AA	-12.5	WP_006015366.1	OG0000644
iTSS_+_60021_DEJ70_RS00310	DEJ70_RS00310	AAA family ATPase	-0.38918	0.264548	0.0273343	0.941693	-2.2632	0.000345358	0.0873036	0.876229	-3.72911	3.36478e-08	iTSS	DEJ70_00310	59660	60202	+	542		7	29.6755		GTGGAGAACTAGTAAAGCGCGTTCAATTAAAGGAAAGAGAGCAGGAGAGAAAAATTACTGATTCAGATTTTGCTATGAGAAGAATTAAAGGAAAGAAACTA	AAGTAAAAAAATGAATGTGGAGATTCTCCCTGTGGTGTTATATTGTAATAG	GT	-8.4	WP_006014394.1	OG0000455
asTSS_-_1224499_DEJ70_RS05940	DEJ70_RS05940	tryptophan--tRNA ligase	-0.389978	0.346047	1.45048	0.000839256	-1.67114	0.0131639	-0.0439117	0.925726	-1.22769	0.00641505	asTSS	DEJ70_05960	1223528	1224526	+	998		10	95.193		GATCTTTTTTATATTGTTATTTGCAATCTCTGCTGCTTTTTCTGTACCTTCTTTTAATATTTTATGTAAATGGAGCTGATCCCTCAAAAGACCGTTCAACT	CCATGGGAAGAAATAGTTGTAACCTATTGAACAAACCCTATAATATCCTTG	GA	-6.7	WP_096560685.1	OG0000818
iTSS_+_284687_DEJ70_RS01420	DEJ70_RS01420	TolC family protein	-0.39078	0.594368	-0.399511	0.589426	-0.228295	0.816155	-1.37318	0.0783628	-1.69774	0.0187811	iTSS	DEJ70_01430	284486	285721	+	1235		2	10.4249		TTCGATAGTAATTTTAATATTATTAACGGTCTACAAAACTCTGGAAAACGTCTAACATTAAGTCAAAGAATAATAGATGGTGGTGGCACTTTTGCTACATT	AATCTTCTGGATTGGCTGGATTTTTACCTGACATTAATTTACAATATAATT	TT	-15.7	WP_039950774.1	OG0000782
asTSS_+_1444099_DEJ70_RS06985	DEJ70_RS06985	hypothetical protein	-0.391366	0.365977	-2.64826	3.55792e-05	-1.30389	0.0629691	-0.0358515	0.940329	0.0380511	0.921843	asTSS	DEJ70_07010	1443140	1444267	-	1127		2	29.99		CAAATCCTTTCCCATAGTTGATTTTGTTTTCGCGAACTTCTCTACCAGGGAAAGGTGCTATTTCTTCAGGCTTTTTAGCCTTATTAATTTTGCTTACAAAG	TGGATTTTTATCTTCTTGATCACTTACAGGTTTTGTGCCATAAACATAGTC	CA	-23.1	WP_051008237.1	OG0000804
asTSS_-_331503_DEJ70_RS01645	DEJ70_RS01645	hypothetical protein	-0.394031	0.262941	-1.01699	0.00848991	-0.372318	0.393483	-0.0760759	0.876229	0.351627	0.23726	asTSS	DEJ70_01655	331397	332533	+	1136		1	28.6205		TTTTGATGTTGTAAGTCCTTAATTTTATTACTAATTTTTAATTTAGAATATGAGAAAAAGAAGAATACTAGAATTAGTAGTAAAACTATTTCATACAAAAA	AAATATAAAATCCATCATTTACAGTATCTATTAAATTATTTATGATAACAT	TT	-13.67	WP_006014755.1	OG0000542
asTSS_+_397494_DEJ70_RS01950	DEJ70_RS01950	ankyrin repeat domain-containing protein	-0.394529	0.346047	-1.35413	0.00576048	-0.077591	0.899276	-2.33044	4.37952e-05	0.126292	0.703622	asTSS	DEJ70_01960	396270	398594	-	2324		5	11.9814		ACCATCTGTATCTTTCAGGCTAATATCTGCCCCTTTTTGCAATAACTCTTCAAAACGTTCTTTATCATTATCTTTAATTGCTAAATGTAGTTGATAATTAT	AACTTTCGTTTTTGCTTTAATTCTAAAACTATTAGATGTAAAGCATTATTA	AC	-11.9	WP_006013606.1	OG0000325
gTSS_+_221956_DEJ70_RS01175	DEJ70_RS01175	amino acid permease	-0.395811	0.428604	-1.28781	0.0245054	-0.746763	0.275214	0.120468	0.876229	-2.58511	9.60839e-05	gTSS	DEJ70_01180	221982	223268	+	1286	26		14.2306	TTACATTAATAGAATTAAGAGGTATT	TTACATTAATAGAATTAAGAGGTATTGTGTCAAATAAAATAGGTTTTTGGGCTGTTTTTGCTTTAGTCATTAGTAGTCAGATCGGCTCTGGGGTTTTTATG	ACTTAACTTAAATTTTTTATTTGCTAAAATTCTTAAGCTATACTACTGGCT	TT	-10.9	WP_006015099.1	OG0000602
pTSSps_+_1387333_DEJ70_RS06670	DEJ70_RS06670	latrotoxin-related protein	-0.397186	0.240165	-1.61266	0.00024012	-0.425231	0.331222	-0.0275183	0.998558	-0.594362	0.0443691	pTSS	DEJ70_06695	1387613	1388164	+	929			17.2336		GAATGACCTATGTAGTATTACACTCAGTAAGTTTTATGAAGAACCTAAAATGGGAACATTATCAATAAAGTTTGCTGATAAAGAAGTAGTCTTGAAAGAGC	AATAGTAATGATCTAATGATAACGAATGCTTTTGATGCTAGTATTACTAAG	GA	-12.7		OG0000019
pTSS_+_441584_DEJ70_RS02180	DEJ70_RS02180	P44/Msp2 family outer membrane protein	-0.407706	0.216605	0.372571	0.252295	-1.1634	0.0241522	0.0689912	0.876229	0.040567	0.89661	pTSS	DEJ70_02190	441616	442302	+	686	32		2137.93	GTGGAATTTTAATTTTTTTAACGAGGGCAATT	GTGGAATTTTAATTTTTTTAACGAGGGCAATTATGCATTATAAAAAGTTTTTTTCGGCAGCTGCTTTAGTGACGTTGCTAAGCCTATCAAACTCTGCTTTT	TTATTAAGTTAGCACTTGACTTAACTTTAGTTATTATTTAGACTGCTAAAG	GT	-13	WP_006013486.1	OG0000027
gTSS_+_1189491_DEJ70_RS05775	DEJ70_RS05775	collagen-like protein	-0.413228	0.399902	-2.20069	0.000659307	-0.714467	0.27699	0.0656132	0.901731	-0.568417	0.18002	gTSS	DEJ70_05795	1189530	1193714	+	4184	39		33.7361	CCATAAATTAACTATATCTAATCGCAAAGGGAGGTGGAG	CCATAAATTAACTATATCTAATCGCAAAGGGAGGTGGAGATGCGTTTTAAACTAGAAAAAGAAGATATTCCACAAAAAGATTGTAATAATAGAACTGGTCA	TAAAGCATAATCATATTTACTTATCATCATTATTAATCAATAATTAATACC	CC	-11.1	WP_006015648.1	no_ortho
iTSSps_-_730811_DEJ70_RS03485	DEJ70_RS03485	DnaJ domain-containing protein	-0.413902	0.166324	-2.66844	3.80778e-07	-0.218276	0.570205	0.389319	0.187959	0.288046	0.272234	iTSS	DEJ70_03495	729335	731095	-	347			34.385		AAAGTATGAGGATGGGGATTGTAGTGATGAACTGGAGTTGTTGCGGGAAGAGATGAGTAAATTTAAACAAGAAATGAAAAGAAAAGAAATTTTTAATAAAA	GTATACAAAGTGTTATCTGACAAAAGAAAAAAAAGCCAGTACGATAGAGGA	AA	-6.7		OG0000344
asTSS_+_1064816_DEJ70_RS05215	DEJ70_RS05215	methyltransferase domain-containing protein	-0.414215	0.27328	-0.480297	0.192395	-2.02411	0.00214876	0.857481	0.0213661	0.624982	0.047922	asTSS	DEJ70_05230	1064760	1065830	-	1070		10	22.2921		GGCTGCCATATATTTTACAGTAACTCATTTGACTTATTTGCATATTTGTTTCTTTTGCAACATGCTGAATATAATCTTCTGAGTGACGAAAATAATCTCCC	TGTTAAATTTTTTTGTGGATACTGTAATGCAAACAAGATACCATCAACTTG	GG	-13.8	WP_039950199.1	OG0000732
pTSS_+_374231_DEJ70_RS01840	DEJ70_RS01840	isocitrate dehydrogenase	-0.416464	0.276829	-0.128771	0.74968	-1.21558	0.0433485	-0.632091	0.126815	-0.157373	0.625175	pTSS	DEJ70_01850	374249	375676	+	1427	18		67.7655	TTTACAGTTAAGGAAGTT	TTTACAGTTAAGGAAGTTATGTCAACATCAGTCACAGTTGCGTATGGTGATGGTATCGGACCAGAAATTATGGAAGCGGTGCTGTCGATATTGCGTGAAGC	CTATTTTAGCAACATTGACCCACTTTATTATTTGAATTAACATTAAATCAT	TT	-21.9	WP_006014682.1	OG0000520
pTSS_+_66902_DEJ70_RS00365	DEJ70_RS00365	complex I NDUFA9 subunit family protein	-0.419642	0.225065	0.187059	0.606556	-1.18332	0.0309584	0.102639	0.876229	-0.171449	0.564059	pTSS	DEJ70_00365	66911	67876	+	965	9		200.41	GTTAAGTTA	GTTAAGTTATTGGAAGTTTTAACTGTGATAAAACGTATAGTTATTTTTGGTGGAACGGGATTTATAGGAAAACACATCGTAAGACGCTTGGCAGCGGCGGG	TGCAGGAATTTACAATAGAATATTAAATAAAACTATTGTATTAATTTAAAG	GT	-14.2	WP_006014424.1	OG0000466
asTSSps_+_614115_DEJ70_RS02940	DEJ70_RS02940	efflux RND transporter permease subunit	-0.422378	0.351646	0.403976	0.357268	-2.24225	0.00563208	-0.0594416	0.904405	0.756039	0.0487057	asTSS	DEJ70_02945	614134	616683	-	704			26.2068		AAATGATTGCTAATTTAAGTCAAGTTTTTTCATGTCTTTGTATGATAAGCAATGCCGGAGTAAAGAATAAAGTTAAGACCGTTGCAGCCAATATTCCACTT	ATTAGTTATAATTATAGCTTCAACAGGTAAAAAACGCTATCTTAAATGTTA	AA	-10.7		OG0000554
pTSSps_+_450243_DEJ70_RS02225	DEJ70_RS02225	ETC complex I subunit	-0.423925	0.134632	-6.33772	4.44121e-12	-0.294153	0.418566	0.258035	0.398237	0.389819	0.131403	pTSS	DEJ70_02235	450259	450558	+	872			389.796		TTACGTAGTAAGGACTATGAGTATTGACGATCAAGTAGTTTCTAAGATTTATAAGCCAACAAAAACTGCAACACAATCTGGTTTAGGTAATACAAAATTCT	CTTTCACACTAATTCTTTGTGGAAAAATTTATTTAGATATATACTTAAGAT	TT	-11.2		no_ortho
iTSS_+_634004_DEJ70_RS03030	DEJ70_RS03030	thioredoxin-disulfide reductase	-0.432115	0.312002	-0.0999227	0.828307	-0.658918	0.252	-0.0692919	0.881749	-1.12795	0.0123848	iTSS	DEJ70_03035	633707	634654	+	947		4	39.624		AGATCTTGTGGTAATGCTAGTGACTACTATTCGAATGCAATTATAATCGCAGCTGGTGCGCAAGCGAGGTGGCTTGGCCTGGAGAGTGAAAAGAAATTTCA	ACGAAATAAAAAGCGTTGAACAACTTGAGGATTCTAATGAATATAGATTTA	AG	-20.7	WP_006014332.1	OG0000449
iTSS_-_1483939_DEJ70_RS07145	DEJ70_RS07145	hypothetical protein	-0.432178	0.329791	-1.53937	0.00372519	-0.351937	0.529099	0.0699846	0.880892	-0.885806	0.0281869	iTSS	DEJ70_07170	1483189	1484007	-	818		1	17.2907		TTCTGTGTTAAAAAAGTGTGCGACTGAGGCATTAATGGGTGATCTGTCAGATCTTGACATACTTAATAGTCTATTAAAATTCCGTGATTGTAGTATCATGG	TTAGTAGAAAAAATAGTATACAGAACTTTTCTCTTCCTCTTCAATAAAACT	TT	-19.5	WP_039950644.1	OG0000770
asTSSps_-_1381636_DEJ70_RS06655	DEJ70_RS06655	hypothetical protein	-0.436244	0.338053	-0.133525	0.782166	-0.32833	0.566922	-0.0714678	0.883007	-3.35708	5.05564e-06	asTSS	DEJ70_06680	1380329	1382134	+	1943			16.2994		ATAGTTATCAGCATTTATCCAAATAACGTCATCATCGTAGTCTTTATTGTGTTTGCTAATATATTTCCTAGCCAATTCACTTTTACCTATACCACCAAGAC	ATTCGTAATTTATCTTGCGCCAATCTACGGAAAGACTCTACAATGGTTAAA	AT	-6.3		OG0000061
oTSS_+_1009620_DEJ70_RS04865	DEJ70_RS04865	IS982 family transposase	-0.437225	0.219511	-1.73265	0.000134347	-0.295821	0.509084	0.233101	0.566256	1.21436	0.00109221	oTSS	DEJ70_04875	1010945	1011757	+	812			45.5901		GAATTTTAAAAACTACTTTACTTCGCAATAGCTAAGGCTATGTAAAAACATAGCCTCCGATCAAGAACGTCCTACGGATGTTGTTTTGTTGTCTTTTAATT	TTTACAAGAAAATTATTGGTTAAAATAAATTATTTATGGTAAACTTGATTG	GA	-22.8	WP_129827291.1	no_ortho
pTSS_-_1048731_DEJ70_RS05125	DEJ70_RS05125	glutamine-hydrolyzing carbamoyl-phosphate synthase small subunit	-0.440548	0.357007	-0.179704	0.722458	-1.62772	0.0487422	-0.0760203	0.88153	0.715505	0.0667206	pTSS	DEJ70_05140	1047622	1048710	-	1088	21		15.0255	ATGAGTTTAAGAGAGAGTTAA	ATGAGTTTAAGAGAGAGTTAAATGCAGAATGCAGCTTTGGTTTTACAAGATGGCAAGTGCTTTTTGGGAAAATCGATAGGTAAAAAAGGTAAATGTATAGG	TTTGCGATTGAGTTTTAGCATGTTATTTAAAATTCTTATATAATATTTAAA	AT	-13.3	WP_006012201.1	OG0000109
pTSS_-_497399_DEJ70_RS02455	DEJ70_RS02455	hypothetical protein	-0.441248	0.544367	-2.28755	0.0101463	-0.738695	0.423595	0.575888	0.411269	0.897773	0.124708	pTSS	DEJ70_02465	496147	497376	-	1229	23		26.7561	GTAGAATATTATAGGTTTTAGCA	GTAGAATATTATAGGTTTTAGCAATGGTTAAGGAAGTTGAAGAACTAATAAAAATTGTTGGTAAGGGTAATTTATTAGAGGCCTTGTTTATTTTTTTAGGC	CGTACAATAATATTTATTGCTATTTTGCCATGTATCCCTTATACTATAAAG	GT	-12.7	WP_006013273.1	no_ortho
asTSS_+_187050_DEJ70_RS00995	DEJ70_RS00995	dihydropteroate synthase	-0.442024	0.137788	-1.72149	4.68523e-05	0.180775	0.634974	0.0674277	0.876229	-0.29735	0.276389	asTSS	DEJ70_01000	186738	187991	-	1253		8	14.7614		GTTAATGCTCTTCTCTGCCCAGTTATTTATAGTATCAATTGGGTCAGTGTCATGTGGAATAATGTTGTCCTTATGTGGCGGTATGGAGAGTGAATGCATAA	CCAGGGTCAATAATTATTGAATTTTCATCAAAACCCAGCTTTAGTAGTCTG	GT	-24.1	WP_006015198.1	no_ortho
iTSS_+_367458_DEJ70_RS01810	DEJ70_RS01810	DNA-directed RNA polymerase subunit beta/beta'	-0.443654	0.244056	0.560532	0.114606	-3.08892	3.65944e-05	0.469929	0.200473	0.324322	0.331521	iTSS	DEJ70_01820	359895	368414	+	8519		9	63.4156		GTTGGTGCAGTGCTTAATGTACAGGATGGCCAAAAGGTTCATGCAGGTGATGTTATCACAAGAACGCCGAGAGAGTCAGTTAGAACTCGTGATATTACTGG	AAAAAGTAATAACACTTTCAAGTGGTGTGGAAGCATGTTACTTTATACCAG	GT	-20.8	WP_006014690.1	OG0000523
asTSS_+_81519_DEJ70_RS00430	DEJ70_RS00430	outer membrane protein assembly factor BamA	-0.447478	0.108581	-0.0462478	0.883896	-1.27547	0.00385991	-0.203043	0.523865	-0.723483	0.0149499	asTSS	DEJ70_00430	80373	82703	-	2330		6	105.708		TTTTCTACGTGATTTTTGAATCTCAGATGTGTTATATGCGTCGCCTTCTACCATGCTAAGTTTTCTTCTAATTACTTTATCTAAAGTGCGGTCATTGCCAT	ACTATATAACTATTTATTTTTACTGTTTCAAAAAAATCGCTATATATAAGT	TT	-9.7	WP_006014460.1	OG0000474
pTSS_+_926878_DEJ70_RS04425	DEJ70_RS04425	ankyrin repeat domain-containing protein	-0.456817	0.533186	-0.465341	0.534084	-0.294365	0.762318	-1.43929	0.0709385	-1.76346	0.017399	pTSS	DEJ70_04435	926905	928230	+	1325	27		11.1016	ATAAAAATAAATTTAGAGGGAAAGGTT	ATAAAAATAAATTTAGAGGGAAAGGTTATGGCAATAGAGAAGGAGAAGTTTTTTGAAATAATAAATGAGGTAAGTGAAAGTAGAGATTTGGATGAAGATAA	TAAAATATAGAATTTTGATAAATTTAACTTTTTTGTGAGATTATGCAGCGA	AT	-4.5	WP_006012645.1	no_ortho
iTSS_-_627043_DEJ70_RS03000	DEJ70_RS03000	hypothetical protein	-0.457114	0.185102	0.150768	0.938107	-1.27128	0.0326959	-0.0351927	0.92621	0.383999	0.175619	iTSS	DEJ70_03005	626889	627533	-	644		8	13.9798		AGATAAATTGTGAACAGGAGTTAGAAACGTTAGGTTTAGGAGTTGAAGAAAATGATGCTAAAGAAGTAACCATCGAATTTGTGCCAAGCTCAATTGTTAAG	CCTTGATCTACATCAGCTATACAAGAAGGATGGTGATGGTATATTTGAAGA	AG	-11	WP_006014788.1	OG0000546
pTSS_-_1074147_DEJ70_RS05255	DEJ70_RS05255	50S ribosomal protein L34	-0.461942	0.319522	-0.56929	0.216491	-1.47286	0.0619975	-2.61811	5.15074e-05	-2.93931	2.12837e-05	pTSS	DEJ70_05270	1073996	1074130	-	134	17		13.8976	ATATTAATATAAAAACA	ATATTAATATAAAAACAATGAAAAGAACACTTCAACCAAAAAATTTAAAAAAAAAGCACAAACATGGATTTCGTTCACGTATGTCAACAAAAGCTGGAAGA	AAGTTGACCATTATTTGACAATAGAGCAAAATAATTTAAAATAAATAGTTA	AT	-5.4	WP_006012144.1	OG0000097
iTSS_-_878637_DEJ70_RS04190	DEJ70_RS04190	hypothetical protein	-0.475323	0.102817	-1.23177	0.000279227	0.597871	0.145094	-0.0249934	0.939843	0.207584	0.386224	iTSS	DEJ70_04200	878338	878652	-	314		1	757.701		AGTAAAACTGGATCCCAGTGTCTAGGCAAACAACTGTACAGACATTGCGATATGGGGATAGCTTCCATTAAGAATGGTGTCATCCCAGTGCCCAGACACTG	CGCTAGTAAAATAAACTTAAGCATTGGTGATTTATATGATAAAATTGTGTA	AG	-29.5	WP_039950298.1	no_ortho
oTSS_+_121800_DEJ70_RS00655	DEJ70_RS00655	hypothetical protein	-0.476085	0.144065	-0.444652	0.173689	-0.543683	0.213644	-5.93695	1.20658e-10	0.870093	0.0112289	oTSS	DEJ70_00655	125146	126114	+	968			126.894		AGAGATATTTATTGAGCTCAAAAATCTATCTCCGTCTGCAGACTTTTTTATTAAACTCATTAAAAAATGTAGCGTATCCTCTTCAGAGCATATCTGTCGTA	TAGCTAAAAAATTACTTCCGCATATTTTAAATCTGATTACAATTACAGTTA	AG	-15	WP_006014584.1	OG0000497
asTSS_+_619713_DEJ70_RS02960	DEJ70_RS02960	glutamine synthetase	-0.477647	0.514738	-0.48599	0.517033	0.0523656	0.962916	-1.46019	0.06793	-1.78401	0.0166374	asTSS	DEJ70_02965	619281	620018	-	737		5	11.2954		GCTGCCTGCTCTATCCAAATAAGGTTTTGCTTTAAAAGAAACATTACCATCGAACTCTTGTGCTGTTCCAACCAGTAATTGTTTTGCCAACTCAAAATGCA	AATAAGTTATTATTATTTGAATCCATGAGGCTAACATGTACATTTAGTGCG	GC	-10.9	WP_006014818.1	OG0000553
asTSS_+_793101_DEJ70_RS03780	DEJ70_RS03780	PQQ-like beta-propeller repeat protein	-0.477829	0.513285	-0.485598	0.515428	-0.315497	0.744406	0.262988	0.771796	-1.78332	0.0166038	asTSS	DEJ70_03790	792660	793769	-	1109		7	11.2635		GTTGCTCGTAGCTATTAAGATATTATCGTGTACTCTAGGCGTAGTAGTTACATCTGTAAGCTGTGTATCTAAAAGATTTGTAGCTAATTTTTGGCTCCATA	CTTGACCATAAAATATTTCCTGAATTTACGTCAATGCTATAAATATAAGAG	GT	-16.8	WP_039950562.1	OG0000762
asTSS_+_519140_DEJ70_RS02560	DEJ70_RS02560	ankyrin repeat domain-containing protein	-0.477897	0.227938	-1.80651	0.00024818	1.06368	0.0520397	0.189345	0.719263	0.532363	0.124346	asTSS	DEJ70_02570	517709	521314	-	3605		7	55.8371		AAGATAGTGTAATGGTGTTCTTCCAGATTGAGATACAACATTAAACATTTCCTCAGTATAGGGATCATGATGATCTGTCATAAAATATTCTATTACCTCGG	TGCTTAAAATCTTCATTTACAATTCTTGCAAAATCATTATCATTCATTACA	AA	-15.7	WP_006013103.1	no_ortho
pTSS_-_1291147_DEJ70_RS06275	DEJ70_RS06275	hypothetical protein	-0.481139	0.128778	0.0931237	0.784091	-1.61656	0.00344758	-0.69577	0.0464779	-0.184303	0.475405	pTSS	DEJ70_06295	1290752	1291126	-	374	21		15.1489	GTTAGTAATTGAGGAGTATGT	GTTAGTAATTGAGGAGTATGTATGTTTGATATTTTAAAAGACTCTAATGGCAGATTTAATAAAAAGAATATTTTACCTCTCGTAGGTGCCACTGTCGCTAT	CTCCAATTTAGTTATTGAACATTTTATAATTAGCTCCTAGTATCATGCACG	GT	-11.1	WP_006015339.1	no_ortho
oTSS_+_75253_DEJ70_RS00440	DEJ70_RS00440	succinate dehydrogenase assembly factor 2	-0.485468	0.532572	-0.492364	0.535192	-0.323275	0.754517	0.808242	0.204125	1.24624	0.0305086	oTSS	DEJ70_00440	83926	84192	+	266			11.1932		GGGTTTAGAAGGTTATAGAGAAACCGGTCAGATTAGGTTTTTAATCTAATCTGACCGATAGCTTTAATAGTGAGGTAAGCTTTAATATAGCACTCCTAATT	CAATTTGCATATTAACCACTAGTTAAGCTAATTACCATATAATTATATCAG	GG	-31.1	WP_010404229.1	OG0000721
asTSS_-_1451235_DEJ70_RS07005	DEJ70_RS07005	ankyrin repeat domain-containing protein	-0.513498	0.102817	-2.69714	4.02484e-07	-2.52871	2.83949e-05	0.178736	0.793619	0.541215	0.0437567	asTSS	DEJ70_07030	1448562	1451162	+	2600		extended	34.8548		AGATGTAAAGCCCACTATAATTTTCTAAATGATCTAGATCTTGGCACCCTCATTAGAGTTTCATTTAAGAGAACTATAACTTTAAACTCTTTACTCGATTT	CATACATGACTTAGGGATTGATTAGATAGTAAGTTAATTTATAATTAATAA	AG	-13.4	WP_006014136.1	no_ortho
pTSS_-_486512_DEJ70_RS02390	DEJ70_RS02390	dihydrolipoyl dehydrogenase	-0.528338	0.267298	-2.01853	0.000912813	-1.10021	0.145094	-0.630705	0.178971	0.209017	0.576967	pTSS	DEJ70_02400	485105	486490	-	1385	22		18.2886	TTTTTGAATACGAAGAAAGCTG	TTTTTGAATACGAAGAAAGCTGATGAATGAGTATGATATTACAGTTATAGGCAGCGGTCCTGGTGGTTATATAGCAGCAATTAGAGCGGCGCAGTTTGGAT	TCTATGCACCTGAGCATTGATTATACGGGTTCCATCTGTTATATATAATCT	TT	-16.8	WP_006013306.1	OG0000263
iTSS_-_710935_DEJ70_RS03400	DEJ70_RS03400	CCA tRNA nucleotidyltransferase	-0.531392	0.130377	-1.4474	0.00107167	0.105369	0.865893	0.601837	0.0969982	0.356206	0.218832	iTSS	DEJ70_03410	710705	711922	-	1217		9	17.1447		ATGAAGATTTGTGGTATTGAGTCTGGAATAAATGTTGATGAGTATATTTCATTTGCTAAGATGTTTAACATTCCAAAATTTCCTTTATCTGGTGATGATTT	AACAAAAGAAATACATATCTTTATTTGGTAAGGAATTATATTGTGACTTAA	AT	-14.7	WP_096560729.1	OG0000822
iTSS_+_659311_DEJ70_RS03155	DEJ70_RS03155	UDP-N-acetylmuramoyl-L-alanyl-D-glutamate--2%2C6-diaminopimelate ligase	-0.548801	0.251981	0.666384	0.107866	-0.386537	0.524522	0.477831	0.230934	-1.85364	0.000523299	iTSS	DEJ70_03160	658795	660384	+	1589		4	10.0785		GCGTCTATAGGAACACTGGGAACATGTGTCAATAATAATAGAAAAGATAATAGCCTTACAACGCCAAGTGCAGATGATCTTTATTCCACATTGCGTGACAT	GTAAAACTTCAGTGGTGGAATTTTGTCGCCAGATTTGGCAAGATAATGCAG	GC	-13.9	WP_039950474.1	OG0000751
pTSS_-_1473760_DEJ70_RS07090	DEJ70_RS07090	ubiquinol-cytochrome c reductase iron-sulfur subunit	-0.551693	0.14327	-1.19291	0.00530262	-0.577207	0.260738	-0.0451384	0.920608	-0.278101	0.39733	pTSS	DEJ70_07115	1473141	1473740	-	599	20		631.705	CTATGTTCGAGTAGAGATTG	CTATGTTCGAGTAGAGATTGATGGATAAGAAGTTAACTAAAAATAAAAAATCATTAACGAATGAGAAGAATAAAAAAACATCTCTTGTTAAAGATTTTGCC	AGTGCAAATTTCTATTGATTAATCTATAGTATTTAAATTAAAATATATGTC	CT	-12.5	WP_006014178.1	OG0000421
iTSS_+_1124214_DEJ70_RS05455	DEJ70_RS05455	IS481 family transposase	-0.556525	0.106543	-1.73858	0.000144127	-0.397155	0.363375	0.401508	0.205581	0.192466	0.47406	iTSS	DEJ70_05475	1123171	1124259	+	1088		10	16.9165		AGAGACTGATATTAGTTTTAACTACCTCAATTCTTCTGTCAGTTAATTCATGCCTGTCAGATTAAGTTGTGTCTAGTACATATTAGTAGCATGAAACAAGA	CTTAATAGCAAACACATTGCTTTTCAGAAAAATATTAGTAGCATGAAACAA	AG	-18	WP_096616077.1	OG0000003
pTSS_+_1316693_DEJ70_RS06405	DEJ70_RS06405	porin	-0.561509	0.321997	-0.349404	0.549084	-0.479634	0.501881	0.306742	0.624897	1.05446	0.0266018	pTSS	DEJ70_06430	1316706	1317866	+	1160	13		18.7902	TTTAAGCTTAACT	TTTAAGCTTAACTATGAGGTTACTGATCAAACTATTTTCATTATTATTCGTGGTAGGGAGTGTCAATGCTAGGGTAATTCTGGATAAGGAGATGTTTTATG	CTACATAATATAAGAATTGTTTTTTATTTCTATTAAGCTTATATTAAAAAT	TT	-15.6	WP_039950829.1	OG0000790
iTSS_+_436794_DEJ70_RS02140	DEJ70_RS02140	DsbA family protein	-0.567156	0.235341	-0.574801	0.228043	-0.404843	0.503833	0.346416	0.425722	-1.87246	0.000492824	iTSS	DEJ70_02150	436389	437120	+	731		6	10.6027		AAAGCTGTGTTTAATGCAATAGACTCGTGGAACTACTCTAATTTTAGTGATTTAACTATACTACAAAAAATTGCTGCACTAAGCAATTTGAAGCAAGATGT	CAATGCTAAGTTATTGCTATGAAAAAGAAGAAGACTATTTTAATTTTAACA	AA	-15.4	WP_006013501.1	OG0000308
asTSS_+_661624_DEJ70_RS03160	DEJ70_RS03160	tRNA (adenosine(37)-N6)-dimethylallyltransferase MiaA	-0.570441	0.102817	-0.0946539	0.789412	-1.23361	0.0219253	-3.47443	2.89803e-08	-3.79505	1.44489e-08	asTSS	DEJ70_03165	660751	661635	-	884		1	29.0332		ATTATCTTTCATTTATATTAATTTAACTAACCTATGATAGGGTGTAGTAAAAATTTGGATTCTACAATCTAAAATTTGGAGACTTTTATGGCAGAAAATGA	TCGCATAATTCTGATTTACCTGAGGCTGTAATTCCTGTAATAATTACTATA	AT	-11.6	WP_006013385.1	OG0000280
iTSSps_-_1268877_DEJ70_RS06155	DEJ70_RS06155	hypothetical protein	-0.571057	0.208158	-0.945589	0.0546269	-0.252297	0.672377	0.36066	0.447984	-1.108	0.0209997	iTSS	DEJ70_06175	1268723	1269439	-	872			62.6791		GTAATATAGAATGTGAAAAATGTGTGGATGATCAAAGAGAGTTAGCGTGTCAAGAAGAAGAGATTAAGAGTTTCTGCTACCCGAACGTTTACCGTAGTAAT	AAATTTTAAATTTGCCTTTACAGAGGATCTTAATTCAATATCCTGGCTTGG	GT	-12.2		no_ortho
iTSS_+_238786_DEJ70_RS01255	DEJ70_RS01255	type IV secretion system protein VirB3	-0.576553	0.102817	-2.11403	1.84887e-05	-0.38945	0.360207	0.249268	0.4765	-0.0913251	0.746323	iTSS	DEJ70_01260	238550	238846	+	296		8	24.3251		AAAATGTTCCAAATGTTTAAATCGGTTTTATCATGGAGCCAATTCTTATGACATTACTTGATGTTATGCAATGTTGAGATTTAGAGCTATTCAATCAAAGA	GCTTCTGCAAAGGAACCGTTGTTTATTGAGTTATTTATGGTAAAGTTGGGA	AA	-14.6	WP_006015054.1	OG0000596
pTSS_-_1104944_DEJ70_RS05380	DEJ70_RS05380	Asp-tRNA(Asn)/Glu-tRNA(Gln) amidotransferase subunit GatA	-0.581233	0.228873	-1.58253	0.00399741	-0.658399	0.292863	0.0117718	0.983911	0.18657	0.652481	pTSS	DEJ70_05395	1103455	1104921	-	1466	23		218.483	CTTGCTAAATTGAATATTAATGG	CTTGCTAAATTGAATATTAATGGATGAATGAATTAAGAAAGCTAAGTATTACAGAGATGCATGATGGACTTAGGAGGAGGAATTTTTCTGCTGTTGAGCTT	TCGATCATAAATATATAGATTTTCTGCCCTATTGTTGTTATAATTAATGCC	CT	-14.7	WP_006012063.1	OG0000084
iTSS_+_596888_DEJ70_RS02845	DEJ70_RS02845	PleD family two-component system response regulator	-0.583078	0.188467	-0.591398	0.181607	-0.420658	0.467712	-1.56563	0.0015466	-1.88941	0.00025586	iTSS	DEJ70_02850	595879	597255	+	1376		8	10.2815		AGATGGTGAATGATAACTTTGGGCATAATGCTGGAGATGAACTTTTAAAGGAAATACAGAAAAGAATTTCTGAAAATATCAGAGTGACAGATTTATTAGCT	GGAAAAAGATAGAAGTTTATCTCTTATGATACTTGATATAGATTATTTTAA	AG	-14.8	WP_006012001.1	OG0000072
pTSS_-_971680_DEJ70_RS04640	DEJ70_RS04640	30S ribosomal protein S2	-0.591725	0.136098	0.243958	0.559424	-1.26312	0.0483081	-0.0814308	0.876229	0.28515	0.400291	pTSS	DEJ70_04650	970785	971600	-	815	80		345.247	AACTTAATTTCACACATGGCTTATGCAAGTAGTCCCGTTAGGGTTATGCCATGGAGGATAGACTATTTGGAGGAGTAAAT	AACTTAATTTCACACATGGCTTATGCAAGTAGTCCCGTTAGGGTTATGCCATGGAGGATAGACTATTTGGAGGAGTAAATATGACAAATTTGCCTAAAGTC	GTCAATATTTTTTGTTTGCGCTTTTTTGTCTTTTTTATTACTATGTAAATA	AA	-20	WP_006012492.1	OG0000169
gTSS_+_2895_DEJ70_RS00015	DEJ70_RS00015	multidrug efflux SMR transporter	-0.59826	0.10684	-0.258256	0.495477	-0.642718	0.189993	-3.01576	7.97356e-07	0.270954	0.352524	gTSS	DEJ70_00015	2913	3230	+	317	18		21.8887	GTAAGATAGAGTTGATTT	GTAAGATAGAGTTGATTTATGGCTTGGGTGTATTTGCTATTAGCTGGTTTGGTTGAAATAATATGGACCACAGCACTGAAATATAGCAATGGCTTTACTCG	CATGCGAAATGCTAAGGTAACTTTTTAATATTCCTATGTATAATATTTCAG	GT	-19.2	WP_006014211.1	OG0000050
iTSSps_+_1353413_DEJ70_RS06545	DEJ70_RS06545	ankyrin repeat domain-containing protein	-0.598749	0.0750268	-1.60794	0.000104046	0.475496	0.201922	0.0110837	0.974248	0.267991	0.294851	iTSS	DEJ70_06570	1353380	1353720	+	1271			12.9952		ATGGGGAAAGCTGTAATTCAATATATTTTGGAACATGACTCATGCTGGCCAATAAGATTAGATAAGCCAAGCTTTCTCAATGATCAAGAAGAGTTATCAAA	CTCCTTTAGAAGAGGCTTTACATTTTGCTGTTATTAGAGGAGATATAGTGA	AT	-18.1		no_ortho
pTSS_-_402236_DEJ70_RS01965	DEJ70_RS01965	ankyrin repeat domain-containing protein	-0.604963	0.43014	-0.612442	0.431278	0.253156	0.790185	0.438843	0.553061	-1.91002	0.0161344	pTSS	DEJ70_01975	401239	402222	-	983	14		12.6104	TAATCATAATATTT	TAATCATAATATTTATGAAGAATACTTTATATTTCATACTATTAGTTGCTATATTTTTATCATCTAACCTGCTTGCTGCAGAACAGCCTGAAGAAAATAAA	AAGGCATTTTTTACTGTAGATTAATCATTTGATTATAGTATCATTTTAATT	TA	-13.9	WP_006013597.1	OG0000046
asTSS_+_56865_DEJ70_RS00290	DEJ70_RS00290	tyrosine--tRNA ligase	-0.609695	0.132725	-0.617194	0.126836	0.270538	0.581456	-1.59254	0.000772706	0.222889	0.452803	asTSS	DEJ70_00290	55652	56914	-	1262		1	10.3359		AGGTATCCTCTTTCTTGAATGAAATTTAAAAACTCGGATTTATGTTTCATAATATGTTATTTTGTGTGTAAACGGTGTTGTTAACGATGGCGTCATTCCAG	TATCTTGTGATAATAGCTGGTCTAACCCTTCAATGTTTGTACATTGATATA	AG	-11.3	WP_006014381.1	OG0000453
asTSS_+_1089862_DEJ70_RS05330	DEJ70_RS05330	phosphomannomutase/phosphoglucomutase	-0.614708	0.18148	-0.622378	0.174946	0.112147	0.857075	-0.0536233	0.909266	-1.92005	0.000321098	asTSS	DEJ70_05345	1089145	1090503	-	1358		5	10.6504		TTCTATGGGATCTGGGTCATGCAGTGGAAACGTTCCATCTATAAAGCTATTGGTTACGATGTGTATATGATCTGGTAAAACTTTTTCAATATACCTTACAA	TCACATTTATCTTTCTTGACAATACTGATTAACTGAGCAAGATTTTTTTCT	TT	-15	WP_039950186.1	OG0000730
pTSSps_+_569899_DEJ70_RS02760	DEJ70_RS02760	tetratricopeptide repeat protein	-0.621645	0.128529	-2.00317	0.000282157	-1.15853	0.0867973	0.027152	0.952934	0.551568	0.108582	pTSS	DEJ70_02770	569947	574443	+	1043			21.3579		AAATCTAATATGGTCTTAAATTTAAATATAAAATAAGTAATTAACTTTATGGTGAAGGTAATAGATTATCTCAGGACAGATTCACAAGCAGTTAAGTTAGA	TATCTATAAAAGTTACTTGTATTATCGATTTCATTTACTAATATATAATGA	AA	-8.2		OG0000003
iTSS_-_238456_DEJ70_RS01250	DEJ70_RS01250	lysine--tRNA ligase	-0.627978	0.0832164	-2.92989	4.40608e-07	-0.325622	0.438567	-0.113651	0.847269	0.25758	0.352524	iTSS	DEJ70_01255	236908	238485	-	1577		1	35.2993		TTTAAATTCAATGATTATAAGCTGGCCATTTCAAGAAGCAGAAAAAATACTACAAGAATTCCCTAATAAAAAAGAGATAATATTTGAGACTGGTTATGGTC	ATTAATTAAAAATCTATTGAAATGAATAGCACTTTAGGTAAGATAATTAAT	TT	-7.5	WP_006015057.1	OG0000597
pTSS_+_109027_DEJ70_RS00595	DEJ70_RS00595	elongation factor P	-0.648265	0.102842	-3.51965	4.74906e-07	-3.35146	2.83949e-05	-4.49687	2.27845e-08	0.295905	0.357948	pTSS	DEJ70_00595	109047	109613	+	566	20		49.1172	ACCAAATTAAAAGTGTAATT	ACCAAATTAAAAGTGTAATTATGGCAGAAAGGGCTAATGATATCAGGCCAGGTCAGGTACTAGAACATAACGGTGGATTGTTTTTGGTTGTAAATATTATG	TTGGCCAATAAAAATTTTGATATTTGTATAAAGTTATTTATAATAACCAGA	AC	-13.1	WP_006014544.1	OG0000489
iTSS_-_55892_DEJ70_RS00290	DEJ70_RS00290	tyrosine--tRNA ligase	-0.652539	0.157428	0.312166	0.495477	-1.64332	0.0433485	0.0783457	0.876229	0.621671	0.102657	iTSS	DEJ70_00290	55652	56914	-	1262		9	16.9284		AAAAGAACAAATTGCAAATGGTATACCCTTGATAGACCTGCTGTATGACACCGGTTTTGAACCTTCAAAAGGTGCGGCAAAGCGTTTAATACAAGGCAATG	TCTGCTTTTGAAAATGAAGACAGTTCATTGCTTTCTGGTTACACTATTACA	AA	-19.5	WP_006014381.1	OG0000453
iTSS_-_1245758_DEJ70_RS06050	DEJ70_RS06050	SsrA-binding protein SmpB	-0.65755	0.0791182	-1.04909	0.00688383	0.628782	0.145094	0.847437	0.0131043	-0.550235	0.0700229	iTSS	DEJ70_06070	1245696	1246145	-	449		9	24.564		GCAACCATAAAGCAGAGAGAGTGGGACCGTGAGAAAAGTAGATTGTCTAAGAATAATTTGTAGTAAAATATGTCTTTAAGTCCAGTTATTTTTAGCATCGG	CAAAAACTAAAATTGCTATTGTTAAAGGAAAAAAACTCTACGATAAGAGAG	GC	-15	WP_006015465.1	OG0000661
oTSS_+_280648_DEJ70_RS01400	DEJ70_RS01400	pyridoxine 5'-phosphate synthase	-0.657816	0.277583	-0.704105	0.240797	0.227894	0.764315	0.0787615	0.901878	1.55422	0.00641505	oTSS	DEJ70_01410	282278	282985	+	707			16.0805		ATGAGGGTTTTTTAGGATCCAAAATCTATCTTCACCTGCAGGTTTTTTCACCAAATAATCAAATTTTAGCAAAAAATATATAAGTTTATTTTTGCTAGCTC	TTAAATAAAAAATTGCTTGACAGACTCTGGTAGCTTCATTATAGTGGAAAA	AT	-14.3	WP_006014946.1	OG0000577
iTSS_-_64716_DEJ70_RS00355	DEJ70_RS00355	hypothetical protein	-0.658179	0.0457583	0.296702	0.321214	-3.4134	5.20906e-07	0.272669	0.377751	-4.87812	2.83986e-10	iTSS	DEJ70_00355	64582	65316	-	734		9	68.0348		AAAAAGCAGCAGTCAAAGGAAGTTGTAAGGTCCATGGATAAAGAAAAGTCATCAGAGAAAATTCTAAATAATTGGCAAAAAGCTATTAAACAAGATTTTGA	GAAAGTTGCTGTATGATATTGCAGAAAAGTTGTATAGTGGATACGATAGTA	AA	-8.8	WP_006014418.1	OG0000464
pTSS_-_547424_DEJ70_RS02685	DEJ70_RS02685	UvrD-helicase domain-containing protein	-0.661958	0.00678291	-1.02209	0.000131516	0.145467	0.598245	0.447769	0.0646687	0.0397102	0.842336	pTSS	DEJ70_02695	545488	547401	-	1913	23		275.86	AAGTTATAGTCTATAGGGCTTCA	AAGTTATAGTCTATAGGGCTTCAATGAACGATTATCTCTCACTGCTAAATCCAGAGCAACAATTAGCTGTAACTAACGTGAATGGACCAGTTTTGATACTA	TCTATTCAATAAAATCTTTACAATATTTGGATCATAGGTTTAACTTTACGA	AA	-12.4	WP_006012922.1	OG0000234
pTSSps_-_731167_DEJ70_RS03485	DEJ70_RS03485	DnaJ domain-containing protein	-0.679609	0.118213	-0.562979	0.194142	-1.76174	0.0219253	-0.566948	0.190012	0.896483	0.0229364	pTSS	DEJ70_03495	729335	731095	-	347			14.9048		ATAGTACCAATTCTTTTAAAGACATAGTATTACTAATGTTATAAAAAATGTATCAAAATAGTGGAGAAACAAATGCCTGATTATTATGAAATATTAGGAGT	TTTTCACTCAATTTGTTGATAAATATTATAATATTTGCTAAAATACTTATA	AT	-11.1		OG0000344
gTSS_+_141430_DEJ70_RS00725	DEJ70_RS00725	nucleoside-diphosphate kinase	-0.681714	0.185607	-0.689885	0.179391	-0.519317	0.434745	-1.66432	0.00340101	-1.98782	0.000659979	gTSS	DEJ70_00725	141478	141897	+	419	48		11.781	AAAAATTCACAATAAAGTAAATATACGATCTTAACATAAGGAAATGAT	AAAAATTCACAATAAAGTAAATATACGATCTTAACATAAGGAAATGATATGGCAATTGAGAGAACACTTTCGATATTAAAACCTGATGCAGTAAAAAATAA	CCCTTGATGTTTTATTCTTGACTATAAATAAAAAATCTCTTTGATGGAACA	AA	-9	WP_006014627.1	OG0000508
pTSS_+_327321_DEJ70_RS01620	DEJ70_RS01620	RNase P RNA component class A	-0.688071	0.267298	2.6158	0.000131516	-0.989898	0.227261	-0.114766	0.876229	-0.224017	0.670575	pTSS	DEJ70_01630	327322	327670	+	348	1		133.278	C	CCTAGGTGCAATAAGTAGCTGCTGTTGTGTGATAAACACAGCAGAGGAAAGTCCGAGCTCCAAGAAAAGGTAGTGACGGGTAACGCCCGCCGGAGGTAACT	TGTTAGGAAAATTTCTTTTGCTTTTGTGATTTTAATGTTAAAGTACAATTC	CC	-29.5		no_ortho
pTSS_+_24131_DEJ70_RS00120	DEJ70_RS00120	cysteine desulfurase	-0.694766	0.0239149	-1.15524	0.000456755	0.328861	0.337286	0.730216	0.0137809	0.798052	0.00641505	pTSS	DEJ70_00120	24151	25338	+	1187	20		283.541	ACATAATTGGTTGATGGTAA	ACATAATTGGTTGATGGTAAGTGACAAATAAGCCTGTAAGTTTATTCTCTCTGGAAGACAGTAGTTGCGTGTATGCTGATTATAATGCAACTGCTCCAGTG	ATTAATTTCCCTGTTTTTGCAATAAATTTTTATCGTGTTAAAGTTAACATA	AC	-21.3	WP_006014270.1	OG0000440
iTSS_+_67024_DEJ70_RS00365	DEJ70_RS00365	complex I NDUFA9 subunit family protein	-0.697435	0.137565	-0.705161	0.131959	-0.535109	0.380687	-0.191427	0.75145	-2.00287	0.000286781	iTSS	DEJ70_00365	66911	67876	+	965		2	11.6669		TCGTGATCAGGAAAAAGCTGCTTGTCTGAAGTTATGTGGAAATTTAGGACAAATATCAATAATTGAAGGAGATTTTTTTAATGAAAAATCAATTTTAGAAA	CACATCGTAAGACGCTTGGCAGCGGCGGGGTATTTAATAAGAATATTTACT	TC	-14	WP_006014424.1	OG0000466
pTSS_-_1437167_DEJ70_RS06950	DEJ70_RS06950	IscS subfamily cysteine desulfurase	-0.706584	0.0156762	-1.0017	0.00100512	0.242022	0.455953	0.512126	0.0796586	0.608441	0.0213657	pTSS	DEJ70_06975	1435788	1437035	-	1247	132		215.096	ATGACATTAAAGGGACACTGGAATAACGTAGGAGAGAGCGCTGACAACTTTCGTTTAGGCAAGATTATACCTTGAAAAAATTAAGCTTTAGTGCTATTAAATAGTTGTAAATTTTGTCTCTTTGGTAGCTTT	ATGACATTAAAGGGACACTGGAATAACGTAGGAGAGAGCGCTGACAACTTTCGTTTAGGCAAGATTATACCTTGAAAAAATTAAGCTTTAGTGCTATTAAA	GATGTACAGTTATCCCTTGACCTACCAGTGTCAAACACTGATCATAGGGAA	AT	-14	WP_006014118.1	OG0000410
iTSSps_+_809835_DEJ70_RS03845	DEJ70_RS03845	phage major capsid protein	-0.709586	0.312002	-0.717498	0.311811	0.34374	0.679049	-1.69228	0.0257631	-2.0153	0.00697487	iTSS	DEJ70_03855	809713	810201	+	761			10.5708		GTACTACTCTCTAAATGAACATTACTCTAAAAATGCATCATTTTTGATGAACAGGAGTACGTTAAAGGACGTGAGGCTACTAAAATCTGAAACAGGTCAGT	ATAGAGCAAATTAAAGCTGATAAGCTAGACAGCGACGCCATAATGATATTG	GT	-15.6		no_ortho
asTSS_+_1476576_DEJ70_RS07100	DEJ70_RS07100	tRNA-Val	-0.722378	0.0938854	-1.09634	0.0123278	0.259451	0.597836	0.203666	0.685422	-0.752741	0.0412525	asTSS	DEJ70_07125	1476589	1476661	-	72		extended	89.345		TCAACTAGGCTAATGGGCAATGACAGACTTGAACTGCCGACCTCCTCGGTGTAAACGAGATGCTCTACCAGCTGAGCTAATTGCCCCTCTAGATATAATTC	GTTGTCTTGCATTTTCTATACTTTGATTGAAATAATTGTAATATTAATATT	TC	-24.6		no_ortho
pTSS_+_33121_DEJ70_RS00165	DEJ70_RS00165	isoprenoid biosynthesis glyoxalase ElbB	-0.732169	0.104276	-0.278617	0.549084	-0.873525	0.146061	-4.3098	2.53594e-07	0.481717	0.206735	pTSS	DEJ70_00165	33144	33842	+	698	23		46.5084	ATTATATGAAATCAAGGTATTTT	ATTATATGAAATCAAGGTATTTTATGGGTGAGAAAAAATTAAGAGCCGCTGTGGTTTTATCAGGATGCGGCCACCTCGACGGCACAGAGGTGAGAGAAGCA	ATAAAATAATTACTCCTTTCCAAATATGGAATTTGTATTACAATACCTAGA	AT	-21.8	WP_006013084.1	OG0000247
iTSS_-_137526_DEJ70_RS00700	DEJ70_RS00700	ATP-dependent protease subunit HslV	-0.732214	0.0113516	-2.03973	9.39134e-07	-0.321458	0.331222	-3.01623	3.60266e-09	-0.119267	0.573982	iTSS	DEJ70_00700	137011	137565	-	554		1	21.6339		ATACTGTCAATTAGAAGAGACAAAAATGTAGTAGTAATAGGTGATGGGCAAGTCTCGCTAGGCCATACCGTTATAAAATCTGGAGCAAAAAAAGTTAGGCG	ATAACAAAAAAATGATTCATCATGACAGCAGTAAAATGTATGGTACTACTA	AT	-15.3	WP_006014611.1	OG0000504
iTSS_+_893804_DEJ70_RS04255	DEJ70_RS04255	phosphoribosylformylglycinamidine synthase	-0.790119	0.0116204	-1.28556	0.0002111	0.744016	0.0575627	0.532265	0.0749345	0.475958	0.0509909	iTSS	DEJ70_04265	892634	895684	+	3050		4	30.6363		AATTGCTCCGGTATTCCAACGCAACTTGGATCAGTATACTTTGACGATAGATTCTGTGGAAAGCCATTAGTTTTTGTTGGAAGCATCGGAATCATTCCACG	CACCAAAATATATAATGAAAGAAGTGATTCACGGTGTTAATGTTGCTGGTA	AA	-22.3	WP_006012714.1	OG0000203
iTSS_-_1210554_DEJ70_RS05875	DEJ70_RS05875	hypothetical protein	-0.794881	0.0315635	-2.24949	3.90694e-06	-0.334454	0.42638	-0.437033	0.202988	-1.35547	0.000580503	iTSS	DEJ70_05895	1209572	1210768	-	1196		2	228.369		AAAGTAGGCACATAGGAGGTGTGGAGCTATGGTTTATAAATAAAGGCAAAAAACGTGTTGTTGTTCAGACTAGAGAAACAGCAGTGGGAATGCCCTCACAA	TATCGCAGCAAGACGAGTTGATCCATTAGCGCAAACATTTACGCTAAATGA	AA	-23	WP_006015576.1	OG0000674
pTSS_-_3775_DEJ70_RS00020	DEJ70_RS00020	hypothetical protein	-0.800272	0.0493262	-2.89203	1.97566e-06	0.156803	0.744561	0.0640192	0.876229	-0.603359	0.0706225	pTSS	DEJ70_00020	3247	3756	-	509	19		36.1512	ATAAAAGCAAGGTGAGTGA	ATAAAAGCAAGGTGAGTGAATGAATATAAACACAGCAGACAACACACTACAAAACTACACAACAAAATACATTGAACAAACATTTACCGCACACACAGGCA	GAAACGCTGCAGTTAACTAAATATTAACCTTTTCGTGTGTAAAATATAATA	AT	-6.87	WP_006014214.1	OG0000429
iTSS_-_878531_DEJ70_RS04190	DEJ70_RS04190	hypothetical protein	-0.808874	0.102817	-0.699243	0.127787	-0.346445	0.559267	-0.038055	0.941891	1.10535	0.015849	iTSS	DEJ70_04200	878338	878652	-	314		4	40.4481		CAGAAGACTTAACTTTAAATAAGTGGCTGTATAATAAAAACTGGATTCCAGTGTCAAGCACTGGAATGACACCATCTGCTACTCAAATTATCTGTTTATCT	GATAGCTTCCATTAAGAATGGTGTCATCCCAGTGCCCAGACACTGGGATCC	CA	-19.4	WP_039950298.1	no_ortho
asTSS_+_83246_DEJ70_RS00435	DEJ70_RS00435	RIP metalloprotease RseP	-0.813408	0.0767505	-1.11922	0.0157821	0.134283	0.814262	0.755772	0.0989851	1.23798	0.00431682	asTSS	DEJ70_00435	82711	83826	-	1115		6	70.8401		TCTATTCTTGTTTCAGGGTTGGACATTATCACGCGTGAAATATCTTCAAAGTATTTTATTTTGTACTCATTGATCTGTGTAATAGTGTCACCTGGTAATAG	ACGGAGTTAGAATAGTTCTGTACTCTTCGTTATTTCTGCTATACTTAATTT	TC	-22.3	WP_006014462.1	OG0000475
iTSS_-_1040683_DEJ70_RS05045	DEJ70_RS05045	50S ribosomal protein L24	-0.81735	0.0160206	-2.35137	1.42837e-06	0.0960344	0.945604	0.984119	0.00137502	0.729312	0.0133314	iTSS	DEJ70_05060	1040446	1040763	-	317		3	29.0306		AGTTATAATACGTGATGCTAAAAAGAAAGTAGTTATTTCTGGAGTAAATGTGTGTAAGAGACATACTAAACCAAGAGCTGGTAGTGGTGGTGGTATATTGA	ATTATAGTTTTAACTGGTAAAGATAAGAGAAAAATTGGTAAGGTAATTAAA	AG	-17.3	WP_006012245.1	OG0000121
oTSS_-_1469961_DEJ70_RS07060	DEJ70_RS07060	DMT family transporter	-0.825369	0.178848	-1.09495	0.105638	-0.595567	0.448684	-0.614847	0.337716	1.1538	0.0355503	oTSS	DEJ70_07085	1464529	1465428	-	899			66.615		ATAACAATGTTACAAAAAATAATATCATAGAATTCAGTAGGATAATTCCTAGAAAACCCCTACATACTAAAAAAAGCAAAATGCTGTTAAAATGAGCTTAA	TTAGCTTATTTAACTTGACAAATTACGCCATCTCCCTTACTATGATATGTA	AT	-8.1	WP_006014158.1	OG0000418
asTSS_+_213381_DEJ70_RS01135	DEJ70_RS01135	ankyrin repeat domain-containing protein	-0.838484	0.0198303	-1.05615	0.00385132	-0.591855	0.15976	0.341061	0.276404	0.351049	0.207503	asTSS	DEJ70_01140	213303	214394	-	1091		10	45.1137		TCTTGTCAGAGGTGGATTGTCCAGTGGCCTTAAATATTGTTTTCCTTTAATATAACTTACTGCCATAGCAATTAGCGTAGCTATTCCATTACAGTCAATTT	TTTTCACAATTACTAATTGCCGTCTCGACTTTTTTGTCTATAATATCAATT	TC	-15.6	WP_006015122.1	no_ortho
asTSS_+_946405_DEJ70_RS04525	DEJ70_RS04525	DNA repair protein RadA	-0.850637	0.118606	-0.858331	0.116508	-0.688316	0.337286	-0.563688	0.257357	-2.15602	0.000592678	asTSS	DEJ70_04535	945552	946895	-	1343		4	13.8113		ATCAAGAACTTAATACTCTTATTTTTTCTTATTGTTGCTACTACATCAGTTAAAGATACTGTAGATAAAAGCTTAATTTTAGGTTCATTTATTTTAAGACG	CTGGTGCTGATGTGACTTTGCTATCATACATTGTTTGTATAGAATCAATTA	AT	-12.3	WP_006012557.1	OG0000182
oTSS_+_703371_DEJ70_RS03380	DEJ70_RS03380	group II intron reverse transcriptase/maturase	-0.875498	0.0728194	-0.261024	0.581012	-0.0182032	0.981359	0.475414	0.281988	1.02217	0.0212547	oTSS	DEJ70_03390	705154	706425	+	1271			202.914		TTAAGCTTTAATAGTGAGGTGTTGATGGACGCACAAGAATTAGAAAACTTACAGAAAAGTTCATCAACAAAATCCCAAGATGCTGGGGAGAAAACATCAGA	ATACTAGTATTTACCTTGACTAAACAATTATAGTGCTGTATAATTTGTACT	TT	-19.5	WP_129827270.1	no_ortho
iTSS_+_1472029_DEJ70_RS07085	DEJ70_RS07085	metalloprotease TldD	-0.885466	0.0544998	-0.89293	0.0482266	0.266123	0.670501	-0.411484	0.279373	-2.19049	5.79528e-05	iTSS	DEJ70_07110	1470735	1472165	+	1430		10	11.6098		GTAATGATCTAAAGTTAGATCCTGGTGTTGGCACGTGCTCAAAAGACGGACAAAATGTGCCTGTTGGAGTTGGTCAGCCAACACTCAAGGTCGATGCAATA	AACGCTAATTGGTGATGGGCCAACAGTGCTAAAAAAAGTATCAATGATTGG	GT	-26.8	WP_006014168.1	OG0000420
iTSS_+_436405_DEJ70_RS02140	DEJ70_RS02140	DsbA family protein	-0.885743	0.0485884	-2.26171	7.50733e-05	-0.619753	0.257066	0.456638	0.222937	0.745198	0.0318818	iTSS	DEJ70_02150	436389	437120	+	731		1	28.0871		ATAAGTTAAGTGTTTCCATTGTAATGATTTTTAGATTATTGTTCTTACTTATTTTTATAAGTGTTAGTTCTTATGCATCTATTGAACAAAACTTACCCAAC	CCGAGAAAAAGTTATCTTGACATTATTTATATAAATGCATAAATTCTTTAA	AT	-12	WP_006013501.1	OG0000308
pTSS_-_63920_DEJ70_RS00340	DEJ70_RS00340	NADH-quinone oxidoreductase subunit A	-0.890928	0.0498943	-0.25755	0.551607	-0.185676	0.73712	0.515793	0.196474	1.05382	0.0107172	pTSS	DEJ70_00340	63551	63904	-	353	16		35.9734	GTTATATGTTTTTTAA	GTTATATGTTTTTTAAATGAGTGAATATTTAACCATATTAATTTTTATCTGTGTATCAATTGTAGTATCCTTTACTTTAGGTGTATTACCTATGTTTCTTG	CATACATATTTTAGGTGGTAAAAGATTAGGAAAGCATGTAAATTCATAGTG	GT	-10.7	WP_006014410.1	OG0000461
asTSS_-_329600_DEJ70_RS01630	DEJ70_RS01630	NAD(P)H-dependent glycerol-3-phosphate dehydrogenase	-0.906057	0.0726998	-0.913731	0.0662288	-0.74374	0.233116	-1.88884	0.00055157	-0.869903	0.0281919	asTSS	DEJ70_01640	329101	330078	+	977		6	12.5281		TTTTCTTGCTGTAGCTCTGATACTAATTTTGAACCTAATACTTCATTTTGACATGCAAGAACCATCGAATATGGTAATTTTCTTGCAACTTCTATAGCAAA	CTGCACAAACCTGTATTCCTATAACATCGCTACTAAGGTACAATTTAATAT	TT	-20.4	WP_006014776.1	OG0000544
iTSS_-_956870_DEJ70_RS04570	DEJ70_RS04570	TrbI/VirB10 family protein	-0.920005	0.0606221	-0.171423	0.714024	-1.91808	0.0140835	0.138857	0.857102	-0.0428253	0.912828	iTSS	DEJ70_04580	956846	958357	-	1511		10	27.7912		TCCACAGTCAATATTAAATAACTGAAATGAACTATGCTGCACTTGATACATACTTGGAGCCATTACAAGGGATATTTCAAGAGGAAGGTGTAAATGAAATA	AATCAAGGAACTGCATTGAAAGTATTTGTTAACCAAGATATAGTATTTCCT	TC	-11.8	WP_006012537.1	OG0000177
iTSS_+_657217_DEJ70_RS03140	DEJ70_RS03140	molecular chaperone DnaK	-0.926753	0.0805726	-1.8044	0.00246366	-0.373025	0.540589	-0.329489	0.524327	0.847151	0.0329386	iTSS	DEJ70_03145	655307	657229	+	1922		10	13.7702		AGAGAATAAGTAATTCGATTGTCATCCCAGTGCCCAGATACTGTGGGATGACAAGAGGAGCGTATTGTTGCTTAAAGGAACTATTGTGGATATTATTAAGA	AAGGAAGAAAAAGTAGTAGATTCTGATTATCAAGACATAGATAATAAAGAA	AG	-24.1	WP_006013401.1	OG0000282
iTSS_+_1291898_DEJ70_RS06280	DEJ70_RS06280	hydroxymethylbilane synthase	-0.93568	0.0148155	-1.0797	0.0048391	-0.916304	0.0867973	-0.191245	0.648206	0.274557	0.352524	iTSS	DEJ70_06300	1291245	1292123	+	878		8	40.1189		TTTTATAAGGGCAAAATCAGAGCGCAGTTTCATGAAGACAGTAAATGGTTCATGCTTTACACCGCTTGCAGCTTTAGCAGAATATGTGAGTGAAAACATGC	AATGATATAAAAGTTATCGATCTTTTAGAGAAAATTAATAATAATATGTCT	TT	-16.8	WP_006015337.1	OG0000639
iTSSps_-_974601_DEJ70_RS04660	DEJ70_RS04660	transposase	-0.975558	0.00935509	-0.982602	0.00783723	0.505436	0.188424	0.557193	0.0821361	-2.27994	2.91911e-06	iTSS	DEJ70_04670	974516	974633	-	815			10.9079		AGAAGATCTTCAGATAGACGTTGATCATTGGTTGCGTTTTTACAGTGAGACAAGACCTCATTCTAGTAAATATTGTTATGGCGATGTAGACTTTTCTGAAT	CTGAACTCTCATTTACTCCTCTTTTTTTGTAAAACAATCTACAATTCATTA	AG	-19.6		OG0000169
iTSS_+_143094_DEJ70_RS00730	DEJ70_RS00730	aspartate aminotransferase family protein	-0.977736	0.100477	-1.37987	0.0216836	-0.236712	0.741342	0.0966842	0.876229	1.3191	0.012318	iTSS	DEJ70_00730	142020	143198	+	1178		10	27.973		AATAGAGTAATAAGAATAACTCCTCCACTTGTTGTTGAGAATATGCATGTGAATGCAGTGTGTGATATATTTCATGATTTATTTTTTTATATTAAAGATAT	TTGTTAAACAATCTCTTGACAAAGGCTTAATAATGACTAAAATTTTAAATA	AA	-14.1	WP_006014629.1	OG0000509
oTSS_+_1119165_DEJ70_RS05450	DEJ70_RS05450	peptidase M2	-0.978378	0.148931	-0.870242	0.20171	-1.06801	0.255706	-0.101627	0.894108	1.21149	0.0385441	oTSS	DEJ70_05470	1119610	1123095	+	3485			24.5414		AAGAGTACTTATCCTTATTTTTGATCCTCGCGGGTTCAACAACAAAAATTCAGTAAAAAGCTCAGATATTTATTGGCAAATTACATAAAAATTATAGCGGC	GCTGAATGAAACTCCTTGACAAACCTTCCCACTTTCCTTATCATACCAATA	AA	-9.4	WP_096641494.1	OG0000827
pTSS_+_1281987_DEJ70_RS06230	DEJ70_RS06230	hypothetical protein	-0.987144	0.0564985	-0.994612	0.0502758	-0.192428	0.753822	-0.471885	0.268375	-2.29218	9.54213e-05	pTSS	DEJ70_06250	1282178	1282339	+	161	191		11.448	AGATAAACTCATGGTTCGTGTGGAAGATTTTGCTCGGTTACAAATAGAAAAATTAAAAGAAGACGTGAAGCAAGAGATAACATCAATACCAGGTAAAGTTTTAGAGAAGATAAAATCTTCTTCATGGCTTCCATGGAAAGCAGAAAGTTTGGATGAAGCTTATTCTGACACTTATGTACCAAATGATATAG	AGATAAACTCATGGTTCGTGTGGAAGATTTTGCTCGGTTACAAATAGAAAAATTAAAAGAAGACGTGAAGCAAGAGATAACATCAATACCAGGTAAAGTTT	ATTACAAAGAAAATTGCAGAACAAAATCAAGACATGATAAAAGAGCTAACA	AG	-14.5	WP_039950853.1	no_ortho
iTSS_+_228453_DEJ70_RS01205	DEJ70_RS01205	rhodanese-related sulfurtransferase	-0.99295	0.0635756	-1.0003	0.0574485	-0.830684	0.204175	0.114413	0.876229	-2.29781	0.000120985	iTSS	DEJ70_01210	228404	229249	+	845		1	14.0688		ATTATGACATGAAAGACGAAATAAAAGTTGCATGCGACAACGTTGAATTAAAAGGCACTATACTCCTTGCAGAAGAGGGTATTAATGCAACTGTATCTGGA	TATGAGTTTTGTCATTGCAACTTTCTATCATTTTGTAAAACTCTCTAATTA	AT	-15.5	WP_006015082.1	OG0000598
iTSS_+_981036_DEJ70_RS04705	DEJ70_RS04705	heme ABC exporter ATP-binding protein CcmA	-0.995185	0.0405798	-1.00239	0.0348724	-0.832943	0.153591	-1.97814	0.00025539	0.385111	0.247084	iTSS	DEJ70_04715	980858	981481	+	623		3	11.1175		ACTGTGGAAAAGACATATATGATGATCCAAAATCCTTTATACCTTCCATGGTTTACGTAGGACATAAAAATGCCTGTAAAGATAGCTTAACAATTGGTGAA	AATCAGAAGTTTATCTGGACTTTTACCGCCATTATCAGGCAATATAAGATA	AC	-13.8	WP_006012458.1	OG0000161
iTSS_-_313309_DEJ70_RS01555	DEJ70_RS01555	type VI secretion protein	-0.999872	0.043255	-2.5229	7.31716e-05	-0.741088	0.21242	0.895555	0.0495145	0.414917	0.268533	iTSS	DEJ70_01565	313234	315588	-	2354		10	37.7011		GTATGAGGCGATGAAGGAAAAAGGCGAAAAAGTGAGTAAGTGGTTACCGGTGTTCTATGAAAAATGTAAAGCTTAATTTTTTATTGATATTCTCCTTGATA	ATGAAAGAAATACATGTACTTTCAGCTAATAAAGAGACTATAAAGTATATG	GT	-12.6	WP_006014858.1	OG0000560
gTSS_+_773265_DEJ70_RS03695	DEJ70_RS03695	exopolysaccharide biosynthesis protein	-1.00014	0.0202161	-1.00699	0.016727	-0.0793201	0.882687	0.428138	0.200182	0.0994583	0.735981	gTSS	DEJ70_03705	773341	773997	+	656	76		13.0775	AAGGCTAAAGAATTGAAGAGGTATGATTGAAGTACAGTAATAATTATGTTAGTTAGAATGTTATTAAAGGTTAATC	AAGGCTAAAGAATTGAAGAGGTATGATTGAAGTACAGTAATAATTATGTTAGTTAGAATGTTATTAAAGGTTAATCGTGGAAGAAAGTGAGAAATTGACTG	CTTCCTTATGTTTCGTGACACGCACTAAAGTGCGTGTTATTTGTTTAAACA	AA	-8.1	WP_006013842.1	OG0000028
iTSS_+_1066880_DEJ70_RS05220	DEJ70_RS05220	23S ribosomal RNA	-1.00746	0.048272	-1.01481	0.0418301	0.0417916	0.949154	-0.232951	0.652038	-2.31232	7.98742e-05	iTSS	DEJ70_05235	1066160	1068930	+	2770		3	10.6504		AAGGATCGAACCAGTTAATGTTGCAACATTATTGGATGAGTTGTGATTAGGGGTGAAAGGCCAATCAAACTTGGAAATAGCTGGTTCTCCGCGAAATCTAT	AACCAAGTGATCTAGTCATGACCAGATTGAAGGTATGGTAAAACATACTGA	AA	-24.7		no_ortho
oTSS_+_402344_DEJ70_RS02005	DEJ70_RS02005	ACP S-malonyltransferase	-1.00991	0.0182352	-0.360243	0.355167	-0.62182	0.217495	0.542836	0.164494	1.09824	0.00542023	oTSS	DEJ70_02015	409229	410197	+	968			113.521		AAAGACTGAATATCAAAGTTTTTCCCATTTATTTAGGTTTTACCTTAAATTGTCATTGGAGTAGCTGACACTGTTTTTTTTCTGGATTCCAGCGTCACGCG	TATTTATAAAAAACATTTGTATTACCTTTTCTATACGAGTAGAATTTTGCA	AA	-17.1	WP_006013569.1	OG0000320
iTSS_-_1137167_DEJ70_RS05515	DEJ70_RS05515	NADH-quinone oxidoreductase subunit G	-1.01361	0.00600994	-1.02072	0.00484668	-0.851388	0.0947818	-0.217153	0.50847	-0.0862156	0.731626	iTSS	DEJ70_05535	1136352	1138400	-	2048		7	10.2152		AGATTAGGTGATGGTCCAAACGTTCTAAAAGAAATAGAAGAGGGAAATCATAAATTCTGTGAGTTACTGAGTGTGGCTCAGAACCCTATGCTAATTATCGG	TCACTATTGCAAATATTGGTCCTAATCTTGAATATCTATATAATGTTGAAA	AG	-21.7	WP_006015761.1	OG0000712
pTSS_+_199874_DEJ70_RS01090	DEJ70_RS01090	porin	-1.01977	0.00647889	-0.383192	0.252295	-0.803089	0.118956	0.35142	0.29104	0.531713	0.0744585	pTSS	DEJ70_01090	199942	201981	+	2039	68		947.14	TTTAAGTTGGATTTTCAACACCTTTATACTACTTATGTTATGATTTTAAAATTTTTTGGGGGCACTTC	TTTAAGTTGGATTTTCAACACCTTTATACTACTTATGTTATGATTTTAAAATTTTTTGGGGGCACTTCATGAAAAAATCTATTTATACTAGAACTGCTCTA	AGTTGCTTTTAAAGTATTGCATTTTACTTTTATTTTCGCTATAAGGTTGCT	TT	-11.3	WP_006015152.1	OG0000610
iTSS_-_1154915_DEJ70_RS05590	DEJ70_RS05590	quinone-dependent dihydroorotate dehydrogenase	-1.02047	0.0365721	-1.02736	0.0315765	-0.858273	0.146763	0.246799	0.582884	0.255202	0.423532	iTSS	DEJ70_05610	1154634	1155701	-	1067		8	12.8585		GGTGGGTTGAGCGGCAGACCATTGTTTCAACTTTCAACCGAGTTATTGAGTGATATGTACAAGCTTACTAAGAGCAGGATTCTATTGATAGGATGTGGGGG	TAATAGTAAGCAACACTACAATAAGTCGAGATTCTTACTATAATGAGAGTG	GG	-15.8	WP_006015737.1	OG0000705
asTSS_+_1102305_DEJ70_RS05375	DEJ70_RS05375	DNA polymerase I	-1.02271	0.00506147	-1.02995	0.00403623	-0.860459	0.113472	-0.329503	0.24963	-0.584305	0.0305304	asTSS	DEJ70_05390	1100823	1103351	-	2528		5	10.949		ATCTTGTAGGCAGCTTTGATCTATGTAGAAAATATTATCTTCACTGCAAGATAAGGAGATTTCGTTTAATGCATTGTTTTCAAAGTGGCAATGAATTGCAA	ATTTTAAGCACCCCATTTGAAAATAAAGTTGAATTTATTATAGTGAGTGCA	AT	-20	WP_006012066.1	OG0000085
pTSS_-_959842_DEJ70_RS04580	DEJ70_RS04580	type IV secretion system protein	-1.02521	0.0353157	-0.518881	0.230283	-0.522794	0.343911	0.356693	0.406305	1.19975	0.00438527	pTSS	DEJ70_04590	959152	959832	-	680	10		21.6658	GAATATTGAG	GAATATTGAGATGCTGAAATTTTTAAAACAAGAAAAAAGTAATGAGTCATTGGATAAGGATATAAATTGGAATTCAAGTCGCTATAGCACAGTTGTTGCTC	AACTACTTTGTTAGCTTGCTATGTTAATTAATATAAGTTAAGATTTTTAAG	GA	-7.6	WP_006012531.1	OG0000175
iTSS_-_396649_DEJ70_RS01950	DEJ70_RS01950	ankyrin repeat domain-containing protein	-1.03089	0.232088	-1.03793	0.228222	-0.868676	0.42638	0.831306	0.232131	-2.33527	0.0117334	iTSS	DEJ70_01960	396270	398594	-	2324		9	18.6442		TTACAGTAGCAACTACTATTATTACAATGGTAACGCTTTCTTGCTTTCAAGGACAGATTGCAATTGGAGCAGCGTTACCCATCATAGCTATAACAGGAGTA	TGCGTGGAAATGCATTGACCCTGGCAGAAGAGCTAGCATATTATTATCAAT	TT	-23	WP_006013606.1	OG0000325
asTSS_-_307714_DEJ70_RS01540	DEJ70_RS01540	ankyrin repeat domain-containing protein	-1.03409	0.00812907	-1.04113	0.00667155	-0.0866975	0.927356	0.167555	0.661807	-0.686662	0.0253233	asTSS	DEJ70_01550	307662	308735	+	1073		1	11.4732		GCGGCTTGATGTAATAGAATATTTTCAACCGGGAGCGATTGAGTGCTGAACATATTTACCTCTATATAATAGTATGCCTAGTGGTATTACATCAAAACAAG	CAGTTTTTACATTAAGTAATAACCTAACTTCATTTATGTTACCATTATAAG	GC	-19.4	WP_006014871.1	no_ortho
pTSS_-_94032_DEJ70_RS00515	DEJ70_RS00515	30S ribosomal protein S21	-1.03727	0.0162437	-0.73114	0.0776894	-0.546058	0.278069	0.343485	0.397607	0.807885	0.0267066	pTSS	DEJ70_00515	93800	94000	-	200	32		813.829	TTTTGAAGTGATTACCGAAGGAGGTATAGAGT	TTTTGAAGTGATTACCGAAGGAGGTATAGAGTTTGATTGAAGTATCAGTCCATTATGGTGATGTAGATAGAGCTCTTCCAGTGTTGAAAAAAATAATTCAA	TCAAGTTTATAAAATAATTGACAATGTTAATTTTCTAATTTATAAATGGAT	TT	-15.5	WP_006014492.1	OG0000482
oTSS_-_441456_DEJ70_RS02160	DEJ70_RS02160	hypothetical protein	-1.03801	0.0427775	-1.04493	0.0372587	-0.0100771	0.988403	0.235418	0.635206	-0.211321	0.543801	oTSS	DEJ70_02170	438977	439186	-	209			11.432		TTTTTTTACTCTTGATCTTCTGACACCTATTTCACTAATGTCTTTTTATCTTCTGATCTACATTCATCATTGTGAATTGCTGCATATTCATGCAGTAATAT	TTTTAGGAAAATACAAAGATTTTATTAATTAATAAATAGAGTTACTCTACT	TT	-16.1	WP_006013492.1	OG0000012
iTSS_+_595034_DEJ70_RS02835	DEJ70_RS02835	NAD-glutamate dehydrogenase	-1.04516	0.0380118	-1.0519	0.0327756	-0.50592	0.372354	0.340383	0.416239	0.534102	0.122694	iTSS	DEJ70_02840	590950	595611	+	4661		9	12.5852		TAGTAAAAAATCTTGGTAAGCTTAATCTTGTAGAACTAGATGGTGTTACAAAATTTAGGGGTGCAATTGAAACTTTAGGCCATGATATTTTAGATGAGCAC	GCAAGTAGTGAGAAGTGTGCAAAAATTTATTGGTAGGGTATCATTTTGGTT	TA	-15.6	WP_006012006.1	OG0000074
iTSS_-_517810_DEJ70_RS02560	DEJ70_RS02560	ankyrin repeat domain-containing protein	-1.04534	0.041924	-1.05207	0.0362619	-0.366332	0.522062	0.452703	0.252374	0.459003	0.19105	iTSS	DEJ70_02570	517709	521314	-	3605		10	12.487		GTATATTCAAGTCCATCTTGTATGAGAAAAAGAGCAATTACAGCTAGATCATTGGAATATATAATACTTCCTGGTCATATAGAAAGAGGAAAAGAGATATA	AGGAGGGAATTACTGTTGACTGTTTTAAATTCGAAAGATATAGACCAAGGG	GT	-13.6	WP_006013103.1	no_ortho
asTSS_+_1262328_DEJ70_RS06130	DEJ70_RS06130	secretion system protein	-1.05053	0.00230122	-0.568249	0.069612	-0.356943	0.340267	0.509106	0.10723	-0.0736998	0.772463	asTSS	DEJ70_06150	1262054	1263514	-	1460		9	45.7971		TTTGGGTCTTTAGTGTAATCGTTAATTCTTGATAAGGTTGGGTGTATATCCATGAATATTTCATTAGTATCAATGTTAATGCTTGGGTGGATTATTAACAC	GAATGTCACTATTTAATTTCATTTTATTCTGCTGTGCGACATATTCTATAT	TT	-13.1	WP_006015416.1	OG0000648
iTSS_-_15110_DEJ70_RS00070	DEJ70_RS00070	IS3 family transposase	-1.05106	0.0372604	-0.37929	0.41124	-0.630062	0.291049	0.529768	0.218369	0.95116	0.0240859	iTSS	DEJ70_00070	15109	15768	-	659		10	38.8331		GAAAAAAACGTCTTAACTACCTGTCTACTTTTTCTGGGTAAGGTCAGCAATCAATAATGTTGTTATTGCTGCTGCTAAAGATGCAGTTGCAACTGTACTTT	TTCTACTATTAACTATTGCATTCCTGAAAAATTTGATTCATCATTTTCATG	GA	-20.2	WP_129827230.1	no_ortho
iTSS_-_313605_DEJ70_RS01555	DEJ70_RS01555	type VI secretion protein	-1.05925	0.0464852	-1.06593	0.0405011	-0.897088	0.160956	0.559973	0.179932	0.584388	0.10887	iTSS	DEJ70_01565	313234	315588	-	2354		9	10.9331		GTTGTAGTAATTCTAAGTACTGAAAACTTAAACCTAGCATTTGCTAGCAAGTTTACTCAATATTTAGATAAGCATGTCGATACCAGGATTCTGATGCCGAA	CTACAGAGGGAGAGTTTGACAACTGGATGCAAAGAATGACAAAGTTAAATG	GT	-21.1	WP_006014858.1	OG0000560
iTSS_-_1044141_DEJ70_RS05090	DEJ70_RS05090	50S ribosomal protein L23	-1.0652	0.00117962	-0.791898	0.00895852	-0.499246	0.164205	0.164144	0.63068	0.256126	0.305317	iTSS	DEJ70_05105	1044137	1044424	-	287		10	207.711		TTTAATATGGGTATGAAACTTTTTAATCCTGTTACTCCGTCTTCTCGTGGGACTATATTAATAAGTAAAATTGGTTTATCAAAAGATAAGCCGGAGAAGTC	AAAGGTTTATTTTTCTTTGATAGATGGTCAAAAATTAGATATAATGAGCGT	TT	-20.7	WP_006012219.1	OG0000113
pTSS_-_167626_DEJ70_RS00880	DEJ70_RS00880	hypothetical protein	-1.06627	0.0380071	-1.07299	0.0327756	-0.90411	0.146763	0.0368463	0.937755	0.860497	0.0239411	pTSS	DEJ70_00885	166522	167568	-	1046	58		11.0698	AAATAGGCAATATCTGTATTAAATTAAAATATTTTAGTTAATTTTATAGGAGAATTTT	AAATAGGCAATATCTGTATTAAATTAAAATATTTTAGTTAATTTTATAGGAGAATTTTATGTTAGGTACAACACAAGAAAGTCAAAATGAATTAGGTAAGT	GTGATAATGAAAGACTTGACATATATTACTGAATTCAGTAATATATTAATA	AA	-9.8	WP_006015237.1	no_ortho
pTSS_+_460645_DEJ70_RS02280	DEJ70_RS02280	amidophosphoribosyltransferase	-1.06902	0.0728194	-0.95755	0.103535	-1.9183	0.0394559	-0.348914	0.567592	0.497094	0.273441	pTSS	DEJ70_02290	460662	462047	+	1385	17		34.4514	TTTATTTAATATTTTTC	TTTATTTAATATTTTTCATGCTTGATGAAGTACATGAGGAGTGTGGGGTATTTGGCATAAGTTACAACCAAAGTGCTGCTTTTAACTCTATACTTGCTCTC	ATTAACAAATAAAATTCTTGTAATTTGCCTCTACTAAAGTACAATCAGGCT	TT	-21.8	WP_006013453.1	OG0000289
iTSS_-_742781_DEJ70_RS03540	DEJ70_RS03540	ankyrin repeat domain-containing protein	-1.07168	0.0751177	-2.53672	0.000519293	-0.393179	0.566922	-0.201189	0.808939	0.966812	0.0358758	iTSS	DEJ70_03550	741593	742807	-	1214		1	18.7491		AACATATTTCAGTGGGGAATTTATTGTAAGTAGAAAGAAAGCTTTAAAAATATTAGGTTTTGAATCAAGCGATGCGCCCAGTGAACAAGAAATTACATCAG	ATTTTGACATAAAAGCTTTACTTTTTGAAATTTTGGGTTACGTTTAATTTA	AA	-16.1	WP_006013741.1	no_ortho
pTSS_+_1412925_DEJ70_RS06815	DEJ70_RS06815	phosphoribosylformylglycinamidine cyclo-ligase	-1.07341	0.0162265	-0.646067	0.105638	-0.96269	0.123172	-0.0570631	0.898291	0.302236	0.352524	pTSS	DEJ70_06840	1412952	1413989	+	1037	27		51.4328	AATAATTATAAGATTTATGAAGGCGTT	AATAATTATAAGATTTATGAAGGCGTTATGAATACTTATGCTAAATCTGGAATAGACCTTAAACTATATAATGAACTAATAAAAAAAGTTAAACCTATTAT	TAAGAGAAAGTTTCGTTGCGCTTTTTGTGTCAAAGCATTAATGTAGTATTA	AA	-8.1	WP_006014063.1	OG0000398
pTSS_+_1433116_DEJ70_RS06940	DEJ70_RS06940	cation:proton antiporter	-1.07393	0.005087	-0.329346	0.330054	-0.630079	0.148361	0.417558	0.19747	0.819587	0.0134073	pTSS	DEJ70_06965	1433142	1434590	+	1448	26		46.9091	TTTAACGATGTATTAACAACAGTTTA	TTTAACGATGTATTAACAACAGTTTAATGCAATTACCAATTCTACAAGTTATTATACCAATAATTGCATCGATGTTCTGCTTTCTTACCAGGAAACATAGG	TTTAGATAACATAAAGGTATTAAAACAAAAAGTATTATATATACTAATACT	TT	-8.8	WP_006014114.1	OG0000409
asTSS_-_551251_DEJ70_RS02710	DEJ70_RS02710	NADH-quinone oxidoreductase subunit M	-1.07583	0.0479436	-1.08249	0.0418301	1.0532	0.0880286	0.827382	0.0732617	-0.356904	0.352524	asTSS	DEJ70_02720	550887	552329	+	1442		3	13.8976		GAAACGAAAAACCCGACTACAAAACTCTCAAGCAATAGAAATAATGCCATATAGGCTTTTAGGGTCGTATAACTCATTTTGCAGTTATAGAGTATACAAAT	TTGGTATTAAAACAGCTTCAAAAAACACATAAAAGCTTATAGCATTCAGTG	GA	-11.9	WP_006012909.1	OG0000229
pTSS_-_319246_DEJ70_RS01575	DEJ70_RS01575	cytochrome b	-1.07603	0.00616077	-0.76002	0.0392045	-0.758595	0.145094	0.081356	0.876229	0.465582	0.120648	pTSS	DEJ70_01585	318706	319227	-	521	19		58.2841	TTTAGAGTAATCAAAATTA	TTTAGAGTAATCAAAATTAATGAAAGACAATAAATATAACTTAAGTTTAAGAATCATTCATTGGTTAATGTCTGCTCTTATTATTGGCATGCTTTATTCTG	GTATAGATAATTTTGATTGAGAAATAGTTTTTCTACTATATAAATTCTACT	TT	-14.4	WP_006014846.1	OG0000557
pTSS_-_523374_DEJ70_RS02570	DEJ70_RS02570	hypothetical protein	-1.07662	0.0368332	-1.08373	0.0317798	0.185096	0.746246	-0.142077	0.84885	-1.10646	0.0145252	pTSS	DEJ70_02580	522507	523244	-	737	130		11.1361	TCATACTGACGTGATACCTCTTGGCTAATAATAAGTAGCGGAATGTAAGTAAATTAAACTTTTTTAGCTATACTTCCTGAAAACACTTTATAATTCTTGAGCATAAAGAAAATTCCTTTAATAATGAAGC	TCATACTGACGTGATACCTCTTGGCTAATAATAAGTAGCGGAATGTAAGTAAATTAAACTTTTTTAGCTATACTTCCTGAAAACACTTTATAATTCTTGAG	TTAGTAAAATATATTTGATATTGCACTTTTATATCTAGTACATTCCTAAGT	TC	-10.2	WP_006013098.1	OG0000249
oTSS_-_1472292_DEJ70_RS07080	DEJ70_RS07080	tRNA-Leu	-1.07932	0.0504072	-1.0861	0.0448595	-0.917144	0.169288	0.103754	0.876229	0.580336	0.124708	oTSS	DEJ70_07105	1470588	1470672	-	84			11.4639		GTGAGATTGTTATACACGTTATGGCAAGGAAGGCAGAGAGATTTGTTAAGTAGTTTTTGCATCTATATGAGCTACTTGAATAATGGTTACAATATTTGTAC	CCTTAAGGATTTTTAAAGACCACCTATTGAATTCTATGATATTATTTTTTG	GT	-17.3		no_ortho
iTSS_-_498820_DEJ70_RS02465	DEJ70_RS02465	rod shape-determining protein	-1.07948	0.00344647	-0.831273	0.0155893	-0.479041	0.257364	0.215803	0.53883	0.632466	0.0275316	iTSS	DEJ70_02475	498809	499876	-	1067		10	33.0845		AAGCAAGATTAAATTGTTTTTGAAGATCGAATTGTTTTGATGGAATTATGTAATATAAATGAGATCTCAGTGTCACGAACCAAGTAATTTAAAGGCAGCAG	GTAGTGGAAAAGTGCTTGAAAATATGGATCATTTTGGCCATGTTTTATTCA	AA	-10.7	WP_006013267.1	OG0000258
iTSS_+_1458814_DEJ70_RS07035	DEJ70_RS07035	ABC transporter ATP-binding protein	-1.07964	0.0150172	-0.166396	0.6895	-0.778812	0.145312	0.043023	0.922519	0.284031	0.363918	iTSS	DEJ70_07060	1458011	1459804	+	1793		5	28.4467		AGTAAACTTGTACTTTTTAATTTATGACTATCAATTGAACAAGATCGCAATAGGAGATATAGCTCTTGTACTTGGAATTAATATATCGATTATAGAGTTTC	TACTTTTGTCTTTGGTTTATATATGGCTATTCATTTGATATACTCCAAGCA	AG	-11.1	WP_006014148.1	OG0000415
pTSS_-_946906_DEJ70_RS04525	DEJ70_RS04525	DNA repair protein RadA	-1.09486	0.0427775	-1.10179	0.0372587	-0.932659	0.151995	0.124718	0.876229	-0.0237846	0.950746	pTSS	DEJ70_04535	945552	946895	-	1343	11		11.2157	TTTTGGCTTTT	TTTTGGCTTTTATGAAAACTGCATACGTATGTCAATTTTGCGGTCATAGCACTGGAAGGTGGGTAGGAAGGTGTATTGCATGTGACAGTTGGGATACGGTT	TCTATTTAAATTTATTTCACTTATTTAGCTAATTTTTATTACAATAATAAT	TT	-18.9	WP_006012557.1	OG0000182
iTSS_+_1053324_DEJ70_RS05140	DEJ70_RS05140	hypothetical protein	-1.0998	0.00738121	-2.1352	3.30702e-05	-0.523903	0.271046	0.0832733	0.876229	0.893395	0.00961443	iTSS	DEJ70_05155	1050915	1053536	+	2621		10	17.9608		ATGGAAATTGAAAGAATAACGGAAGAAAGAGAAAAGCTAAACGGTAGAGAGCAATACTTAAATAGCCAAAAGGAGGTTTTTGACAATAATTCAAAAACGTC	AGTATGAGAATGAGATTGAAATATTGAAAGAAAAGATTAAAGATCAAGCTA	AT	-13.3	WP_129827293.1	no_ortho
pTSS_-_1050516_DEJ70_RS05135	DEJ70_RS05135	fructose-6-phosphate aldolase	-1.10125	0.0474406	-0.419306	0.412003	-1.30835	0.103733	-0.501779	0.32813	0.553876	0.200371	pTSS	DEJ70_05150	1049856	1050497	-	641	19		71.8327	TTTTGAACAGGACAATAAT	TTTTGAACAGGACAATAATATGGAAATTTTTCTTGATAGTGTTGATTTACATGAAATTAAGGAGCTAAAAGAGTTCATTGATGGCATAACAACAAATCCTT	CCGATTTTATTTAATACTTTTCAAAGATGACAATATTTTGTAAAAATAGGT	TT	-14.7	WP_006012196.1	OG0000107
iTSS_+_1198399_DEJ70_RS05795	DEJ70_RS05795	IS481 family transposase	-1.1066	0.0523383	-1.11327	0.0470859	-0.944444	0.171692	0.52233	0.231038	0.77682	0.048895	iTSS	DEJ70_05815	1197356	1198444	+	1088		10	12.3344		AGAGACTGATATTAGTTTTAACTACCTCAATTCTTCTGTCAGTTAATTCATGCCTGTCAGATTAAGTTGTGTCTAGTACAAATAATCCCACCGGTTGAGGT	CTTAATAGCAAACACATTGCTTTTCAGAAAAATATTAGTAGCATGAAACAA	AG	-19	WP_096616077.1	OG0000003
asTSS_-_141571_DEJ70_RS00725	DEJ70_RS00725	nucleoside-diphosphate kinase	-1.11269	0.0318305	-1.11938	0.0275736	-0.950534	0.145094	0.493504	0.213257	0.477496	0.177287	asTSS	DEJ70_00725	141478	141897	+	419		3	12.1088		GTCCAGATTTTTCAATGTAAGAATTTATACTGCCTGTAATATTATTTTTTACTGCATCAGGTTTTAATATCGAAAGTGTTCTCTCAATTGCCATATCATTT	CTCTGCTTGTTTTTTTGTCAGCAGCATCTTTCTCTGTGCTATAATTTTTAG	GT	-10	WP_006014627.1	OG0000508
gTSS_+_1057616_DEJ70_RS05165	DEJ70_RS05165	50S ribosomal protein L21	-1.11477	0.0496893	-1.12143	0.0439631	-0.0148669	0.9854	0.256213	0.643785	0.652251	0.0938706	gTSS	DEJ70_05180	1057667	1057969	+	302	51		10.2563	ATGTGTAACATCATTTACGATTAGTGTTAATAACAATAATTGATATTTGTC	ATGTGTAACATCATTTACGATTAGTGTTAATAACAATAATTGATATTTGTCATGTTTGCAGTAATCGAAACTGGTGGAAAGCAGTATTTAGTAAAAAAAGG	AAAAGCAGATAAAGGTAGAAGTATTTCATGTTTTTATTTATATTGACAGTA	AT	-19.7	WP_006012187.1	OG0000106
asTSS_-_1051827_DEJ70_RS05140	DEJ70_RS05140	hypothetical protein	-1.11479	0.0209065	-1.12155	0.017549	0.500478	0.306798	0.558685	0.154322	-0.595981	0.0897336	asTSS	DEJ70_05155	1050915	1053536	+	2621		4	12.2296		GAGTTTCAGTGTGCTGTGAATTAACTTCTGTTTGAGTTGCAATTGCCTGAGTTGCAATCTGCTGTGGATTAACCTCTGATACATTGTTGCTAGTGAAAGAA	AGAGCTAATTTCCGCTTGAGTTTCAACGTGCTGCACAGCAACCTCTATCTG	GA	-19.1	WP_129827293.1	no_ortho
asTSS_+_742378_DEJ70_RS03540	DEJ70_RS03540	ankyrin repeat domain-containing protein	-1.11811	0.0019712	-0.294335	0.347316	-0.765756	0.109968	0.369985	0.213257	0.0976487	0.712648	asTSS	DEJ70_03550	741593	742807	-	1214		4	77.2561		AAATAAGTTCTTCATTGATGTAATCACCAAATCTTCCATCTTTACTGCTTTTGAATTTGGAAAAAAGCTTTTCAAGAAACTTTATATCCTGATTATATAGA	TCTTGAATCTTTAGCTTGCATTAAAGCAATAGATAATGGAAAGTAAATACA	AA	-12.5	WP_006013741.1	no_ortho
pTSS_-_83849_DEJ70_RS00435	DEJ70_RS00435	RIP metalloprotease RseP	-1.1183	0.0264531	-0.858456	0.0772897	-0.823146	0.165292	0.11607	0.876229	0.267093	0.46127	pTSS	DEJ70_00435	82711	83826	-	1115	23		37.3866	TTTGATTAAGATTTAAAACATAG	TTTGATTAAGATTTAAAACATAGGTGGAATTAATTTCTCATCAACTTAGCGCTGGAATATATTATTTTTTATCGTTTTCTTTAATAATTTCTATCATAGTA	AGACTAAACTAAATACTTGTCAAGCAAGGCGCATTTTAATATACTCAACGT	TT	-9.3	WP_006014462.1	OG0000475
iTSS_-_993827_DEJ70_RS04770	DEJ70_RS04770	Grx4 family monothiol glutaredoxin	-1.12063	0.0549585	-1.12782	0.0490747	0.489644	0.403567	-2.10359	0.000764273	-0.481435	0.256104	iTSS	DEJ70_04780	993570	993893	-	323		3	10.2882		ACCTCTGACTTTCCTCAATGCGGATTCTCTGGGCTCGTCGTGTCAATTCTCAAAAAATTGAATGTAAAGTTCAAATGCATCAACGTACTTGAGAATGATGA	AAATAAAAAAAGACATAGCAGAAAACGATGTAGTGCTGTATATGAAAGGCA	AC	-17.3	WP_006012414.1	OG0000155
asTSS_-_142192_DEJ70_RS00730	DEJ70_RS00730	aspartate aminotransferase family protein	-1.12176	0.00528616	-1.12867	0.00421796	-0.0810512	0.865824	0.221428	0.523865	-0.489187	0.0856899	asTSS	DEJ70_00730	142020	143198	+	1178		2	12.8267		AGTTGCTCCTTCAGTTTATCTGTAATGTATGGATGACAATGCCCTAGAGAGGTTGTAGAAATTCCTGCAGCAAAATCTAAATATTTTTTACCATCCTTATC	TTTCCTGCTGGGGAATAGTAAAAATATTAGAGCAGTGCCATAATGAATCCA	AG	-17.5	WP_006014629.1	OG0000509
iTSS_+_1120491_DEJ70_RS05450	DEJ70_RS05450	peptidase M2	-1.12315	0.00381738	-0.633622	0.0750866	-0.595375	0.171184	0.496139	0.137941	0.635889	0.0287674	iTSS	DEJ70_05470	1119610	1123095	+	3485		3	23.2608		AAATATAGAAAAAATAGATGGAGAAAACGTTGGAAGTTTCTCTGCTGTAGAGCATGTGTCATTTTACGATTATGCTCGTGCTGTTAATAGGGCAACAAATG	GGTCAAGAAATAGTGGGTGGAGAAATTAAAGATGTATCGTATTATAAAGCA	AA	-22.3	WP_096641494.1	OG0000827
iTSS_-_877381_DEJ70_RS04185	DEJ70_RS04185	phosphopyruvate hydratase	-1.12336	0.0297073	-1.13029	0.0257296	-0.961164	0.145094	-0.395253	0.364053	0.326646	0.352524	iTSS	DEJ70_04195	877073	878341	-	1268		8	12.1499		AAAGGAATAGAGGAGAAAATGGCAAATGCTGTACTAATCAAGCCAAACCAGATAGGAACACTTACGGAAACTTTTGCTGCTATTGAAATGGCAAAATTAAA	TTCAATTGGTTGGAGATGATTTATTTGTTACAAATTGTAAACTAATAAGTA	AA	-13.2	WP_006012755.1	OG0000209
pTSS_-_487732_DEJ70_RS02395	DEJ70_RS02395	disulfide bond formation protein B	-1.12454	0.00289608	-1.13139	0.00229795	0.286699	0.439211	0.176691	0.60661	-0.365617	0.159352	pTSS	DEJ70_02405	487179	487658	-	479	74		11.0127	AGTGTTCTATCGTTACATGAAACGTTGTCAAACAAGAGTTGACTCTTCACAGATATTGTAGTAATTCATTAACT	AGTGTTCTATCGTTACATGAAACGTTGTCAAACAAGAGTTGACTCTTCACAGATATTGTAGTAATTCATTAACTATGTCAGATGTAAATAACAGTTCTATA	TACAACGGCGAGCATATGTATAGAGGTGTAAAAGTAGTAACATAGTACTTA	AG	-11.7	WP_006013300.1	OG0000262
iTSS_-_1212525_DEJ70_RS05885	DEJ70_RS05885	IS481 family transposase	-1.12812	0.008718	-1.13501	0.00730959	-0.965926	0.109968	-0.0791052	0.876229	0.20656	0.454589	iTSS	DEJ70_05905	1212480	1213568	-	1088		10	11.8766		AGAGACTGATATTAGTTTTAACTACCTCAATTCTTCTGTCAGTTAATTCATGCCTGTCAGATTAAGTTGTGTCTAGTACAAGTCGAAAAAGAAGAATTTGT	CTTAATAGCAAACACATTGCTTTTCAGAAAAATATTAGTAGCATGAAACAA	AG	-17.1	WP_096616077.1	OG0000003
iTSS_-_427527_DEJ70_RS02095	DEJ70_RS02095	hypothetical protein	-1.12905	0.00182742	-1.13644	0.00143683	-0.129786	0.887131	-2.11194	1.49977e-06	-0.942468	0.00213069	iTSS	DEJ70_02105	427330	427869	-	539		7	11.3046		ACTAATCTGTTAGGACGGTATGATCAACGAAGGCTATTAATGCCGATAATTATGCCTCTTGTTAGAAAATGTTTTGCAGAAGTGGCAAGCGAATTTGCTGA	ACATGAAAGATTTACTTGAGGAAGATGCAAGAGATAGAGTACAAAAGGAAA	AC	-22.9	WP_051008231.1	no_ortho
oTSS_-_587713_DEJ70_RS02815	DEJ70_RS02815	hypothetical protein	-1.12927	0.0370723	-1.13596	0.0321215	-0.435432	0.471189	0.405829	0.348183	0.418645	0.261282	oTSS		587062	587301	-	239			11.168		TCAAAGATGCTGACAACATAGTAAGGTAACCCGAGTTGGCTTTGTTGCATAGCGAGTAGAGATGGGAGAAAAAAGGGAGAAAATCTAAAGAAAGTGGTTAC	TTTTTAATATTAAATAGATCATTTACTCATTTTTTATTAACATTACTTACT	TC	-12.2	WP_129827258.1	OG0000062
asTSS_+_876837_DEJ70_RS04180	DEJ70_RS04180	GTPase ObgE	-1.1294	0.00564885	-1.13616	0.00458877	-0.263165	0.546846	0.34076	0.270716	0.11529	0.66985	asTSS	DEJ70_04190	876072	877085	-	1013		3	11.5939		TCCTGCTGTGCCAGATCTATCTCTACTCGTACCACTTTTTCCACTACTCGCTTTAATGTGTCTTCGACAACGAAAATTAAGCAAAGTGTTGAGATTTGCAT	TCTTCATCGATTATTTGTGTACCAACTGGAACTTTAAGTATAATATCTTTT	TC	-11.6	WP_006012758.1	OG0000210
pTSS_-_335447_DEJ70_RS01665	DEJ70_RS01665	cell division protein FtsZ	-1.13024	0.0867041	-0.721797	0.227135	-0.810951	0.303908	-0.260393	0.750572	1.15842	0.0268491	pTSS	DEJ70_01675	334230	335414	-	1184	33		22.8097	AAGTGAATTCACTAATATTTGAGTAAAATTTAA	AAGTGAATTCACTAATATTTGAGTAAAATTTAAATGTCAATCGACCTTAGTTTACCAGAGCTACCTGTATTACACCCAAGGATTACCGTTGTGGGAGTGGG	TCAAAATGAAAAATGTTTGCATATTGTTAAAAAGATAGTAACTTGTTATCA	AA	-15.8	WP_006014742.1	OG0000539
asTSS_-_428290_DEJ70_RS07225	DEJ70_RS07225	ankyrin repeat domain-containing protein	-1.13238	0.0288258	0.169321	0.709887	-0.970108	0.145094	-2.11527	0.000253584	-2.4373	6.47199e-05	asTSS		428057	428242	+	185		extended	12.5374		GGATAAATTAGTTAATCTAGGGTTAAACTACGTCTGAGTTGGATAAAACTATACAAAATGACTACTTTTAGCAGCAAACATTAGAGCAGTTTTTTCATAGT	AATAGAAATTTGGATTTGCAGTAGTTTATAGACCTTATTACAATTGCAAAG	GG	-8.8	WP_006013526.1	no_ortho
pTSSps_-_699676_DEJ70_RS03350	DEJ70_RS03350	magnesium transporter	-1.13863	0.057919	-0.667713	0.210071	-0.29064	0.678346	-0.073035	0.900182	1.18959	0.0178344	pTSS	DEJ70_03360	698417	699460	-	1271			15.8934		ATATTATTATTTTGAATAGGAGAATTTTATGTGCCAAGGTATGAAGAGTTAAACGAAACACAAAAAAGATTATATGATGATTTAATTTCTGAAATAGAAAA	CACCACAGTATTTTATTGACTTATTTACTTAAATATATAATAATTAAAGTA	AT	-8.4		no_ortho
iTSS_+_1469343_DEJ70_RS07070	DEJ70_RS07070	hypothetical protein	-1.14125	0.00441326	-1.14819	0.00358011	-0.0683028	0.968263	0.202366	0.569759	-0.714342	0.0232243	iTSS	DEJ70_07095	1467319	1469409	+	2090		10	11.6921		TGTAGGACAAGAGCAGGATCTGATATTGATTGGTGGGCTTCGTAGAGCATCTGGGTTTTCTAGATGACTTGTAACTAATAAAAGTACCAAAGATAAGGTTG	CGTATTACTGGGGGAGATGCGATGGTTTTGTTATACGCTATATTAAATGCT	TG	-18.1	WP_006014164.1	OG0000024
iTSS_-_1200638_DEJ70_RS05820	DEJ70_RS05820	tail protein X	-1.14162	0.0259699	-0.0445025	0.928922	-0.835285	0.165903	0.475843	0.261103	0.840166	0.0311139	iTSS	DEJ70_05840	1200448	1200657	-	209		1	24.6621		GTAAAGAAAATGAGATGTTAGATCTGATTTGCTGGAAACATTACGGATTTACTGATGGAGTAGTGGAATTAGTACTAGCAGAGAACTTAGGTTTGGCAGAA	TTGAATTTAGTTTGAGTTTAAAAAGCTATAGATGACTGTATACTACGTGAG	GT	-23	WP_006015620.1	OG0000679
asTSS_+_955544_DEJ70_RS04560	DEJ70_RS04560	type IV secretory system conjugative DNA transfer family protein	-1.14577	0.0383734	-1.15244	0.0331952	0.642622	0.260738	0.337334	0.47647	0.185983	0.615105	asTSS	DEJ70_04570	953709	955727	-	2018		1	14.7933		TTGTCGGCCAGAGAGCTTGAGGAAAAGGTGTCAAGCTAGGATTAATTGCTCTAAAATCTACACCATCTGGACCGTCAACAAATAGGTAGAATAATATACCA	AAAGCTATATAGCTCTGGATGATGCCAACAATATTGTATATGATCAAAAAT	TT	-26.6	WP_006012545.1	OG0000179
iTSS_+_358340_DEJ70_RS01795	DEJ70_RS01795	50S ribosomal protein L1	-1.14672	0.00398314	-1.15348	0.00322316	-0.984546	0.068098	0.364503	0.21953	0.227989	0.3651	iTSS	DEJ70_01805	358226	358879	+	653		2	11.4095		AAATCTGAAGAGCAGGTGCGTGGTACAGTAGTTTTGCCTAAAGGTATCGGGAAGAATATTAAAGTAGCTGTTTTTGCTCAAGATAAACATTTATTAGAAGC	AATTTAATGAATCAGTTGATATCGCAGTCAATTTAGGTGTAGATTCACGTA	AA	-19.8	WP_006014693.1	OG0000526
pTSS_+_329086_DEJ70_RS01630	DEJ70_RS01630	NAD(P)H-dependent glycerol-3-phosphate dehydrogenase	-1.15095	0.0509806	-1.15776	0.0454347	-0.988776	0.165292	0.0677797	0.89946	0.309929	0.418247	pTSS	DEJ70_01640	329101	330078	+	977	15		11.1746	TTTCAGGAATATTGA	TTTCAGGAATATTGAGTGGTAATATCAGTTTTAGGTGCTGGCGCATGGGGTACAGCAATTGCGATTTCATTAAGTAGTAAGAAAAATGTAATTTTGTGGAC	TGTTATATTTTTAATTTACTTATTCTACAGTTTTAAATTATAAGTAATACT	TT	-13.6	WP_006014776.1	OG0000544
pTSS_+_1075376_DEJ70_RS05265	DEJ70_RS05265	F0F1 ATP synthase subunit beta	-1.15258	0.0212802	-1.08231	0.025794	-0.707884	0.234534	0.553626	0.205653	1.09569	0.0151821	pTSS	DEJ70_05280	1075414	1076859	+	1445	38		154.438	TCTTTGGAAGTTCTTTTATAGAATTGTAGTGTTAGGTG	TCTTTGGAAGTTCTTTTATAGAATTGTAGTGTTAGGTGATGAAAGAGATGAGTACAGGTAAAGTAGTGAAAATAACTCAAGCAGTTGTTGATTTAAAATTT	GTAAGTGTTTTAATATTGCAAAATTTCTGTTAATAATATAAGATTTATTTT	TC	-9.7	WP_006012138.1	OG0000095
asTSS_+_1389987_DEJ70_RS06680	DEJ70_RS06680	Rpn family recombination-promoting nuclease/putative transposase	-1.15263	0.00168089	0.0824955	0.792696	-0.990456	0.0437196	0.00652193	0.983911	-0.100118	0.674557	asTSS	DEJ70_06705	1389489	1390388	-	899		5	12.6807		GGAAATATAAAAAACATCTGAAGGAAAAAGAGTACTATTGGAAATAGCAATAAAGAAAACAGTTTTAAAATCAATGTAATTGCCAGACTGTCTTGAGTAGG	AAATCTTTTAAATAATGTCCGTTAGTCTTTATATCGCGTATATTATGAGTG	GG	-8	WP_006014013.1	no_ortho
iTSS_-_88562_DEJ70_RS00470	DEJ70_RS00470	hypothetical protein	-1.15388	0.00369606	-1.16055	0.00300888	-0.991722	0.0658911	0.613456	0.0609904	0.278496	0.298655	iTSS	DEJ70_00470	88418	88939	-	521		8	13.173		TTTTACACAAGCGTTACCTGATCGATATAAATGTAGTAACCCAATAGAAGCCTATAGAGAATATTACCTAAAAGAAAAGATGAGATTTGCTAAGTGGGAAA	TGCGATAATAACAAGGATTTGCTAATATTTCGATCAGCTGATATACAAGCT	TT	-13.6	WP_006013204.1	OG0000253
asTSS_-_552448_DEJ70_RS02715	DEJ70_RS02715	NADH-quinone oxidoreductase subunit N	-1.16124	0.0160206	-1.16817	0.0132116	-0.999041	0.145094	0.0163242	0.970914	-0.108284	0.973663	asTSS	DEJ70_02725	552326	553690	+	1364		1	12.556		TACCACTGTGCAGCCAAGTGCTAATAAGTTGATAGTTCGGCGGTTAAGTATAATTCCAAGCAGTAGCAACACTAACGAGGAGATAATAGAGAACGTTTCCG	AAGAGAAAAATTTCATTGTTTTCTGCCGAAATAATTAAAATAATCAAAGTT	TA	-17.3	WP_006012907.1	OG0000228
asTSS_-_1452296_DEJ70_RS07015	DEJ70_RS07015	NAD(P)-dependent oxidoreductase	-1.16241	0.0306075	0.225498	0.63317	-1.00025	0.145094	0.431013	0.304875	0.428055	0.245414	asTSS	DEJ70_07040	1452148	1453101	+	953		2	14.8822		AGTAGTGGTACTATATCTTCTGAAAAAAAACTGAGTGGATTGTTGTGAAACCTAATATCACAGCTTATTACTTCATGGCCCTGGTTTTCTAACTTTTTCAC	GTATAACCCGAGAAATTGCAGCCAGATGAATAATTCCTGTACACTTAGCAA	AG	-15.6	WP_006014140.1	OG0000412
asTSS_+_793018_DEJ70_RS03780	DEJ70_RS03780	PQQ-like beta-propeller repeat protein	-1.16785	0.0501104	-1.1747	0.0445683	-1.00567	0.162938	-0.0596411	0.913401	0.221979	0.574412	asTSS	DEJ70_03790	792660	793769	-	1109		7	10.466		TCAATGTTTGATATACTTTTTACTTGTAGTGGCCTTGACCATAAAATATTTCCTGAATTTACGTCAATGCTATAAATATAAGAGTTGCTCGTAGCTATTAA	TTCCGCCTTCTTTTTGTTTCTCTGCAGGAATAAGAGGGCTATAATATGACT	TC	-13.1	WP_039950562.1	OG0000762
pTSS_-_409126_DEJ70_RS02000	DEJ70_RS02000	50S ribosomal protein L31	-1.17374	0.00230122	-0.536189	0.106126	-0.563954	0.189633	0.180247	0.668838	0.698853	0.0262727	pTSS	DEJ70_02010	408892	409104	-	212	22		431.928	TGGTAAGAAATTTGTAAGAACA	TGGTAAGAAATTTGTAAGAACAATGGCAGAAATCGATTATCACAAAGTTACTATAGTTATGACAGATGGTCAAGAGTTTGAAACTTATTCCACTTATGGAA	ATTTCACAATAATGATTGACCAAATGAACCAGATTCACTAAAATCTTAGCT	TG	-12.4	WP_006013575.1	OG0000321
iTSS_-_154998_DEJ70_RS00805	DEJ70_RS00805	hypothetical protein	-1.17565	0.00168089	-0.94542	0.00652044	0.0647165	0.885021	0.478027	0.137713	0.248022	0.352524	iTSS	DEJ70_00805	154792	155013	-	221		1	38.9724		TTTGCTGATGCTCGTGAGAAATTACACAGACTAAGTATAGTACTGCAAGACATTATTAGGAATAGGGAAGGTATGCTGGCTACTGGATCGTATTTCTATGA	TTCAAAAAAGAATTATATTGACAGATTATGATAGGTTGAGTATACACGAGT	TT	-16.9	WP_129827238.1	no_ortho
asTSS_-_180221_DEJ70_RS00950	DEJ70_RS00950	succinyl-diaminopimelate desuccinylase	-1.18243	0.028472	-1.1891	0.0246018	-1.02028	0.145094	0.725439	0.112409	0.718048	0.0527385	asTSS	DEJ70_00955	180177	181373	+	1196		1	12.6489		AAAAGAAATTAATTTCTTAGTTAGTTCTACAGGGTCAATCTTCATATCAATCTTGAAATACTAACATTACCGTATTGTAAACATTCTATGCGATATTTAAA	ATGGCTGCTATATGCTCTATTGCCTCATCGTCTTTTGGTGTTATACTTTTA	AA	-15.5	WP_006013980.1	OG0000387
gTSS_-_228294_DEJ70_RS01200	DEJ70_RS01200	iron ABC transporter permease	-1.18361	0.0458895	-1.19046	0.0400407	-1.02142	0.153181	-0.443903	0.378114	0.41152	0.314844	gTSS	DEJ70_01205	226675	228273	-	1598	21		11.6351	ATCAAATATAGATTCAAGTTA	ATCAAATATAGATTCAAGTTAATGTTTCTGAGAGTATTTAAAAATATATTCTTGTTTTTAGTAAGTGTATTATTTGTCTGCCCTATACTATCGTTAATATC	ACGGCTGTTAATTACTGGATATCTTTAGTTTTTGCATATAACATTTCAATA	AT	-11	WP_006015083.1	OG0000599
pTSS_-_225979_DEJ70_RS01190	DEJ70_RS01190	5-(carboxyamino)imidazole ribonucleotide synthase	-1.1949	0.0353157	0.242485	0.622258	-1.03275	0.145312	-0.417606	0.387122	0.308515	0.400613	pTSS	DEJ70_01195	224885	225961	-	1076	18		11.3113	GAAATATTAATCTACATG	GAAATATTAATCTACATGATGAACAAAACAGATCCACTGGATAAAAAAGTGATAGGAATAATAGGAAGTGGGCAATTAGGTAAAATGACTGCTATCGCTGC	TATACACTTTTTTCATAGATTTTCCAAGCATATTATCGTACTCTAACTAGG	GA	-12	WP_039950789.1	OG0000786
pTSS_+_794071_DEJ70_RS03785	DEJ70_RS03785	cbb3-type cytochrome c oxidase subunit I	-1.19801	0.00406043	-1.20468	0.00330746	0.140163	0.949154	0.151426	0.896277	0.65068	0.0266728	pTSS	DEJ70_03795	794093	795385	+	1292	22		11.6669	ATGCTATAGTACCTAAAAGTAA	ATGCTATAGTACCTAAAAGTAAATGCTCAACATACAAAATAACGCTTCACTTTGCAGGCAATGGATATTCTTGGCAATACTTGCTCTTGCTTGTTCTGGAC	TGTCATTCATTTAAACTATGCATATCAATTTGAAAAATGTACATTGTCTTA	AT	-11.3	WP_039950565.1	OG0000763
asTSS_+_1142401_DEJ70_RS05535	DEJ70_RS05535	bifunctional proline dehydrogenase/L-glutamate gamma-semialdehyde dehydrogenase PutA	-1.19965	0.00589559	-1.20632	0.00478623	-0.205211	0.670199	0.439425	0.187778	0.254101	0.360784	asTSS	DEJ70_05555	1141237	1144377	-	3140		7	12.0836		ATAGCGCAAAAAGTCGATTGCCTCTCTTACTTCTGCTATTGCATCGGATAAAATTTTTCCTGCTTCTACAATCAGAATATAAATTAACTCTTTCATCCTTT	CCTGGCAATTTTTTCCAGTCATTCAGTTCATTTTTTGCTATCATTGCATAA	AT	-8.6	WP_006015756.1	OG0000710
iTSSps_-_11414_DEJ70_RS00055	DEJ70_RS00055	polyribonucleotide nucleotidyltransferase	-1.2024	0.0245078	-1.2093	0.0209404	-0.2121	0.729057	-2.18546	0.000253584	0.530593	0.141503	iTSS	DEJ70_00055	11248	13524	-	509			14.0528		AAAGGAGAGATGGTTTAAATAATAGGGATAATTATTATAACAACTCGTTTAATAAAAAACCTGGAGATAATTATCATAGTAATAGACCTACTCGTCCTCGT	TGTTGATCAAGAAACAGGTGAATTTTTTGAAGGTAAGCTTTACAATGAAGA	AA	-19.4		OG0000429
pTSS_-_1157662_DEJ70_RS05605	DEJ70_RS05605	class I fructose-bisphosphate aldolase	-1.2046	0.0364246	-0.712317	0.159276	-1.13209	0.145094	0.0845796	0.882685	0.771148	0.0852742	pTSS	DEJ70_05625	1156756	1157646	-	890	16		85.4277	AAATTTGAAGATATTA	AAATTTGAAGATATTAATGAGTGAAGAAGTAAAACAAATCCTAAGTTACTACGAAAGTGAAAACCCTGGAGTAAAAGCGAATCTTACTCGCATTCTTATGC	GAGCATAAAAAGGTCTTTGCTTCAACTATAGTTTTTGCTACACTTTGAGTA	AA	-13.8	WP_006015733.1	OG0000704
asTSS_+_392257_DEJ70_RS01920	DEJ70_RS01920	SAM-dependent methyltransferase	-1.21024	0.0292134	-1.21691	0.0253813	-1.04808	0.145094	0.301549	0.542245	0.664587	0.0793303	asTSS	DEJ70_01930	391247	392260	-	1013		1	14.1736		GCATATTATTAATAAATGTTTAACTATAGTGTGCCATACTATAAAATAGTGGAGTATTTATGTATATAATATAAGTTTAAAGGCGATAGTGCTTTGGTTAT	GATTGATATTGACCCTTGTCTTTTATCAATTAATTTGTGTATATAAGTGAG	GC	-15.5	WP_006013625.1	OG0000331
asTSS_+_964925_DEJ70_RS04610	DEJ70_RS04610	TrkH family potassium uptake protein	-1.2103	0.0155827	-1.21697	0.0127719	0.347758	0.484539	0.194419	0.70358	0.797507	0.0262343	asTSS	DEJ70_04620	964788	966245	-	1457		10	10.6756		AAGGACCTATTAGGTTACTAAACCCTGGGCCAGAATTTGTAAGCATTGCAGAAACAGAGCTGATGCTAGTTATAAAGTCCGCATTGCTCAAGTAAGACATC	AAACGATAGAAATAGCTTTACTTCACCACTAAAGGAGGAATAATTACCTGA	AA	-23.2	WP_006012510.1	no_ortho
pTSS_-_346580_DEJ70_RS01715	DEJ70_RS01715	trigger factor	-1.21144	0.0369008	-0.8586	0.105638	-0.700225	0.302837	-0.00189556	0.99807	1.12936	0.0229364	pTSS	DEJ70_01725	345201	346544	-	1343	36		79.6009	ATTAAAACATAAATAAAATATTGATAACAGGTTGTA	ATTAAAACATAAATAAAATATTGATAACAGGTTGTAATGTCTAGTAATATACCTCAAAATGCAGTCGAAGCAGATACATTAAGTAATATATATACCTATAA	AACCTGTTCTTAAGGATTGTATTTAACTTAAATTCTGATAAAATGGCTTTA	AT	-4.9	WP_006014712.1	OG0000534
pTSS_-_1324449_DEJ70_RS06430	DEJ70_RS06430	hypothetical protein	-1.21221	0.0493262	-1.21909	0.043405	-1.05002	0.157683	-0.617186	0.218667	0.333195	0.402744	pTSS	DEJ70_06455	1323141	1324382	-	1241	67		12.2255	AAGTAAAAATTAAGCATTAAGCTTTTATACTTTATATTATATAACATTAATATTGTGAGGTAATATT	AAGTAAAAATTAAGCATTAAGCTTTTATACTTTATATTATATAACATTAATATTGTGAGGTAATATTATGGGCACAACTAAGATTAGTGAATTTATATTCA	GTTAAAGTTTTAATATAGGAACAAAGCTAATCTTCAATTATATTAATAGTA	AA	-11.1	WP_006015253.1	OG0000030
pTSS_+_279105_DEJ70_RS01390	DEJ70_RS01390	glutamate--tRNA ligase	-1.22358	0.0275638	-1.23024	0.0237573	-0.637813	0.314759	0.662945	0.143277	0.60128	0.111598	pTSS	DEJ70_01395	279249	280601	+	1352	144		14.6407	TCCACTGTATTTAACTGATACTAAATTATACAATCGAGTTTATTAAAAATAAATGTAAATTAATCCTTCAAGCCTACAATAGTTCTACGTTGTTGCAAGTGCAAATTTTAGTTATCATCAGTTACGTTATCACAATAGATAAAT	TCCACTGTATTTAACTGATACTAAATTATACAATCGAGTTTATTAAAAATAAATGTAAATTAATCCTTCAAGCCTACAATAGTTCTACGTTGTTGCAAGTG	TCTTTATTTCCTTTTCTTGCAATTTCAAATAAATCGTCCATATATATATCT	TC	-9.4	WP_006014952.1	OG0000578
iTSS_-_970783_DEJ70_RS04635	DEJ70_RS04635	elongation factor Ts	-1.22552	0.0109753	0.882784	0.0225549	-1.06336	0.118021	0.0148334	0.973723	-0.732108	0.0404079	iTSS	DEJ70_04645	969943	970788	-	845		1	15.7434		GATGGATTCAAGTAGTATAAGGGAATTACGCGATAGAACAGGGCTTGGCTTAAGCGATTGTAAGAAAGCGTTAGAAGAGTGTGATGGTGATATTAAGAAAG	GAAGCGTATTAAGGTTGAAACAGAAAGGGAGATAATGGTAAGTAAATGAAG	GA	-14.3	WP_006012495.1	OG0000170
asTSS_-_1448567_DEJ70_RS07005	DEJ70_RS07005	ankyrin repeat domain-containing protein	-1.22713	0.020111	-1.23381	0.016727	0.0302944	0.966506	0.426576	0.295209	-0.156969	0.661471	asTSS	DEJ70_07030	1448562	1451162	+	2600		1	11.578		AAACATAAAGGCCTCGCATGAAGAATTTATGTAAAATATAGTATCTACAAGTTTTTAAGCAAGATAAATCTTCTTCTTAAAAAAGATACTGTAATCCAATC	AACTCTACAAAAAATTGTAGCTGATCCAGATTATTAGATATTCTATTAGTA	AA	-23.9	WP_006014136.1	no_ortho
pTSS_+_633097_DEJ70_RS03025	DEJ70_RS03025	peroxiredoxin	-1.22882	0.0852073	-0.703099	0.284918	-1.08863	0.211545	-0.499064	0.477118	1.18185	0.0343949	pTSS	DEJ70_03030	633121	633720	+	599	24		34.8203	ATATTAAGAATGAATAGGTTAGTT	ATATTAAGAATGAATAGGTTAGTTATGAATCTTGTAACAAAATCCGCTATCGATTTTACTGCTTCGGCTGTTCTTGCTAGTGGAAAAATAGTTGATGATTT	TGGGGCTAAAGAAAACTTGCATGTAAATGTATCAAGGTATAAAATTATAAA	AT	-14.7	WP_006014335.1	OG0000450
iTSS_-_543276_DEJ70_RS02665	DEJ70_RS02665	Holliday junction branch migration DNA helicase RuvB	-1.23027	0.00176439	0.238044	0.442723	0.181762	0.658574	0.401878	0.174463	0.138128	0.578761	iTSS	DEJ70_02675	542306	543295	-	989		1	12.7219		GTAAGGAATACTCTGAAGATGTACGTAATTTAAATATCAGGCCTGAGCAACTTGATGATTTTGTCGGGCAAAAAGATTTAATACAAAATTTAAAAGTGTTT	AAGATATTATTCGTATGGCGCTTAAAACAATATGAAGTCAATATCATGTAG	GT	-16.8	WP_006012928.1	OG0000238
gTSS_-_456657_DEJ70_RS02255	DEJ70_RS02255	cell division protein FtsA	-1.23237	0.00182742	-1.23924	0.00144519	-1.07018	0.0437196	0.113152	0.908985	-0.262856	0.331521	gTSS	DEJ70_02265	455340	456578	-	1238	79		12.7789	GTTGCTACATTTATGATAGAAATATAAATTCATTCAGGGAAGCTACAATTTAAATGGAATCGCATCATAAGGTCAACCA	GTTGCTACATTTATGATAGAAATATAAATTCATTCAGGGAAGCTACAATTTAAATGGAATCGCATCATAAGGTCAACCAATGTACTCTGCAGTAATAACAA	AAATTGTAATTCTGTGTTTTATTTTTCTTTTTGTCTAGGTATATTAAAATG	GT	-8.1	WP_006013467.1	OG0000294
asTSS_+_1398584_DEJ70_RS06725	DEJ70_RS06725	hypothetical protein	-1.23587	0.00224346	-1.24254	0.001823	-0.0301544	0.950599	0.185499	0.612054	0.153445	0.547551	asTSS	DEJ70_06750	1398223	1399185	-	962		7	12.2773		ATTCCCGGTCCTACTTCAAATTTTGGGTAAAGAACACGCATTTCATTCTCTGCAATATTAAATGAAATAAAAAAGTTGTTTGTATCGTTCAGAATTTTTTT	CAATTACATTTTTTGCTTGGTCATAGACACTAATGAAAGGATACTTTATTA	AT	-10	WP_129827307.1	OG0000840
asTSS_+_333023_DEJ70_RS01650	DEJ70_RS01650	succinate dehydrogenase iron-sulfur subunit	-1.23791	0.00599249	-1.24475	0.00484668	-0.186122	0.711809	-0.0859324	0.876229	-0.260238	0.374802	asTSS	DEJ70_01660	332537	333325	-	788		4	12.264		GCATGCGAGAGTGTTGGTACCATCAATATTCATTGCACAAGATCCGCATATTCCTTCTCTGCAAGAGCGTCTAAAAGTTAAGGTTGAATCTATTTCATCCT	GGTAGTGGATATATTTTTACTTCACCTTTTATATCATGTATAGATTTAGTG	GC	-20.5	WP_006014752.1	OG0000541
iTSS_+_359143_DEJ70_RS01800	DEJ70_RS01800	50S ribosomal protein L10	-1.24531	0.030345	-1.25198	0.0264261	-0.509952	0.422881	-0.0989054	0.876229	0.689203	0.0786281	iTSS	DEJ70_01810	358892	359410	+	518		5	12.8745		TAGCGCTATAGTAGAAGCTGCAAAGTTAATAGTTGATTTTATTAATGCTAACAAAGAAAAAATGTCTGTGATTTGTGCGGCTCATATAAATGAATTGTTAA	TTTTCTTATTTATCAGATAAATTTTCTGGTTCTGTTGCTATTATATACTCT	TA	-16	WP_006014692.1	OG0000525
pTSS_-_475818_DEJ70_RS02335	DEJ70_RS02335	IS982 family transposase	-1.24558	0.044974	0.301316	0.566467	-1.08342	0.148286	-0.159317	0.868585	0.546007	0.193711	pTSS	DEJ70_02345	474836	475708	-	872	110		11.1268	GAGAAATCGCGATGTTTGTACACCCCAGTTGCGGATTAGAAGTCAGTGAAAAAGCCGGGAAAATAGGGTAAACTCCGGAAACATATTATCAAAAAATAGAGAGGTTACCC	GAGAAATCGCGATGTTTGTACACCCCAGTTGCGGATTAGAAGTCAGTGAAAAAGCCGGGAAAATAGGGTAAACTCCGGAAACATATTATCAAAAAATAGAG	CAGGTCAAAAACAAGCTTTGAGTCAGAAATATCATTGCTATTATAATTAAG	GA	-12.2	WP_129827232.1	no_ortho
iTSS_+_894148_DEJ70_RS04255	DEJ70_RS04255	phosphoribosylformylglycinamidine synthase	-1.2544	0.00381738	-1.26126	0.00310571	-0.280726	0.608681	0.0291036	0.939298	-0.505471	0.0960716	iTSS	DEJ70_04265	892634	895684	+	3050		5	13.9387		AGGCGGTCTATCATCGTCCATTGGTGAAATGGGAAAAGACGGATTTGAAGTTGATTTGAGCAAGGTTCTCCTTAAAAATGATGGTATGGCTCCGTGGGAAA	GTAGAAGCAAGAGATCTTGGTCTTTATAATGCAATAACGGATAATGGAGCA	AG	-22.8	WP_006012714.1	OG0000203
iTSS_-_1300171_DEJ70_RS06320	DEJ70_RS06320	hypothetical protein	-1.25503	0.030345	-1.26197	0.026415	-1.09283	0.145094	-0.0838886	0.876229	-0.470803	0.254229	iTSS	DEJ70_06340	1299769	1300710	-	941		6	15.0759		GTGGATGGAGTTGAAAAAATATCTTGATTTCAATCAAAAGCTAAATGATTTACAAAAATTAAAAGAAATAGTAAATAAGTTTATTGAAGCTTCTGATTATC	GAGCTAGAAAATAAAATAGAAAAACAAGAAAAATCTGCTAAGTATGAGTGG	GT	-12.5	WP_129827301.1	no_ortho
pTSS_+_836600_DEJ70_RS03995	DEJ70_RS03995	sodium:alanine symporter family protein	-1.26001	0.0513031	-1.26667	0.0461852	-1.09785	0.16071	-0.13474	0.876229	0.897604	0.0432979	pTSS	DEJ70_04005	836619	837944	+	1325	19		10.7393	AAAAATCTCTCTTTTACAG	AAAAATCTCTCTTTTACAGATGGATACAGTAAAGTTTGTTTTATTACTGCCAACAATACTACTCATACTAGTTGCTGGTGTTTACCTATCGGTTAAACTAA	TACATAGAAAATAGGTTAGGTATTTTTCAACTTTTGCTATATACTCAAGTA	AA	-14.5	WP_039950321.1	OG0000742
pTSS_+_352476_DEJ70_RS01755	DEJ70_RS01755	30S ribosomal protein S12	-1.26095	0.0887062	-1.03537	0.119199	-0.983608	0.273386	-0.197903	0.876229	1.38273	0.0261423	pTSS	DEJ70_01765	352509	352883	+	374	33		91.5809	TTAGTTATTTTCAGAGTTTTAAATTTACAGTAT	TTAGTTATTTTCAGAGTTTTAAATTTACAGTATATGCCTACGATAAATCAATTAATATGTAAGGGTAGATCAGGGTTAACTCGCAAGAAGAAGGTGCCAGC	ATGTTTATTTTTATATTGACTATTGAGGTTTATTATTTTATAACTAAGACT	TT	-6.8	WP_006014700.1	OG0000531
oTSS_+_31855_DEJ70_RS00165	DEJ70_RS00165	isoprenoid biosynthesis glyoxalase ElbB	-1.26305	0.0312359	0.289273	0.559424	-1.1009	0.145094	0.925575	0.0583933	0.763904	0.0562228	oTSS	DEJ70_00165	33144	33842	+	698			12.6011		GAAAATATGCGGAAGTAATTTTTTGTGTCCGCTTAGCAGGGTGACAAAATAAGATAGACAGATACATTTTTGCATCAAAATGCTCTTCAAATGTATCAATT	AATCCGCAACTGGGGTTTAAAATATCTCTATTTGTAATTATAATGAGATTG	GA	-18.4	WP_006013084.1	OG0000247
asTSS_-_71071_DEJ70_RS00390	DEJ70_RS00390	ABC transporter permease	-1.26495	0.00585204	-1.27162	0.00478384	0.0581199	0.99848	0.119523	0.876229	0.179402	0.570845	asTSS	DEJ70_00390	70510	71292	+	782		8	11.3524		ATATATTTAAATTGTGGTTAAATTCAAAGACTGCGGTGACATAGCCTCCAAATATTCCTATTAGATCTGCACATACTGTAAGTATTGGAAATACTATAACT	CCCAACAATAAAATCGTACATATTAAAGAATTGAGCTGTATATTTTATGTA	AT	-12.7	WP_039950677.1	OG0000772
asTSS_+_778275_DEJ70_RS03715	DEJ70_RS03715	AsmA-like C-terminal domain-containing protein	-1.26864	0.00369606	-1.27531	0.0030021	-0.397883	0.385437	0.415843	0.202882	0.208947	0.446301	asTSS	DEJ70_03725	776549	779485	-	2936		5	11.3046		GTTAACTCACCGTTCAAGTTCTCTACTCGTTCAAAATCCTCATCAAATTGAACGCTGCCATTTTCTATATCAGCAACAATTACAATACCTGACAGATCATC	TCTGAAACTTAGCTCTATTTACAATAATTTTGAGATTGTTATCCTTGAGAG	GT	-7.7	WP_039950557.1	OG0000761
gTSS_+_199767_DEJ70_RS01090	DEJ70_RS01090	porin	-1.27702	0.0148765	-0.692685	0.12069	-0.410477	0.475475	0.0693722	0.888591	0.897786	0.0266018	gTSS	DEJ70_01090	199942	201981	+	2039	175		23.3975	AACAAGCAAACCTCTGTACTAAATTTTGGTTAATATACACGTTGAGCGTATTAAGAAAGTTGCTTTTAAAGTATTGCATTTTACTTTTATTTTCGCTATAAGGTTGCTTTAAGTTGGATTTTCAACACCTTTATACTACTTATGTTATGATTTTAAAATTTTTTGGGGGCACTTC	AACAAGCAAACCTCTGTACTAAATTTTGGTTAATATACACGTTGAGCGTATTAAGAAAGTTGCTTTTAAAGTATTGCATTTTACTTTTATTTTCGCTATAA	CTTTGAGTAAATTTTACTTCCATAGAATAAGTATAGAGTTATAATACACTA	AA	-11.8	WP_006015152.1	OG0000610
oTSS_+_1385608_DEJ70_RS06685	DEJ70_RS06685	helix-turn-helix domain-containing protein	-1.27741	0.00578963	0.0678192	0.872031	-1.11522	0.0777013	-0.529575	0.167795	-0.615095	0.0634271	oTSS	DEJ70_06710	1390517	1391446	+	929			12.966		ATGCACAACTAAGTTTGAGGTAGATTTAGATAGTACAGTACTGCTTGATAGAAAAAGAACCGATATAAGATGGAGTAGAGCAAGACCAGATAATCCAAGTA	GGATTTAATTGGTGTTCTGCAAGACGTACAGTTACACGTTATACTGAGAAA	AT	-11.5	WP_006014015.1	OG0000019
iTSS_+_1008872_DEJ70_RS04850	DEJ70_RS04850	helix-turn-helix transcriptional regulator	-1.28184	0.00500767	-0.263129	0.498912	-1.11969	0.0729428	0.298912	0.611965	0.588627	0.054481	iTSS	DEJ70_04860	1008827	1009156	+	329		2	12.0358		TTGACACAAACTGAATTAGGAAAAAGAATAGGTGTTTCATATAGACAGATACAAAGGTACGAAAATGGTTCAAATTGTATTTTAGCCAGTAGACTGTATGA	GAAAGGTGGAATTAGGCAAAAAAATAAAGGAACTTAGGTTATACTGTGGCT	TT	-12.2	WP_006012370.1	no_ortho
iTSS_+_623250_DEJ70_RS02975	DEJ70_RS02975	hypothetical protein	-1.28202	0.0234467	-1.28869	0.0197656	-1.11986	0.145094	0.126961	0.876229	0.395207	0.307945	iTSS	DEJ70_02980	623171	623512	+	341		3	13.3349		AAAATAGTAACATTTATTTTGCTGATATTGATAAAGGGGGGACACGGGTGATAGTGCAGTACAAAGAGGATTCTCTTGTTGTTGAGAATAAGAGATTAGAT	AGATGGAAAATCTATTGTAAATATAAAAGGGTTTTTCGGATATAATGAAGA	AA	-15.5	WP_006014805.1	no_ortho
asTSS_+_1160990_DEJ70_RS05615	DEJ70_RS05615	AAA family ATPase	-1.28881	0.00571812	-1.29549	0.00463518	0.269294	0.563185	0.0338711	0.93479	-0.122646	0.962188	asTSS	DEJ70_05635	1158760	1161039	-	2279		1	11.9973		GCAATCTGTAACGCTCTATTTAAACTTGCCTCCAAATTTTTAGAAATCATCTATTATCTTTAAAAGTGTAAATTTATATATAATTAGTAGCACACAATTAT	ATGCTAGCAACAAATGTTCCACTTTTGCATATTTAAGCTTACAATCAGAAG	GC	-7.7	WP_006015729.1	OG0000703
iTSS_-_611828_DEJ70_RS02930	DEJ70_RS02930	translation initiation factor IF-2	-1.28925	0.0031529	-0.0779191	0.842388	-0.154583	0.746055	0.33927	0.302401	0.505926	0.0806297	iTSS	DEJ70_02935	610164	612485	-	2321		3	12.1433		AAAGAAGAAGTTGGTGAGAATTATAGAGTAGATGATACAGTAGATCCAGATATAGCATGTGAAATAGCAAAAAAATTTAATCATACGGCTAAACGAGTAAG	AATTATCTATTCGTATGGCAGAAGATAGCAAAAGTGTGTTAAAAATGTTTA	AA	-7	WP_006015184.1	OG0000616
asTSS_-_71947_DEJ70_RS00395	DEJ70_RS00395	ATP-binding cassette domain-containing protein	-1.29606	0.00115663	-1.30301	0.000886188	-1.13385	0.0332395	-0.292555	0.341082	-0.420882	0.115944	asTSS	DEJ70_00395	71285	71986	+	701		10	14.4469		AGTATTTTGTATTTCCTGAACAGTTCCGTGAAAAATGATCTCCCCTTCATATAATACTGCTATTTTGTCAGCTATTTTAAATGCACTATGAATATCATGTG	TAAACCTGTAGCTATATACAATAAATGAACTTTTTTATATATTCGTTGTTA	AG	-9.3	WP_006014440.1	OG0000051
iTSS_-_1440313_DEJ70_RS06975	DEJ70_RS06975	helix-turn-helix domain-containing protein	-1.29721	0.0246541	-1.30401	0.021156	-0.454521	0.471994	-0.54299	0.239961	0.131714	0.736117	iTSS	DEJ70_07000	1440270	1441178	-	908		10	15.1237		AAACGACAGGCTTATCAAATTATATGATTGAGAAATTTTTGTGATTTCATAAAAACTTAGCCAATAGTGGATTTTTTTGTGATAGAATATATGTTTGCTTC	AGTTGCAAGGAATTTAGTGAAAGAAGGAATTTCTGTTGATATTATCTTGCA	AA	-12.6	WP_006013992.1	no_ortho
pTSS_-_456622_DEJ70_RS02255	DEJ70_RS02255	cell division protein FtsA	-1.29725	0.000522821	-1.30451	0.00038767	-1.135	0.0213345	-2.28019	6.34216e-07	-0.548533	0.032443	pTSS	DEJ70_02265	455340	456578	-	1238	44		13.6242	AGGGAAGCTACAATTTAAATGGAATCGCATCATAAGGTCAACCA	AGGGAAGCTACAATTTAAATGGAATCGCATCATAAGGTCAACCAATGTACTCTGCAGTAATAACAAAACCAAAGCAGAATGTTTTTGCTGTTTTAGACGTG	TAGGTATATTAAAATGTTGCTACATTTATGATAGAAATATAAATTCATTCA	AG	-13.8	WP_006013467.1	OG0000294
asTSS_+_1463692_DEJ70_RS07055	DEJ70_RS07055	UDP-glucose/GDP-mannose dehydrogenase family protein	-1.30773	0.00114931	-1.31438	0.000882116	0.000338506	0.999308	1.24975	0.000199895	1.40149	5.77634e-05	asTSS	DEJ70_07080	1463182	1464489	-	1307		7	12.8904		TGACAAATCTTTAGGAAAACATGATCCTCCAAATCCTGGACCAGCTTTGAGAAATTCCTTACCTATTCTGTGGTCCATTCCCATACTGTTAGCTAAAAGGT	TTTAAAATTTGTAGCTTGACATTGTGATCTTCAGCAAGCCTTATTAAAGCT	TG	-13.9	WP_039950634.1	OG0000768
oTSS_+_348226_DEJ70_RS01750	DEJ70_RS01750	IS982 family transposase	-1.31229	0.00312287	-1.31896	0.00250033	-0.119382	0.811006	0.240088	0.523865	0.375446	0.19744	oTSS	DEJ70_01760	351359	352231	+	872			10.1767		AAACTTCTCTCGACTTATGTCACTTGGGTATACACTCCTCATATGTCCTAATTTATAAACTCTTTCTTACTTTATGCCTTTCTTGAGATTATGAACAGGTT	TTCTTGATTTTGTTTTTTCCACAAGACTCCAGATCTGGTAAAATAATCTCA	AA	-11.5	WP_096676677.1	no_ortho
iTSS_-_1042388_DEJ70_RS05070	DEJ70_RS05070	30S ribosomal protein S3	-1.32047	0.0405798	0.534387	0.296046	-1.15832	0.145312	0.299293	0.623225	-0.262767	0.543801	iTSS	DEJ70_05085	1042004	1042624	-	620		4	18.5075		GAAAGGTTTAGATGTTGAGAAGATAAAGCAAAAAATAGCTAAAAAAGTAGAAAGTAGTGTTGAAGTGGATGTAGTAGGAGTTAAAAAGTCTGAAATAGATG	TTAGTGTCTGTAATAATACATTCTTCTAAGCCTGGAGTTATAATAGGTAAG	GA	-4.6	WP_006012230.1	OG0000117
asTSS_-_857398_DEJ70_RS04085	DEJ70_RS04085	multidrug effflux MFS transporter	-1.3214	0.00236083	-1.32816	0.00191325	-0.740706	0.145094	0.0325659	0.957338	-0.161765	0.562145	asTSS	DEJ70_04095	857313	858473	+	1160		1	11.6417		ACTATATCAGGAAAACTAGGTACAGAAATATCAATTTCAATGAACTTAGCAATTAGAGATAGAATTAATAAAAACGGTAGTAACACTTAAAATCTTTAATT	TATAAGCAATAGTTAATTGAATTGTGCCTTCCAGTACGTTAAAATAGCGTA	AC	-11.6	WP_006012806.1	OG0000215
iTSS_+_5235_DEJ70_RS00025	DEJ70_RS00025	MFS transporter	-1.32445	0.044974	-1.33111	0.0392045	-1.16229	0.147337	0.0874515	0.88153	0.84718	0.0583916	iTSS	DEJ70_00025	4143	5378	+	1235		9	11.9814		GTAGTACAAGGAAATCCTGTGTATGGTACTGAGTTACTAGTAAAAGCAATATCAATTATTCCTGTATGTTTGCTTTTAGCTGTTTTTGGATTTATGTGGTT	TTTTTCATACAGGAATTGCAAAAATAATAGATTTATGTTGGAATGGAATGG	GT	-17.3	WP_039950646.1	OG0000059
pTSS_-_711938_DEJ70_RS03400	DEJ70_RS03400	CCA tRNA nucleotidyltransferase	-1.33004	0.0240016	0.291079	0.556251	-1.16788	0.145094	0.0341182	0.948858	-0.253438	0.516909	pTSS	DEJ70_03410	710705	711922	-	1217	16		17.1447	AGTATGTGTAACCTAA	AGTATGTGTAACCTAAATGCAAATTGATCACGAAACTAGTGTAATTATTGAGGCCATAGAGAAATTTGGTGGTGAGGCAAGGCTTGTTGGTGGATGTGTTA	TTATATGAGGCTTTTTGCAAAAGTTTCGCATTTTTTGTAACATGATTTTCA	AG	-14.8	WP_096560729.1	OG0000822
iTSS_+_384091_DEJ70_RS01890	DEJ70_RS01890	ankyrin repeat domain-containing protein	-1.33136	0.00419156	0.40622	0.262407	-0.419694	0.391543	0.408069	0.234973	-0.299028	0.352524	iTSS	DEJ70_01900	383793	385133	+	1340		3	15.7116		ATGACACAGAATTAATGGATTTTTTAATAGCAAAAGGCGCAAAAATTAATGAAAAAGATGCTGAGGAAGGCTATACTCCTCTTCACATAGCTTCATTATAC	TTCTAGAGATAAAAATGGATTTACTCCACTTCACCTTGCTACACTACAAGA	AT	-13.9	WP_006013634.1	no_ortho
asTSS_-_224235_DEJ70_RS01185	DEJ70_RS01185	aspartate-semialdehyde dehydrogenase	-1.33901	0.00369606	0.289428	0.427126	-1.17682	0.0619975	-2.32209	1.44087e-05	-0.313824	0.337998	asTSS	DEJ70_01190	223861	224883	+	1022		4	15.5749		GTTTTTATATTCCGTAATTTTATCTTTGTTGATCTCTGGAATAACTAGTGGCACGCCTTCTTTCATCCTAAAATAGGAAGTGTTATCTATCACAACGCACC	GCCAGCAACATTTGTATTGTAGTACAGTTTGGATTAGATATTATGTTATGG	GT	-13.3	WP_006015092.1	OG0000600
oTSS_-_75497_DEJ70_RS00405	DEJ70_RS00405	cation:proton antiporter	-1.34174	0.00738121	0.165241	0.699559	-1.17958	0.0900217	0.325426	0.423438	0.347776	0.305317	oTSS	DEJ70_00405	73594	75153	-	1559			12.0703		GAAAGCGAGTAAATAACTCTCAACTGACAGACTTAATGAAGTTCTAGATATTAAAGTGATGCCAAACTTTATTTCAAAAAGTAAATAATTTACTAACGCTC	GAGTGCATTAAAAACTGGCAGCTCCATTATATTTATGCAAATACTGAAGAG	GA	-13.4	WP_039950679.1	OG0000773
oTSS_+_869048_DEJ70_RS04150	DEJ70_RS04150	transposase	-1.35108	0.000660582	-1.35774	0.000497339	0.614665	0.145094	-2.33423	1.12486e-06	0.681208	0.0179029	oTSS	DEJ70_04160	872042	872341	+	299			12.7059		ACTATACAACTGGGATCCAATAAGAAATATCTGGTCATGCGCTGGAACTTTTGAATTCCAGTTATGCAAGAGATCTATTCATCTTAAAATAACTTTCTTTG	AATTAATATATTACTATTGTACGTTTTTAGTAGTTAATTTAGTATTAAACA	AC	-17.8	WP_129827231.1	no_ortho
iTSS_-_343309_DEJ70_RS01705	DEJ70_RS01705	ATP-dependent Clp protease ATP-binding subunit ClpX	-1.35389	0.000878636	-1.36055	0.000663724	-0.762958	0.144914	0.101605	0.876229	0.149127	0.551585	iTSS	DEJ70_01715	343286	344563	-	1277		10	15.0667		AGTGTTATAACGGTTAATGATTAATTTGAGGCATATATTATGAGTATTGGACGTGCTGTAAACTTTAATTCTACTGTATTACCAGTATTACCTCTAAGAGA	AGAAAATGGTAGAATTAGGCAAAGCAACGATTAATCATAATAATAAGGGTA	AG	-14.5	WP_006014718.1	OG0000535
iTSS_+_1020343_DEJ70_RS04910	DEJ70_RS04910	AAA family ATPase	-1.35404	0.00441326	-1.36076	0.00359493	-0.285497	0.566922	0.0939924	0.876229	-0.347717	0.290894	iTSS	DEJ70_04925	1018685	1020739	+	2054		9	16.3246		AGAGCGCTTGAGAAGACATGATATAATTTTAGAATTAATTGCCAATGAAGCATATAAAGGAGAAGTGTATACTACAGCTAGCTTTGCAAAATGCTTTGAAG	TTTAATTCAGAAAGGGTAGTAAGGGATGATTATAATAATAAACTGGATTTA	AG	-10.8	WP_006012332.1	OG0000037
iTSS_+_418303_DEJ70_RS02040	DEJ70_RS02040	hypothetical protein	-1.36757	0.0178342	-1.37423	0.0147595	-0.464985	0.455953	-0.459727	0.326962	0.720044	0.0636184	iTSS	DEJ70_02050	417920	418681	+	761		6	10.0493		AACAGCAGAACTACCAAACTTAAAACAAGTAATGGAAGAAATGAAAAAATCAAACGCTAGCAATGGAATTACAATGCGAAATATAGAAAGTGTTCAAAATA	TTTAGTAATGAGAACTTGCAAAAGCTGGAAGCTGGTGATATTGAAAATACA	AA	-9.8	WP_006013551.1	no_ortho
iTSS_+_1215133_DEJ70_RS05900	DEJ70_RS05900	16S rRNA (adenine(1518)-N(6)/adenine(1519)-N(6))-dimethyltransferase RsmA	-1.37665	0.00592272	-1.3836	0.0048321	-0.514774	0.337559	-0.444338	0.256548	-0.869586	0.0252576	iTSS	DEJ70_05920	1214524	1215318	+	794		8	14.8729		ACCTTAACAAAGATAACACGTGCTGTGTTCGCTCAAAGAAGAAAGATGCTGAGAAATAGCTTGCAAAGTATAACTAGTGATGTCTCAACTATTCTTGAGAA	TAATTACAGTAAAACCTTTACCCACTCCAAGATTTGCAGTAAATTTGGAAA	AC	-13.6	WP_006015557.1	OG0000673
iTSS_+_1193850_DEJ70_RS05780	DEJ70_RS05780	hypothetical protein	-1.38081	0.0246555	-1.38748	0.0211688	-0.163114	0.819983	-0.158268	0.863544	0.0892825	0.833902	iTSS	DEJ70_05800	1193719	1195044	+	1325		1	13.9387		AGAGAATATTAATGGTTTAAAGTTAAGGAAGCAGGGAGATAAAATATCTTTATATGAAGGAAACTTACCCCTGCAAGCAGAAAGATCTGATGAAAGTGGAA	TTAAACAAAAATAGTAAGGTTATCCATTCACATATTGGTACAATTAAAGTA	AG	-15.4	WP_006015645.1	no_ortho
pTSS_+_1283679_DEJ70_RS06240	DEJ70_RS06240	P44/Msp2 family outer membrane protein	-1.38184	0.00506147	-1.3885	0.00410242	0.0428942	0.94393	-0.20401	0.676807	0.643074	0.0506312	pTSS	DEJ70_06260	1283700	1284659	+	959	21		10.3704	ACTATAAGTGATAATTCATTT	ACTATAAGTGATAATTCATTTATGATAATTAGAATATCTATTGCTTTATTTTTCATCTTCATTCCGTGTGTCTATTTTTTTATTACTTATATCAGTAACAA	ATTATTTCTTAATTTTTGTACATTAAAGGAATATATGATATAGTAGTTATA	AC	-11.7	WP_006015353.1	OG0000641
iTSS_-_877049_DEJ70_RS04180	DEJ70_RS04180	GTPase ObgE	-1.38258	0.0067306	-1.38925	0.00550515	-0.525697	0.337827	0.300485	0.480219	0.139397	0.676896	iTSS	DEJ70_04190	876072	877085	-	1013		1	14.4536		GCAGGTGATGGTGGTGACGGTTGCGCAAGTTTTCGTCGAGAAAAATTCGTTGAATTTGGTGGCCCAAACGGTGGTAATGGGGGCAGGGGAGGAGACATAAT	TATCGCGGGTTAGCATGGACTTTATAGACGAAGTTAAATTATATTTAAAAG	GC	-20.4	WP_006012758.1	OG0000210
iTSS_-_259993_DEJ70_RS01320	DEJ70_RS01320	single-stranded-DNA-specific exonuclease RecJ	-1.38314	0.0426602	-1.3898	0.0372587	0.463033	0.488785	0.245926	0.737027	0.768836	0.0940179	iTSS	DEJ70_01325	258726	260465	-	1739		3	15.6067		ATCAACCGATAGAAGATGCAAAAGTCTTTGGACTTGATATTATAGTTGTCGATCATCACCTTGGTACAGAAAAGTTACCAAACGCTGTAGCAGTTGTTAAT	AAAGAACGGAATTGATTTATGTATTTCTGTTGATTGTGGTACGCTTGCATA	AT	-16.4	WP_006015015.1	OG0000591
oTSS_+_1155759_DEJ70_RS05690	DEJ70_RS05690	hypothetical protein	-1.39446	0.00222177	-0.0615895	0.879923	-1.2323	0.0448729	-0.359579	0.307863	0.0530595	0.915306	oTSS	DEJ70_05710	1174591	1175208	+	617			13.6401		ATGGGTAGTAAAAACTAATTTTTCTGAAGGGAAACCAGAACTTGATCAGTATTTTTATCTACTAATTCGAGGTAGCCAAATTTGTTAATTTGAGATTTTAT	GAATAACTTAGAAAGCTTGAGGTTTATCAAAATAGAAGTATATAGTTTCTA	AT	-14.1	WP_039950891.1	OG0000798
asTSSps_+_1257105_DEJ70_RS06110	DEJ70_RS06110	hypothetical protein	-1.39453	0.0284319	-1.40119	0.0246188	-0.533028	0.441928	0.75315	0.143122	0.707297	0.0996207	asTSS	DEJ70_06130	1256585	1257606	-	692			18.4094		TTGCTAAACTCTGCTTTGGCTTTCTCTTCTAACTCTTTTTTCCTTGCTGCACTTTGTTCTTGTTGTTGCATGTTTTCTAGCACTTCTTTCATTTTTTTTTG	TACTATCCCTTTTGATTGACATCGCATCAATAGTGCCGTTTTCTATATACT	TT	-8.3		OG0000650
asTSS_+_26979_DEJ70_RS00135	DEJ70_RS00135	ankyrin repeat domain-containing protein	-1.39918	0.0205517	-1.40605	0.0172553	-1.23699	0.145094	-2.38226	0.000361337	0.365025	0.352524	asTSS	DEJ70_00135	26847	27314	-	467		8	17.5893		ACTTTTTATAGAGTCTGGCATTTTACTGTGAGTTTTTTTTTCTAATGTATGCTCAATTAGAATCTTACAGCAATCTTCACAGTTAATTGACTTATCTGTAC	TCTTCACTATTTGCTTTACAAGCATTCCAGTACTCAGTTAACTCTTTATTA	AC	-18.7	WP_096560667.1	no_ortho
oTSS_-_1483153_DEJ70_RS07130	DEJ70_RS07130	group II intron reverse transcriptase/maturase	-1.40548	0.0019712	-1.41224	0.00155641	-0.625076	0.201446	-0.0383019	0.922837	-0.453946	0.138151	oTSS	DEJ70_07155	1479710	1480981	-	1271			16.5343		GAAGTGAGAGATTGCAGTAGCTAGATGTGCAACTTAAATACGCGCTTAAGAGATTTCTTAATATGCAAAAATTTGTAGTTCTATACATTACTGTTTGATAA	GATTACAAAAATTAAATTTAATTTTTTTGGTAATAAGGTACTTTATCTTGG	GA	-14.9	WP_096560603.1	no_ortho
pTSSps_-_953628_DEJ70_RS04555	DEJ70_RS04555	P44/Msp2 family outer membrane protein	-1.40758	0.0452693	-1.41451	0.0396328	-0.932647	0.266181	-0.557579	0.337716	-0.677673	0.176445	pTSS	DEJ70_04565	952996	953608	-	1088			13.1386		TTTTAACTAGAGGAATAGTCATGATGAGTAAAAAAACATTAGCAGTTACGGCACTTGCTTTATTGTTGTCACAACAATCTTTTGCAAGTGAAACAGAAGGA	TAGTTTTTTCATGTTAAATCATTTTTAATTAATTAGTACTAGATTAGCTAT	TT	-16.4		OG0000003
iTSS_+_687050_DEJ70_RS03300	DEJ70_RS03300	hypothetical protein	-1.41757	0.00222177	-1.42423	0.00180868	-1.25541	0.0447334	0.47228	0.174463	0.509468	0.0912766	iTSS	DEJ70_03305	686940	687296	+	356		4	13.1186		TTTAGCATCAAAGTTGTTTCCAACTCCCGTATGTACTTTAGATCCTGCTTCTGGATTATCTGAGCAGCAGGCACATCTAGGCCAAGCTGATGGTAATTCTA	ATTGTAAAATTTAGTAGTATTACAACGTACGCATCAGTTATAGTAGCAGCT	TT	-23.5	WP_006013963.1	no_ortho
pTSS_-_1234589_DEJ70_RS05985	DEJ70_RS05985	hypothetical protein	-1.41846	0.0452693	-1.42512	0.0396328	-0.729597	0.356397	0.275226	0.702021	0.943113	0.0490219	pTSS	DEJ70_06005	1234129	1234494	-	365	95		11.7784	AAATACGTTGTTGCACTACGCAGCTTTGCATAATAAACCTAACGATATACCGACTCTTATGCAGTGTGGTGCAAACTGTCTAATCAAAAATACAG	AAATACGTTGTTGCACTACGCAGCTTTGCATAATAAACCTAACGATATACCGACTCTTATGCAGTGTGGTGCAAACTGTCTAATCAAAAATACAGATGGGT	GATCAATATTAAGAACTTGATACACTACTAAATTTTCAAGACAATGAAGGA	AA	-22.4	WP_006015498.1	no_ortho
asTSSps_-_570542_DEJ70_RS02760	DEJ70_RS02760	tetratricopeptide repeat protein	-1.42617	0.00403989	-1.43283	0.00328756	-0.611684	0.266494	0.240826	0.581378	0.559422	0.0874648	asTSS	DEJ70_02770	569947	574443	+	1337			11.0061		ATATTAACAAAATCAGCCCATTTACCTTGCTTTCCTCTTTGATTTTCTAGTCTCTCATAGTACTCTGATAAAGAGCGTTCATAAATAAAAACAAAATCTTC	TTGATTCCGCTTCTCCTTGTTCTGTTCCACCTTTTCCTGTATATATTATCA	AT	-5.4		OG0000214
asTSS_-_735349_DEJ70_RS03500	DEJ70_RS03500	multifunctional ribose 5-phosphate isomerase B/3-demethylubiquinone-9 3-methyltransferase/2-octaprenyl-6-hydroxy phenol methylase	-1.42734	0.00198922	0.747111	0.0360099	-0.520214	0.289586	-0.0157824	0.969775	-0.233037	0.425219	asTSS	DEJ70_03510	734507	735673	+	1166		8	16.7891		ATGTTCAACTACTTCCATCAACAAAACCACGTCATACTTCTTGTCATTGCTTAGCTCTTCAATGCTAGTGTGTGTGTATTCTATATTTAACCCTACTTTCT	GGCTTCAACAGCTCTATTGCTTTTTTCATGAAAAACTCTAAATTATCGACA	AT	-10	WP_006013724.1	OG0000346
iTSS_-_1418268_DEJ70_RS06845	DEJ70_RS06845	IS481 family transposase	-1.43183	0.0187043	0.0795203	0.886419	-0.467033	0.47579	0.640137	0.173093	0.457072	0.264705	iTSS	DEJ70_06870	1418223	1419311	-	1088		10	18.6124		AGAGACTGATATTAGTTTTAACTACCTCAATTCTTCTGTCAGTTAATTCATGCCTGTCAGATTAAGTTGTGTCTAGTACATTTAAAAACTTGTTGTATGTA	CTTAATAGCAAACACATTGCTTTTCAGAAAAATATTAGTAGCATGAAACAA	AG	-14.6	WP_096616077.1	OG0000003
asTSS_-_590256_DEJ70_RS02830	DEJ70_RS02830	ATP-dependent chaperone ClpB	-1.43422	0.00088795	-1.44114	0.000672717	0.0432371	0.933576	-0.119457	0.902993	-2.73841	7.41838e-07	asTSS	DEJ70_02835	588361	590922	+	2561		8	14.025		ATCAAAGCGTAGAAGTGCTGATTGATCATCAAACAAAAATTCGGCAAGAGATTTTGCTAACTCTGTTTTTCCAACTCCAGTTGGACCTAAGAATAAAAATG	GGCGCACCAATTAACTTTGAAACGGAGTGTTTTTCCATATACTCTGACATA	AT	-16.6	WP_006012009.1	OG0000075
iTSS_+_575561_DEJ70_RS02765	DEJ70_RS02765	IS481 family transposase	-1.43586	0.0220525	0.0776781	0.890493	-1.2737	0.145094	0.0573568	0.919829	0.446064	0.294602	iTSS	DEJ70_02775	574518	575561	+	1043		10	17.0081		AGAGACTGATATTAGTTTTAACTACCTCAATTCTTCTGTCAGTTAATTCATGCCTGTCAGATTAAGTTGTGTCTAGTACAGCTGACTTTTTAAATGGAGAT	CTTAATAGCAAACACATTGCTTTTCAGAAAAATATTAGTAGCATGAAATAA	AG	-16.3	WP_129827246.1	OG0000003
oTSS_-_715755_DEJ70_RS03405	DEJ70_RS03405	translational GTPase TypA	-1.45365	0.0241556	-1.4611	0.0207301	-1.29137	0.145094	-2.43652	0.000516957	-2.75866	0.000123579	oTSS	DEJ70_03415	712256	714085	-	1829			21.1483		GACGAGAAAAAACAACTGAATGACAGGAGCAGAAACTGGAATGACAAGAAATCTAATATTTTCACATTTCCTGAACAATGCTTATTGGTGTCATTCAAAAT	TGAGATTAACTATTGGTGTTATTCGTTCAGCAGAGTAGTAAAATAAGGTAG	GA	-19.1	WP_006013688.1	OG0000335
asTSS_-_1088387_DEJ70_RS05320	DEJ70_RS05320	riboflavin synthase	-1.45422	0.00259061	-1.46088	0.00212032	-0.750453	0.152823	-0.261882	0.531075	0.191282	0.763679	asTSS	DEJ70_05335	1087772	1088368	+	596		extended	12.4896		AAATAACAAAGTTGTAAAATTAATTGTGTTGATATTTTATCAGCTGGTCTAAGTACCGGGCAATTATATCAACTTCTAAATTTAGGTAATTACCTGTTTTG	ATCGAAAAACATATTTTGTATCTATATGATTTTCAAGATATAATAGTTGTA	AA	-17.9	WP_006012104.1	OG0000091
iTSSps_-_1207680_DEJ70_RS05860	DEJ70_RS05860	phage tail protein	-1.45468	0.0721449	-1.46134	0.0665294	-0.979921	0.301407	-0.120536	0.876229	1.14583	0.037216	iTSS	DEJ70_05880	1206849	1207682	-	506			10.7646		GACAGAACAATTTTTACATGGGGTAAATGTTATTGAGGTTACCTCAGGGACAAGATCAGTGCGTACAGCTAAATCATCAGTGATAGGTGTAATTGGTACTG	CAATTTTAAAAAGCAAGTGAAGAATTCTTTAGAAAGTTTATAATAGCTATG	GA	-20		OG0000677
asTSS_+_650277_DEJ70_RS03110	DEJ70_RS03110	metal ABC transporter ATP-binding protein	-1.45664	0.00585204	-1.4633	0.00478384	-0.681099	0.253739	0.654122	0.123313	0.811641	0.027269	asTSS	DEJ70_03115	650171	650902	-	731		9	10.6756		GGTAGAGCAGAGTTAAGGTCATGAGAAGTCATCAGAATCGACACTGATCGTTCTTTTGCGATTTTATTTATAATATCATAAAATTTAGCTCGTGCGTTAAT	TACCTTGATAATAGATAGTATTATTTATGCAAATTATGTAATCTGAGGATG	GG	-20.5	WP_006013415.1	OG0000285
asTSS_-_1453377_DEJ70_RS07020	DEJ70_RS07020	glycosyltransferase	-1.46594	0.00358301	-1.47269	0.00292409	-1.30378	0.0581869	-0.405929	0.300891	-0.0940301	0.778027	asTSS	DEJ70_07045	1453058	1455385	+	2327		2	14.3766		AGATGATTAAGATGACCAAAATGTATAAGATCTGGCTGAAAGTTATCTATTATTCTTTTAAATTTTATATTTACTTCTTCATTGATAAATTTATAACGATA	AAATTGTAGGTATATTTTCTTTAAAAGCAATTTCTGGTAAAGTAATTGATA	AG	-8.3	WP_006014142.1	OG0000413
asTSS_-_632450_DEJ70_RS03020	DEJ70_RS03020	hypothetical protein	-1.46837	0.00678291	-0.926107	0.0632103	-0.7141	0.253645	0.334781	0.49325	0.622813	0.109076	asTSS	DEJ70_03025	631779	632963	+	1184		6	38.9061		TCTTGGTGGTTTTGGTGGTGCAAGAGATTGAAGTTGTTGTTTCTTCCTATTTTCTCTTTTTGCTTCTATATGTTCTTTAGGAATTGTTGCATAAATCGGCT	TGTCTAATTTTTTGATTGATAGTAAACATTTTCTCTGGTACTGGTGGTACT	TC	-13.9	WP_006014342.1	OG0000451
pTSS_+_862187_DEJ70_RS04105	DEJ70_RS04105	hypothetical protein	-1.47506	0.000415773	-1.48172	0.000307492	0.0466324	0.947642	-2.45821	9.98364e-07	0.626774	0.0258057	pTSS	DEJ70_04115	862258	862884	+	626	71		14.7999	AGTTGGTAGAGATTCTGATTTACTTGAAGTTTGTTAATTGGTATCTTTTAAAGCACAATATTCACTATAGT	AGTTGGTAGAGATTCTGATTTACTTGAAGTTTGTTAATTGGTATCTTTTAAAGCACAATATTCACTATAGTATGCTTAAGATCTTTTCTAAAGTTTTATTT	ATTTTGCAGGTTTTGGTAGTAAATTTTTTAGAAAGATGTTTGTATTATAAA	AG	-14.4	WP_006012786.1	OG0000213
iTSSps_-_768259_DEJ70_RS03665	DEJ70_RS03665	hypothetical protein	-1.47529	0.00413618	-1.48195	0.00338511	-0.311829	0.559635	0.181014	0.735567	0.781113	0.0277999	iTSS	DEJ70_03675	767477	768910	-	872			14.094		AAGCAAAAAGAAATAATAAGTATATTGAATGAAAAGTCTATTCCTGAAGACAAGAGAAAGAATTTTAAAAAGAGGTTGGGTAGATATCTTCTTCGAGTCGA	ATTATCGATGAAATAAGAACATTTTCCTTTTTAATTATGTAGTATTAAGTA	AA	-9.6		no_ortho
pTSS_-_966261_DEJ70_RS04610	DEJ70_RS04610	TrkH family potassium uptake protein	-1.48639	0.00369606	-1.49305	0.00302341	-1.32423	0.0593191	0.0713556	0.876229	0.0334492	0.924356	pTSS	DEJ70_04620	964788	966245	-	1457	16		16.9988	TTTTACAGTACTATCT	TTTTACAGTACTATCTATGGAAAATCTCCAAGTTTTACGTTCAATTGCGTTTATTGTGGGAATTTTTCTATTGTTGTTTGGTGTAGCAATGCTTATTCCTG	AGTCAAGAGAAAAAATTAGCAAAGCGGTTGAAATTTTAATAACATATAGCT	TT	-17.2	WP_006012510.1	no_ortho
iTSS_+_596796_DEJ70_RS02845	DEJ70_RS02845	PleD family two-component system response regulator	-1.49249	0.0298411	-1.49915	0.0262561	-0.580822	0.43525	-0.369407	0.558841	0.743544	0.106313	iTSS	DEJ70_02850	595879	597255	+	1376		7	10.9583		ATATTTTGATGCACACTTAAGAAATATTGTTAAGGATTCTGTGGAAAAAGATAGAAGTTTATCTCTTATGATACTTGATATAGATTATTTTAAGATGGTGA	AATATGGAAATGTCTATAAAGGATCCATTAACTAACTGTTATAATAGAAGA	AT	-14.9	WP_006012001.1	OG0000072
iTSS_+_1060789_DEJ70_RS05190	DEJ70_RS05190	TenA family protein	-1.49908	0.0241556	0.782567	0.114441	-1.33692	0.145094	-0.52389	0.337842	-2.80289	0.000147083	iTSS	DEJ70_05205	1060345	1061004	+	659		7	21.1164		AGGTATAAGGATTGGCTTGATTTTTTTGGCGGTAGTTTTATGGAATCTGGATGTGTTGCTTTGGAAGATATTGTTGACGAATATTGTAACAAAGTAGGAGA	TATATAAAATTGTTGTTGATAATATGAGAAATAAAATTAAAAAAAATAATA	AG	-16.4	WP_006012167.1	OG0000102
iTSS_-_1116268_DEJ70_RS05430	DEJ70_RS05430	hypothetical protein	-1.50452	0.00100921	-0.070407	0.856912	-0.158812	0.73934	-0.0729965	0.876229	0.32558	0.352524	iTSS	DEJ70_05450	1116192	1118003	-	1811		10	12.1818		AAGGAATAGTCTCAAGTCACCTCTCACATGGAGTATACGCTAGTAATGTAGCAGAAGGAGTAGGGCATAGCTCATAAAAACTTACGTTCTCTGCCTTGCAG	TGCATGTAAGAAAAGTGGAAAAAATATGAAAGAAATGATAAAAGAAGTGGA	AA	-19.5	WP_006012029.1	no_ortho
pTSS_+_671335_DEJ70_RS03225	DEJ70_RS03225	dihydroorotase	-1.50857	0.00117962	-1.51524	0.000922824	-1.34641	0.0309584	-0.221411	0.586758	0.109386	0.724128	pTSS	DEJ70_03230	671355	672680	+	1325	20		14.9525	GTAATTGATACTTAAATATA	GTAATTGATACTTAAATATAATGACACAATCTTGGAATTTATTGCAGAAAGGCCAAAAGGAAGGCTATAAAATTGCGTATATCAATGCTCGTATTATTGAC	CATCACTTTAATTTGGTTGTGTTTTACTAAAAAAACTTTAGATTTATTTTG	GT	-11.5	WP_006011971.1	OG0000068
iTSS_-_873315_DEJ70_RS04160	DEJ70_RS04160	hypothetical protein	-1.51293	0.00832976	-0.422187	0.37941	-0.68903	0.278069	-0.328372	0.516723	0.666907	0.0806501	iTSS	DEJ70_04170	873294	873722	-	428		10	10.2245		AGATCAACTTTACGATAAGTAGTTGCTTAATTTTATAAATAAAAAATATTGTATCTGTTCAGGATATCGACAAGACTGACCTTACCCAGAAAAAGTAGACA	GAAAGTGAAAAATGTGCTGAAAAATCATCAAATGGTAGTATTATATCTATA	AG	-9	WP_006012948.1	OG0000240
gTSS_-_1399566_DEJ70_RS06730	DEJ70_RS06730	tRNA-Ala	-1.51627	0.00564885	-1.52293	0.00460862	-1.35411	0.0723002	-0.472415	0.268997	0.168761	0.632124	gTSS	DEJ70_06755	1399388	1399463	-	75	103		12.2773	GAATTATACATAAATGCAGAATTTGTGCACTATTTAGCAATAGCCTCACAAATAAATATTTCTTGCATTTCAGCCTGAGTGATTTATGCTTTAAGCAAAAGTT	GAATTATACATAAATGCAGAATTTGTGCACTATTTAGCAATAGCCTCACAAATAAATATTTCTTGCATTTCAGCCTGAGTGATTTATGCTTTAAGCAAAAG	AATTAACAGATTTATTTGACAAAGCTGAGATACAACTCTAAAAAGATAGAG	GA	-16.1		no_ortho
iTSS_+_324907_DEJ70_RS01600	DEJ70_RS01600	IS481 family transposase	-1.51832	0.0400952	-1.52498	0.0348724	-1.35616	0.145094	-0.0136457	0.983911	0.852003	0.0848682	iTSS	DEJ70_01610	323864	324952	+	1088		10	12.0451		AGAGACTGATATTAGTTTTAACTACCTCAATTCTTCTGTCAGTTAATTCATGCCTGTCAGATTAAGTTGTGTCTAGTACAGCAATTACTAGCACAACAGAA	CTTAATAGCAAACACATTGCTTTTCAGAAAAATATTAGTAGCATGAAACAA	AG	-23.8	WP_096616077.1	OG0000003
pTSS_+_83907_DEJ70_RS00440	DEJ70_RS00440	succinate dehydrogenase assembly factor 2	-1.51933	0.0485884	-1.52599	0.0429877	-1.04457	0.259047	-0.156742	0.876229	0.78565	0.126264	pTSS	DEJ70_00440	83926	84192	+	266	19		10.8535	AAAAAAAAGTTTAATGACA	AAAAAAAAGTTTAATGACAATGATAGATATCTCCTTATTAAGAAGAAAACTGATGTATAGGAGTTGGCATAGGGGTTGTAAAGAAACTGATATACTTTTAG	TATATTAAAATGCGCCTTGCTTGACAAGTATTTAGTTTAGTCTTTAAATTA	AA	-13.4	WP_010404229.1	OG0000721
pTSS_+_1227751_DEJ70_RS05960	DEJ70_RS05960	transposase	-1.52398	0.00216244	0.134015	0.744742	-0.059616	0.918281	0.680215	0.0895068	0.374192	0.245094	pTSS	DEJ70_05980	1227877	1228176	+	299	126		16.9443	GTAAATGTTATATGACTTATCCTCTGACTCATAAACGCTTGCGTTCCTTGACCTTACCCAGAAAAAGTAGACAGGTAGTTAAGACGTTTTGAGGTAAAATAAAAGGTTATTTCAAAGAGGTTTAAC	GTAAATGTTATATGACTTATCCTCTGACTCATAAACGCTTGCGTTCCTTGACCTTACCCAGAAAAAGTAGACAGGTAGTTAAGACGTTTTGAGGTAAAATA	AATTACTGTTTATCGTTTACTCAAATATAAATTCAAAGTATTAAGACCGAG	GT	-16.3	WP_129827285.1	no_ortho
iTSS_+_210063_DEJ70_RS01125	DEJ70_RS01125	excinuclease ABC subunit UvrB	-1.5401	0.0005343	-1.54676	0.00040615	-0.110733	0.814963	0.157683	0.712181	-0.307203	0.290341	iTSS	DEJ70_01130	209678	211612	+	1934		2	15.6797		TGGAGCGTAGGGACACGATTGTAGTTGCAAGTGTTTCTTGTATATATGGTCTTGGTTCGCCTGAGAGCTATCTCAGCATGACCTTGACTTTAAGTGCTGGA	AATAAATGAAAGAATTGATATGCTACGCTATTCTGCTATATGCTCTCTTTT	TG	-30.6	WP_006015133.1	OG0000607
pTSS_-_293169_DEJ70_RS01470	DEJ70_RS01470	superoxide dismutase	-1.54027	0.0452693	-1.54721	0.0396328	-1.37807	0.146061	-0.0906874	0.8955	-2.8445	0.000505067	pTSS	DEJ70_01480	292549	293157	-	608	12		11.0061	AAAGAGGTCAGC	AAAGAGGTCAGCATGAGTTTTACTTTACCTGAGCTGCCATATGATAAAGCAGCTTTAGAACCTTACATATCTGCAAATACATTGAATTTTCATTATGACAA	AACTAAATTATGTGTTGCGCAAAAGCACATATTACCATACCATCGAGAATA	AA	-14.9	WP_006014910.1	OG0000567
iTSS_+_1247635_DEJ70_RS06060	DEJ70_RS06060	Na+/H+ antiporter subunit E	-1.55037	8.12484e-05	-1.55704	7.20677e-05	-0.139248	0.720014	-0.00471181	0.989126	-0.255029	0.300706	iTSS	DEJ70_06080	1247249	1247770	+	521		8	12.9634		TGGAACTTTAACTATCAATGTTGAAAAGAAGCAGAAAACATATTTATCTACCATATGTTTGATAGATAAAGATCTTGAAAGTGGCATTTCTGAAATAGAAG	CATAATGATAAGACCATTGCATTATTTGCTAACTCGGTTACGATTACTCCT	TG	-15.2	WP_006015458.1	OG0000660
iTSS_+_90932_DEJ70_RS00500	DEJ70_RS00500	diaminopimelate epimerase	-1.55308	0.000411908	-0.139881	0.69424	-0.41429	0.337559	0.0726922	0.876229	-0.303489	0.28715	iTSS	DEJ70_00500	90925	91719	+	794		1	17.6026		GTAACCTAACAGACAAGATCCCGTTTGTAAAGATGCACGGTACTGGCAATAGTTTTGTTATCATAGACTCACGTTCAGCAAATAATTTAGACTGGAATTAT	CTGTAATTAGAAGAAAAATTTTCACTTATATAATTTTGCTATAATGGTAAG	GT	-13.8	WP_006014484.1	OG0000479
pTSS_+_824269_DEJ70_RS03925	DEJ70_RS03925	proline--tRNA ligase	-1.57159	0.0215584	-1.57825	0.018369	-1.40944	0.145094	-0.155966	0.876229	0.891396	0.0518881	pTSS	DEJ70_03935	824288	825547	+	1259	19		11.0631	GTACAATCAGATTTATCAA	GTACAATCAGATTTATCAAATGCGTTTATCTCAATATTACCTGCCAACTTTAAAAGAAACCCCTGCTGGTGCTGAAATTATTTCTCATCAATATTTATTAC	CCTTCTTAAAATAAGTTTACCTACAGGTCTGATTGTATTAAGATTACTTAG	GT	-4.5	WP_006013933.1	OG0000377
iTSSps_-_1256869_DEJ70_RS06110	DEJ70_RS06110	hypothetical protein	-1.57345	0.00309127	-1.58038	0.00246366	0.0883872	0.882687	-2.55651	2.3946e-05	-0.839281	0.0300634	iTSS	DEJ70_06130	1256585	1257606	-	1796			15.3719		ATAGGTACCACAGTTCAATATGGAATAAAGTTTAACTGGTATGTAGACGGAAAGGAATGTAGCATTACATTAGGTGCTAACAGTGATGATAGTATTAGAAT	AAAAAGAATTTATCAGTGGTAAAATACATGAGGGGATTAGATATTATCATA	AT	-15.9		OG0000652
iTSS_+_927276_DEJ70_RS04425	DEJ70_RS04425	ankyrin repeat domain-containing protein	-1.57852	7.30705e-05	-1.58518	6.53924e-05	-0.30507	0.40954	0.120819	0.759868	-0.183759	0.426027	iTSS	DEJ70_04435	926905	928230	+	1325		3	16.1535		AAGTGATGATCGAGTGAACCCTTCATTAAAAAGTAAAAACAAGACTCCAAGGGAGGTGGTAGGTAATACAGAAAATAAGGAAGCGATAGTACAAATGTTAG	TTGCATATTGCTACTTTTTGTGGACATGAAAGCATGGTAAAACAACTACTA	AA	-9.2	WP_006012645.1	no_ortho
pTSS_-_45665_DEJ70_RS00230	DEJ70_RS00230	ribosome biogenesis GTPase Der	-1.58418	0.000587796	-0.227953	0.533894	-1.00358	0.0786878	-0.22788	0.558841	0.25179	0.428062	pTSS	DEJ70_00230	44317	45642	-	1325	23		14.0343	TTTATAAAATACGCTCTTAAACT	TTTATAAAATACGCTCTTAAACTATGCTGAAAATAGTCATAATAGGCCTTCCAAATGCAGGCAAGTCAACTCTATTTAATAGGCTAGTAAGAAGAAAAGCA	AATCTATCAAGTCAATAGTTAAATTAAAAAATTTTGATTATAATTTACTAT	TT	-16.2	WP_063630856.1	OG0000806
asTSS_+_792021_DEJ70_RS03775	DEJ70_RS03775	dihydrolipoyl dehydrogenase	-1.58676	0.00406043	0.560297	0.166035	0.228849	0.683405	1.01944	0.0173098	0.736653	0.0441574	asTSS	DEJ70_03785	791288	792667	-	1379		5	17.2973		AATTCTCCATCCATTGCTGCAGCGATTCTATCAAAAAACTCTACTACATTAACTTCAGAGCCTAGCCTATTCCACACAGAAGACATTTCAAGTCCTATTGC	GTAAAAATTTTATTCCTTGTTTTTGTAGACTAGAAAGTAGAGACTTACTTA	AA	-4.9	WP_006013883.1	OG0000370
asTSS_+_1201274_DEJ70_RS05830	DEJ70_RS05830	phage tail tape measure protein	-1.58985	0.00555549	-1.59652	0.00456958	-0.42229	0.478219	0.0156981	0.975591	0.125609	0.737818	asTSS	DEJ70_05850	1201001	1203265	-	2264		9	14.6885		TAGCACAGGATTTCCACTGTTGAGAATATTACTCTTTATGGTAGTATGGACTGCTTTTATTTCAGTTTTTCTTTTTTCAAATTCTTTCAGTGGGCTATTTT	CTGAAGCTATTTTTATTTCTCTTTGAAAATTCTTTAATTATACTGTTACCT	TA	-18.9	WP_006015611.1	no_ortho
iTSSps_-_1295476_DEJ70_RS06300	DEJ70_RS06300	transposase	-1.59049	0.0431553	-1.59715	0.0378846	-1.42833	0.145312	0.203911	0.853552	1.11566	0.0358758	iTSS	DEJ70_06320	1295431	1295766	-	374			12.5189		AGAGACTGATATTAGTTTTAACTACCTCAATTCTTCTGTCAGTTAATTCATGCCTGTCAGATTAAGTTGTGTCTAGTACAATTTAGTGTATTTTTAATCAC	CTTAATAGCAAACACATTGCTTTTCAGAAAAATATTAGTAGCATGAAACAA	AG	-16.3		no_ortho
pTSS_-_349254_DEJ70_RS01740	DEJ70_RS01740	peptide chain release factor N(5)-glutamine methyltransferase	-1.59857	0.00322782	-1.60522	0.00265365	-0.769973	0.189993	0.360162	0.390871	1.1987	0.00371665	pTSS	DEJ70_01750	348347	349198	-	851	56		11.2317	AAAATTCTATACTCAATTTTGCTGTTCTTGCATACAAGGAACACGTTTTTAGAATA	AAAATTCTATACTCAATTTTGCTGTTCTTGCATACAAGGAACACGTTTTTAGAATAATGAAAACAATCAGCGCTTTAATTAAAGAAGGGTCAAAGCTACTA	TTTACAATCCTACTCTTGACACTTAGATTTAATGCAGCTACCCTAAGTTCA	AA	-15	WP_006014702.1	OG0000532
asTSSps_-_1376821_DEJ70_RS07250	DEJ70_RS07250	DUF2974 domain-containing protein	-1.60266	0.0145609	-1.60932	0.0120774	-0.164549	0.824236	-0.229301	0.751293	0.97754	0.0297322	asTSS		1376426	1377313	+	1943			10.7898		ATCAGGGTAAGCAGGCCTATTAAGAAAATTAAGCTTATCTGCTGTATTTAACTCTATAGGTTTTATATCAGACTCAATAATTGACTTAAAGTTACCATTAC	TCTTCCCTTTCTTTATAGACTCTAGATGCAAAGTGTACTAAAATGCGTTCA	AT	-15.8		OG0000061
asTSS_-_625827_DEJ70_RS02985	DEJ70_RS02985	membrane protein insertase YidC	-1.6084	0.00419156	-1.61506	0.00344545	-0.793926	0.19668	0.282542	0.558841	0.819842	0.0308129	asTSS	DEJ70_02990	624191	625900	+	1709		10	14.1417		AGAGTTATAATATTACTAAATATCCAATATATTACCAGGCCGGCAGGAAAAGAAGAAAAAATAAAGACAGAAATGTAAGGTAAAAACTTCATGACATTTAC	TTATCCCGACTTTTCTTGTTAAGAAGAACTTTATTAAGTATTGTTGAACCA	AG	-5.5	WP_006014799.1	OG0000549
pTSS_+_1147678_DEJ70_RS05550	DEJ70_RS05550	Tim44 domain-containing protein	-1.61408	0.0019712	-1.62075	0.00158941	-1.45192	0.0406783	-1.15437	0.00971245	0.151631	0.644757	pTSS	DEJ70_05570	1147782	1148441	+	659	104		15.3971	TTTACAAATGAATAGTAAACCTAACTATAGGTTAATATGAAAAACATATTTTTATCAATAATTAATAATATTTAGATACTTTATATATCAAGGAGTAAGTTACC	TTTACAAATGAATAGTAAACCTAACTATAGGTTAATATGAAAAACATATTTTTATCAATAATTAATAATATTTAGATACTTTATATATCAAGGAGTAAGTT	CTCCTTTAATTAAGTTGAGATGTTTAATACTTTCTTATATAATATATCCAT	TT	-8.7	WP_006015750.1	OG0000707
pTSS_-_463417_DEJ70_RS02290	DEJ70_RS02290	TrbC/VirB2 family protein	-1.61737	0.00694455	-1.62409	0.00577353	-1.4552	0.0778765	-0.440715	0.363525	-0.590668	0.153976	pTSS	DEJ70_02300	463079	463399	-	320	18		13.3575	GTTAAATACGGAGGCATA	GTTAAATACGGAGGCATAATGAAAAATTTTCTTCTACTTGTAGCTTTAATTCTTTCCTTTGCATTTGATGCAAATGCTAAAAATACTTTTGTTGATAAAAA	AAAATCCTCACCGTTTACTTAAATTTAATCAAAATGATAGATAATACAGCG	GT	-11.2	WP_006013437.1	OG0000026
asTSS_+_96000_DEJ70_RS00535	DEJ70_RS00535	hypothetical protein	-1.63729	0.00679332	0.536308	0.240972	-0.460585	0.467712	-0.198591	0.7742	-0.589079	0.163426	asTSS	DEJ70_00535	95245	96093	-	848		2	18.3868		ATATTTCTTTTCTTTCTTTTTTTATTAGCTCACCAAGCACTAAACAACATTTTTCTTTACGATCTTTGAGACTGTCCTTATCTCCGTACTGCATAGCTTCT	TACTTCCTCTTTAAGCTTGTCACAACTTTCCGTTTGTTTCAAAATCTCCAA	AT	-5	WP_039950689.1	OG0000774
oTSS_+_1195097_DEJ70_RS05795	DEJ70_RS05795	IS481 family transposase	-1.63925	0.00902119	-1.64592	0.00774645	-0.913658	0.19508	-0.21024	0.76843	0.367367	0.352524	oTSS	DEJ70_05815	1197356	1198444	+	1088			16.4998		GAGTAAACTTTCAAGCAGTGTAAGAATGTATTCTTTTTAGTTTAGATTCGCTACCATTTTACCACTCGTTAGTACCACAGTGGTTTTGTAATAGAACACAA	ACACACAAAGTATATTTGAATTGTTTCAATAATTGTTTTAAAATCGAATTG	GA	-15.3	WP_096616077.1	OG0000003
asTSS_+_494535_DEJ70_RS02440	DEJ70_RS02440	SurA N-terminal domain-containing protein	-1.64792	0.0031529	-0.0112821	0.980308	-0.513277	0.367457	0.624849	0.147543	0.680048	0.0620556	asTSS	DEJ70_02450	494132	495259	-	1127		7	18.6509		TTTACCTTATCTATGACTTTTATAACAGAGTAACCTTCGCTTAAACTAACCGGACCTGCTACATCACTGATTTCTAATCTTTCCAAAACGTCCTTGAGAGT	CCACAACTTGTTTTACTTTTAAAATACTTTCCAGGAGTGTATGATCGAGCT	TT	-6	WP_039950461.1	OG0000747
iTSS_-_616763_DEJ70_RS02945	DEJ70_RS02945	IS481 family transposase	-1.65159	0.0010777	-0.34725	0.380984	-0.136884	0.796815	0.412831	0.247337	-0.498085	0.136831	iTSS	DEJ70_02950	616718	617806	-	1088		10	18.9998		AGAGACTGATATTAGTTTTAACTACCTCAATTCTTCTGTCAGTTAATTCATGCCTGTCAGATTAAGTTGTGTCTAGTACACGTAAAGAAACAGTTGAAGTT	CTTAATAGCAAACACATTGCTTTTCAGAAAAATATTAGTAGCATGAAACAA	AG	-14.3	WP_096616077.1	OG0000003
pTSS_-_189070_DEJ70_RS01005	DEJ70_RS01005	CADD family putative folate metabolism protein	-1.65476	0.0239401	-1.66203	0.0203397	-1.49251	0.145094	-2.63769	0.000755584	-2.9595	0.000203824	pTSS	DEJ70_01010	188397	189056	-	659	14		14.6566	TTTAGTGTTTATTT	TTTAGTGTTTATTTATGACATTTGTTCAATTACTTAATAATCAATTAGATAGTTTACACCTATTAAAACACCCATTTTACGAGTCATGGAATCAAGGTAGC	GTGAGAAATGCCTCTTGACATTTGATAAACCTAAACGTAGCCTAAAATAAT	TT	-7.2	WP_006015195.1	OG0000618
asTSS_-_245277_DEJ70_RS01270	DEJ70_RS01270	type IV secretion system protein	-1.65566	8.1242e-05	-1.66233	7.20677e-05	-0.321255	0.460748	-0.301716	0.312748	-0.984348	0.00255132	asTSS	DEJ70_01275	243845	246235	+	2390		6	17.0147		AACGACACTATTGTAGATCTGATGGTATTTGTTCTATTTGATGCTACAAAACTTTGATAAAGAGACTTCACAGGAGAGTGAATCGCGTTAGTGTCTTTGTA	ACAATCCAAAAAAGTAATAAAGGGTGTATAAAACTATATATAATACTAATA	AA	-24.7	WP_006015043.1	OG0000593
iTSS_+_301267_DEJ70_RS01510	DEJ70_RS01510	hypothetical protein	-1.65964	0.000324231	-1.66629	0.000239573	0.0456262	0.931338	0.340428	0.29104	0.893889	0.0069254	iTSS	DEJ70_01520	301229	301789	+	560		1	13.9613		ACTAGGAGTATTAGCTTGGTGGTTAAGTTTTGACACTTCATCACCTTTAGCCATAGGTGGAATTGCTGGTTGTATAGCTCCAGCATTGATTGCGGTTTTTC	GAGAGGGATTGTATGTATATTTGTTTGTTAGCTTATAGTATAGTGTCAGCA	AC	-23.3	WP_006014888.1	no_ortho
asTSS_-_1174622_DEJ70_RS05690	DEJ70_RS05690	hypothetical protein	-1.67176	0.00496688	-1.67842	0.00403623	-1.50961	0.0651123	-0.306982	0.559868	0.474561	0.220057	asTSS	DEJ70_05710	1174591	1175208	+	617		1	16.318		AATGCTTTTGATTTGCAAAAACATATTGACATAGTGATTATATCACATAATAATATTCTTAAGGTTGTTTGAATAGTTGGAGATTAAAATATTTCTAAAGT	AGATGTATTTTTTCATGGTAATATTCCAAATAGTTATATATTTATACATTA	AA	-12.9	WP_039950891.1	OG0000798
pTSS_+_375733_DEJ70_RS01845	DEJ70_RS01845	Hsp70 family protein	-1.67392	0.0320468	-1.68057	0.0282107	-1.51176	0.145094	-0.334107	0.668838	1.06567	0.0422719	pTSS	DEJ70_01855	375880	376377	+	497	147		13.0841	ATAATTTATTCATATGAAATATAGTCATGGGTCAACATTTTAAGTTAACTAGTCAGGAGTTTGATTGTAACGCTGACCTGTTCAAAGTATTAGAAATAAAACGCTAAGCAAGTTGTAGACAAGAATTATGAAGAGCTTAGCACGATT	ATAATTTATTCATATGAAATATAGTCATGGGTCAACATTTTAAGTTAACTAGTCAGGAGTTTGATTGTAACGCTGACCTGTTCAAAGTATTAGAAATAAAA	TTAATATTTTTATGATTGCATAAAACATATAAATACAATATACTAAAGATA	AT	-12.3	WP_096641561.1	no_ortho
oTSS_+_14922_DEJ70_RS00085	DEJ70_RS00085	group II intron reverse transcriptase/maturase	-1.68086	0.0315635	-1.68752	0.0276495	-0.98703	0.275214	-0.188421	0.876229	1.19288	0.0277999	oTSS	DEJ70_00085	17751	19022	+	1271			11.152		TTTTTATAAACCTTAATTAAGGAGGAAGTTATTATGCCTACTATATGGAAATTGAAAAATATAGCACCCATAACAAAAATGAGTATTGAAAGTACAGTTGC	GTTGTTAATACAAATGCTTGACTAGTGTGCATTGTTAATATACAATTAACT	TT	-8.4	WP_129827233.1	no_ortho
pTSS_-_1278365_DEJ70_RS06205	DEJ70_RS06205	hypothetical protein	-1.68677	0.00129229	-1.69344	0.00100925	-0.363417	0.482885	-0.855933	0.0550309	-0.657872	0.0639882	pTSS	DEJ70_06225	1278095	1278343	-	248	22		14.4562	TTTATATCAAAAAGAGGACCAT	TTTATATCAAAAAGAGGACCATATGAATGAAGCAACTTTTTCTGAAAAAAATCAGCTTTCTAGAGAAGACATAGCAGAGTTAACAGAACTTATGTGTCTTG	ATGACACAAGAGTTTAGATTATTTTAGTTATTCTCTTGTACAAGATACTCT	TT	-14.4	WP_006013054.1	no_ortho
iTSS_-_1004294_DEJ70_RS04835	DEJ70_RS04835	hypothetical protein	-1.68709	0.0030371	0.195645	0.671036	-0.961506	0.145094	0.315681	0.496805	0.479146	0.189519	iTSS	DEJ70_04845	1003386	1004783	-	1397		4	19.7947		GTTAACAAAAGCGAATGGGCTTATCGTCATTCAACTCTTGCAGGTGGTAAGCCAGTTTTATGTTCTGGTTTAATGAAAGTGGTAAATGGTGAAATAACTTA	CTTATGTGATCACGCTTGACGGAAAGCTAGTAACTCATGAACATATTAATG	GT	-17	WP_006012378.1	no_ortho
gTSS_+_460564_DEJ70_RS02280	DEJ70_RS02280	amidophosphoribosyltransferase	-1.6914	4.69657e-05	-1.69805	4.18327e-05	0.255052	0.478073	0.610634	0.041534	0.637079	0.0212547	gTSS	DEJ70_02290	460662	462047	+	1385	98		16.6365	ACTACCGTAGAAAGCTTCAACTTTGAAAGGGATTAACAAATAAAATTCTTGTAATTTGCCTCTACTAAAGTACAATCAGGCTTTATTTAATATTTTTC	ACTACCGTAGAAAGCTTCAACTTTGAAAGGGATTAACAAATAAAATTCTTGTAATTTGCCTCTACTAAAGTACAATCAGGCTTTATTTAATATTTTTCATG	ATCTCAAAATTGGTTAATTGCATATAACCTACTTTCTGGTATACATCAAAA	AC	-10.5	WP_006013453.1	OG0000289
iTSS_-_856003_DEJ70_RS04075	DEJ70_RS04075	IS481 family transposase	-1.69417	0.0004963	-1.70083	0.000373588	-0.598469	0.230108	0.508729	0.156296	0.149495	0.929143	iTSS	DEJ70_04085	855958	857046	-	1088		10	18.558		AGAGACTGATATTAGTTTTAACTACCTCAATTCTTCTGTCAGTTAATTCATGCCTGTCAGATTAAGTTGTGTCTAGTACAAATTATTGAAAAACCAATGCA	CTTAATAGCAAACACATTGCTTTTCAGAAAAATATTAGTAGCATGAAACAA	AG	-15.7	WP_167468852.1	OG0000003
iTSS_+_622029_DEJ70_RS02970	DEJ70_RS02970	protein translocase subunit SecF	-1.69775	7.78949e-05	-1.70441	7.00816e-05	-0.521045	0.211568	0.514646	0.109423	0.185125	0.449109	iTSS	DEJ70_02975	621885	622757	+	872		2	19.2639		GGTGGAATTTTGATAGAGATAAAATCTTCAAGCAAGGATGATGCTATTCTCGATATATTAAAAGAGAGTGGATTTACGATACAGAGTTCAAAAGCTGGTGA	CAATGCTTACTTTTATACTGCGTGGAATGAATTTGGGTATAGACTTTACAG	GG	-16.7	WP_006014812.1	OG0000551
gTSS_+_507985_DEJ70_RS02510	DEJ70_RS02510	hypothetical protein	-1.70215	0.00133053	-1.70881	0.00103119	0.134851	0.805156	-0.039883	0.928796	0.108234	0.747194	gTSS	DEJ70_02520	508045	508539	+	494	60		11.5369	TTTAGGAGCAGCTGTTGTACTTTAATCAGAAGGTACAGTAATGTAAGAAGGAGGTACTTT	TTTAGGAGCAGCTGTTGTACTTTAATCAGAAGGTACAGTAATGTAAGAAGGAGGTACTTTATGTCTTTAAAAAAGAAAGTTTCTGAGTTTATAGAGGAGCA	AAGCTTCTTACTTTAATAATTTATTAAAGTAAACCATATATAGATTGCTAT	TT	-18.2	WP_006013244.1	OG0000255
asTSS_+_666322_DEJ70_RS03190	DEJ70_RS03190	cation:proton antiporter	-1.71556	0.0185564	-1.72221	0.0154804	-0.6301	0.414114	0.459972	0.429053	1.05526	0.031937	asTSS	DEJ70_03195	665295	666791	-	1496		4	12.0836		GTTAGAAGCTCATAAAAAATAAATGTAGTAAGCAAATCTCCAGAAAAAGCAATAAACATTGCACAGCTAATTGATATTGAAAAAAAGCATAGAAAACTTGA	CCACTGATTCATTTGTTGAGTTATAAGTAACTAAAGGGTATGTACTAATAG	GT	-6	WP_006013365.1	OG0000274
pTSS_-_1014852_DEJ70_RS04885	DEJ70_RS04885	hypothetical protein	-1.7183	0.0134919	-0.0808902	0.894295	-1.5561	0.11334	-2.70136	0.000400846	-3.02252	0.000107741	pTSS	DEJ70_04895	1014236	1014706	-	470	146		24.4339	CTCGGCAATTGAAAGATTTGGCAAACAAACTGGCTGTAAAAGAGTTTTCATGTTAGTTCTTAGTTGTAAAATTTCGAAAATTAAAGATTTTTTGGACGTAATTTTTTCAAATCTTGTATATATATGTACTCGGCAATTGAAAGGAA	CTCGGCAATTGAAAGATTTGGCAAACAAACTGGCTGTAAAAGAGTTTTCATGTTAGTTCTTAGTTGTAAAATTTCGAAAATTAAAGATTTTTTGGACGTAA	AATTGAAGATTTTTTGGACGAAAATTTTCCAAATCTTGTATATATATGTAC	CT	-17	WP_006012353.1	OG0000145
asTSS_+_1143999_DEJ70_RS05535	DEJ70_RS05535	bifunctional proline dehydrogenase/L-glutamate gamma-semialdehyde dehydrogenase PutA	-1.72839	0.000486769	-1.73506	0.000364229	-0.518687	0.293377	-0.0806287	0.876229	-0.2724	0.362097	asTSS	DEJ70_05555	1141237	1144377	-	3140		2	15.9305		TCCATGTAGAAGCATTAACAAACAACGAAGAGGAACGCCCCAAGTGTTTATTCCATTCTTGGTTGGCAATTTTATCTTTGATCAATTCATCTATTGTGTAA	TTTTGAATCCTCTTCATTGTTTCTTAATATACTGCTTCCTATAATTAAACT	TC	-14.6	WP_006015756.1	OG0000710
iTSS_+_307942_DEJ70_RS01540	DEJ70_RS01540	ankyrin repeat domain-containing protein	-1.73193	0.0160019	-1.73857	0.0132177	0.961122	0.149817	0.777914	0.159651	0.441284	0.352524	iTSS	DEJ70_01550	307662	308735	+	1073		3	25.8604		AGTTAATTAAAGCGGGAGCTGATCCCAATATAAAAGACTGTACTGATGGTAAGACACCTTTACATATTGCTGCTCAAAATGGACTTGTAGAAGTTGTAAAG	TACAGTTTTACACTTTGCTGTTGTAGCTAAAAGCAAAGCTATAGTAGAGGA	AG	-16.9	WP_006014871.1	no_ortho
asTSS_-_482945_DEJ70_RS02375	DEJ70_RS02375	glutathione synthase	-1.74373	0.00122114	-1.75039	0.000966662	0.0315705	0.961987	0.0878805	0.876229	0.167974	0.61368	asTSS	DEJ70_02385	482731	483657	+	926		3	19.528		TTTAGGTTGATTACTACATCCTCTTTTGAAATGAAGCTACAATCATCAACGCTGACTTTCTGAGCAAGGGCAATTGGCTGATTTAACTTGAGTGCTAAATT	ACCGCATATCAAATGGTGGATTCTGTCTGATAAATATGATATCCATTTCAT	TT	-14.3	WP_006013315.1	OG0000265
iTSS_+_1247249_DEJ70_RS06060	DEJ70_RS06060	Na+/H+ antiporter subunit E	-1.75097	0.00376937	-0.460861	0.346872	-1.58882	0.0555032	-0.120799	0.876229	0.434796	0.268668	iTSS	DEJ70_06080	1247249	1247770	+	521		1	15.1396		ATGAAAGTCAGGCAAAATATTAAGTTTTTTTCTCTATCATTTGTGATTTTGTCTTCTCTATGGATTACATTGTCTGGTTATTTCGAGCCTTTTTTTATTCT	TCAAGAACTTTTTATTTTCCTAAAAAATCATTTAAGTTATACTCCAAATCA	AT	-11.6	WP_006015458.1	OG0000660
pTSS_-_1118028_DEJ70_RS05430	DEJ70_RS05430	hypothetical protein	-1.75383	0.0272677	0.264909	0.690847	-1.59168	0.145094	-0.698927	0.270365	0.253002	0.623428	pTSS	DEJ70_05450	1116192	1118003	-	1811	25		14.7933	ATCATAATATTATAGAGAGTAGGCT	ATCATAATATTATAGAGAGTAGGCTATGATAGGTATTTCCCAAATACAATTTCCTGGAAAGGATTCTTACAGATTAAAGACAGCAAGTTACTTCGCAGCTT	GTAAAATACTTAAGCATTGACATCTATAGGCTATTTGTTATTACTACAATA	AT	-12.3	WP_006012029.1	no_ortho
iTSS_-_519403_DEJ70_RS02560	DEJ70_RS02560	ankyrin repeat domain-containing protein	-1.76937	0.00369606	-1.77601	0.00304093	-0.207946	0.746246	0.564694	0.20283	1.14293	0.0117924	iTSS	DEJ70_02570	517709	521314	-	3605		6	15.2352		GACAATACACCGTTACACATGGCTGCTCTTGCCAACGGCATAGGATGCTCTCAGTATGTTATTGAAAGTACTGCTAAGTCAACTATTAGGAACACAGCATC	TTGTAGATAAAAAGGTGGCTGCTAGCATCAAAGTGTTATATGATGAAGACG	GA	-18.7	WP_006013103.1	no_ortho
iTSS_+_1297807_DEJ70_RS06315	DEJ70_RS06315	NAD-dependent DNA ligase LigA	-1.77332	8.89832e-05	-1.77998	7.7977e-05	-0.669243	0.145094	0.402742	0.190211	-0.49189	0.0846901	iTSS	DEJ70_06335	1297557	1299512	+	1955		2	21.7454		GTGTAGAAAAATTTTTGTCTAAAATAAAGAGATTTTTAATTGCAGATGAAATAGAGATATTATGTGAGCCAAAAATTGATGGATTGTCATTTTCTGCAATT	GGAACATCAAGAACCTATGCTTTCTCTTGAGAATGCTTATGATGAACAAGG	GT	-15.6	WP_006015319.1	OG0000635
pTSS_-_399468_DEJ70_RS01955	DEJ70_RS01955	guanylate kinase	-1.77464	0.023089	-0.501703	0.444789	-0.827714	0.331222	0.0018978	0.998157	0.928107	0.0724769	pTSS	DEJ70_01965	398845	399453	-	608	15		15.5086	GTTAAATAAAGAAAA	GTTAAATAAAGAAAAATGACCGTAAAAAATGAGGGCATACTACTGATTCTATCCTCTCCTTCTGGAGCTGGAAAAACTACTATATCAGAAAAATTACTTGA	AACTTTGATTCAAAAAATACAAAGTCTTAAAAAAGCTCTATAATGTACTTG	GT	-13.6	WP_006013603.1	OG0000324
pTSS_+_899168_DEJ70_RS04280	DEJ70_RS04280	ribonuclease J	-1.78119	0.0421802	-1.69125	0.0463468	-1.24901	0.232167	-0.365546	0.716022	1.30556	0.0454499	pTSS	DEJ70_04290	899187	900821	+	1634	19		39.5762	TTTTAATAATTTAAAATTA	TTTTAATAATTTAAAATTAATGAACATAAACAAAAATGAGTTTTTATTTCTTCCTCTTGGAGGAGTAGGAAGAATTGGGATGAACGTTAGCCTATATCATT	CAAAAGTGATAAATTCCTTTATTTAAGGTCGAAGTTTTGCTATTCTCACAT	TT	-15.7	WP_006012698.1	OG0000202
iTSSps_+_1382724_DEJ70_RS06660	DEJ70_RS06660	tetratricopeptide repeat protein	-1.7846	0.0162811	-0.278965	0.663065	-1.62245	0.123172	0.401115	0.523457	0.521744	0.289867	iTSS	DEJ70_06685	1382219	1383256	+	929			18.1267		GTAGTGAATTAGGTTCTAAGCACCGGAGTACTCTAGTTATTCAAGATGGTATTGCTGGGGTGTTAGTTAGGCAAGGTAAGTATGACCAAGCTCTGGAAATT	GAGATATGAAGAAGCTTATCTTTTTGGAAAAAAGGCGTTAGAGTTGTTAAG	GT	-20		OG0000019
asTSS_+_281505_DEJ70_RS01395	DEJ70_RS01395	Hsp20/alpha crystallin family protein	-1.80278	0.00160018	-1.80943	0.00123826	0.268102	0.618222	0.584238	0.16721	0.140835	0.693993	asTSS	DEJ70_01400	281450	281905	-	455		9	19.5333		AATACCCCATCTAAAAAGTTGGCAGATGCCTTATCTTGCTCTACATTTGTTGGAAGTTGAATAGATCTATAGAAAGAACCATAGTACCTTTCTTTATGGTA	TTACATCAATTTTCTTGATGTGTTTCTCTGACTTAGGTATGGTTACATGCA	AA	-15.9	WP_006014950.1	no_ortho
gTSS_-_580006_DEJ70_RS02780	DEJ70_RS02780	Rpn family recombination-promoting nuclease/putative transposase	-1.80677	0.000145346	-1.81343	0.000123063	-0.356771	0.419325	0.221272	0.557933	-0.152328	0.590631	gTSS	DEJ70_02790	578981	579901	-	920	105		19.0728	TAATACTACCAAATAAAGATATACAAAAACTTCTATGTTTGCATTTTAGTTGAATATTTCTTCACAATTGTGTATAATTATCAATGCTTTTTAGGTTAATTCGTC	TAATACTACCAAATAAAGATATACAAAAACTTCTATGTTTGCATTTTAGTTGAATATTTCTTCACAATTGTGTATAATTATCAATGCTTTTTAGGTTAATT	TTATGGAAACAGTAGTATGCTTTGCCATACAAAATAGATATTATATAGGTT	TA	-9	WP_006012427.1	no_ortho
pTSS_+_585650_DEJ70_RS02810	DEJ70_RS02810	IS66 family transposase	-1.80853	0.00312287	-0.172515	0.735589	-0.866061	0.184887	0.0778142	0.880428	-1.42164	0.00617769	pTSS	DEJ70_02820	585756	587075	+	1319	106		25.7808	GAAAATTAGTATATCGAATTGCTATGTAACCGTTCACGATATAAGAAAGTAGTTTACAAAAATGGTATAGTGGTATAGAGAAGATAAGCTAGATAGAGAGGGTTTA	GAAAATTAGTATATCGAATTGCTATGTAACCGTTCACGATATAAGAAAGTAGTTTACAAAAATGGTATAGTGGTATAGAGAAGATAAGCTAGATAGAGAGG	TTATAGATATCACCCATTTCCTTTAGTATTTTAGATGCTATCATGTGAAAG	GA	-13.3	WP_129827248.1	OG0000014
pTSS_+_453197_DEJ70_RS02245	DEJ70_RS02245	MFS transporter	-1.81532	0.0193139	0.101047	0.882599	-0.707073	0.387691	0.0399559	0.953979	0.581685	0.254792	pTSS	DEJ70_02255	453214	454416	+	1202	17		19.9593	AAATTACGGAAGATTTT	AAATTACGGAAGATTTTGTGCAACAAATAACAAAAGTAATACTATCAAGTTTAATTTGTAACACTTTGTTGTGGTATGATCACATGCTTTTCAGCCATCTA	TTACATAATTCACGTTTGAAAAAGTAAGTAATATTACTATAATATCAAACA	AA	-12.7	WP_006013471.1	OG0000296
pTSS_+_933765_DEJ70_RS04465	DEJ70_RS04465	signal recognition particle-docking protein FtsY	-1.82482	0.00361593	-1.83147	0.00296181	-0.930983	0.167435	0.16077	0.84501	0.768585	0.0583916	pTSS	DEJ70_04475	933788	934699	+	911	23		18.7557	GGTAATTTTAGAAGGAGTATTTC	GGTAATTTTAGAAGGAGTATTTCTTGAGTTTATTAAGTAATCTTTATCAAGGACTATTAAAAACCTCCTCCCGTTTTAGTGATGGAGTAAAAAATATTTTT	ACTAGTGTATTTACTTTACAAATACATATAGTGCATGTCATTCTTTATATG	GG	-13.1	WP_006012604.1	OG0000186
pTSS_-_1464500_DEJ70_RS07055	DEJ70_RS07055	UDP-glucose/GDP-mannose dehydrogenase family protein	-1.83516	0.000652043	-1.84181	0.000497339	-0.16921	0.757114	0.00642417	0.989294	0.842362	0.0224674	pTSS	DEJ70_07080	1463182	1464489	-	1307	11		14.9778	TTTTTAAGGTA	TTTTTAAGGTAATGCACATAACTATTATAGGAGTAGGGTATGTAGGATTAGTATCTGGTACAATGTTATCGGAGCAGGGCCATAAAGTTGATTGCATTGAC	AACAAAAGTTTATAATTGTTAATGGTATTTATTTTAGATGCTAAGCTATAT	TT	-17.5	WP_039950634.1	OG0000768
iTSS_-_1030449_DEJ70_RS04965	DEJ70_RS04965	F0F1 ATP synthase subunit alpha	-1.84661	0.00261008	-1.85327	0.00215686	-0.695478	0.278069	-0.0236094	0.964895	0.492011	0.209405	iTSS	DEJ70_04980	1030400	1031941	-	1541		10	16.5157		ATATTCTTGGTATTGTGAGTGATTTTGTCACTCAATTTAATTGCGTTTAGGCGGTGATTATGACTTCATCCATTGTTAACAAGTTTCCTATTACAAGGGAA	TGGAGTTTTAAAAAAGTTGTCGGGTGACATGAATGATGATATAAAAGATGA	AT	-20.8	WP_006012290.1	OG0000137
gTSS_-_271808_DEJ70_RS01345	DEJ70_RS01345	hypothetical protein	-1.84671	0.00191058	-1.85337	0.00152729	-0.633021	0.301397	-0.080916	0.876229	0.805876	0.0358758	gTSS	DEJ70_01350	271400	271669	-	269	139		13.9002	AAGAGTTAAGATAGGGAGCTCTGTATTATTAACAAAATATACAATTAAAATGCAAATTATAGTCAGCTACCAATCTTATTCTAAATTCTTGACTTAACATCTTATTTTAACTATAATTTAATTTTAATATGAGGCAATT	AAGAGTTAAGATAGGGAGCTCTGTATTATTAACAAAATATACAATTAAAATGCAAATTATAGTCAGCTACCAATCTTATTCTAAATTCTTGACTTAACATC	ATACTTAAATTGCAGTAGTAAATAAAGTATAAATTTTATAGAATAAAGTCA	AA	-15.44	WP_006014992.1	OG0000586
pTSS_-_152985_DEJ70_RS00785	DEJ70_RS00785	MFS transporter	-1.84718	0.000381332	-1.85384	0.000277802	-1.68503	0.0125787	-0.088959	0.876229	-0.0131947	0.96858	pTSS	DEJ70_00785	151723	152919	-	1196	66		16.6391	TGTTTTAACAGTAATCAGCGTCTAAAAAGGGGGTGATTATCAATGAATTACTTATAAAATAAACTT	TGTTTTAACAGTAATCAGCGTCTAAAAAGGGGGTGATTATCAATGAATTACTTATAAAATAAACTTATGAAAAGTAGAGCTTGGTTCATTTGGCTGATCAG	TCACAACAAATTTGTTGTTTCATAGCTTTTATATAATCTATAATTGCAACT	TG	-14.6	WP_006014663.1	OG0000518
pTSSps_-_370716_DEJ70_RS01820	DEJ70_RS01820	hypothetical protein	-1.85486	0.00531074	-1.86152	0.00435283	-1.11463	0.145094	-0.491634	0.350009	0.564149	0.188889	pTSS	DEJ70_01830	370260	370493	-	950			11.432		AAACGTAAAATATAATATGTTAGCCATCATAGAAAGATACAATAAATCTAAAGAGAGTACTCACTTCACCAAACTTAAAGCTGATGGAAGATTTGCCATTT	ACATATAAATGCTAATATTGATTTTACCTTCATAATTTGCTAGAATTAATA	AA	-10.6		OG0000522
pTSS_-_147865_DEJ70_RS00760	DEJ70_RS00760	hypothetical protein	-1.85494	0.00309127	-1.8616	0.00248568	-0.0513962	0.945604	-0.127281	0.876229	-1.09218	0.0238259	pTSS	DEJ70_00760	147154	147789	-	635	76		18.9361	TGATATGCGGTTATATCTTTTTTAATATAAAGGATATATACTTGTGCATTATATATTTTTTTGTATGGGTAGTTAT	TGATATGCGGTTATATCTTTTTTAATATAAAGGATATATACTTGTGCATTATATATTTTTTTGTATGGGTAGTTATATGAAAATAAAAGGATTGTGTGTTT	ATATAAAAATTTTGAGTAGCATGTCCCTAATTTCGTAGGTATACTTTTTTT	TG	-19	WP_006014647.1	OG0000052
iTSSps_+_762252_DEJ70_RS03640	DEJ70_RS03640	hypothetical protein	-1.87063	0.000415773	-1.87728	0.000310155	0.639728	0.170384	0.0510536	0.904485	0.0375256	0.914039	iTSS	DEJ70_03650	762199	762495	+	785			12.1751		TAATATTAGTGATGACGGTTCTATCAAGCTTATTGAAAGCAATGGTATCACTTGGGAGCAAATAGCTGCACATAAAGAAGTAAAAGTAGGAAAACAACACG	AACATGACTTTGAGTTGGTACGATGAAGAAAAAGAGTGTAAAATGAAAATT	TA	-17.6		OG0000356
asTSS_-_439766_DEJ70_RS02170	DEJ70_RS02170	DNA polymerase III subunit gamma/tau	-1.885	9.28877e-05	-0.146924	0.910197	-0.0663708	0.925791	0.808434	0.0188663	0.118291	0.676896	asTSS	DEJ70_02180	439360	440943	+	1583		3	22.7048		AATGCATTAAATGCATTACTGGATAACATGTGTACTTCATCTATAATGTAAACTTTAAATTTAGAACTTATTGGTAAATAGCAAATATCTCCCAAGATCGC	TTGCTAGAATAAACTTTACGCTAGATGGTGGTTCTTCTAGAGTTTTAAGTA	AA	-10.5	WP_006013489.1	OG0000304
pTSS_+_221942_DEJ70_RS01175	DEJ70_RS01175	amino acid permease	-1.88559	0.0111308	0.160372	0.797168	-0.750946	0.340955	0.242603	0.766493	0.298321	0.522167	pTSS	DEJ70_01180	221982	223268	+	1286	40		25.4822	GCTATACTACTGGCTTACATTAATAGAATTAAGAGGTATT	GCTATACTACTGGCTTACATTAATAGAATTAAGAGGTATTGTGTCAAATAAAATAGGTTTTTGGGCTGTTTTTGCTTTAGTCATTAGTAGTCAGATCGGCT	ATCATAAACTAAAAACTTAACTTAAATTTTTTATTTGCTAAAATTCTTAAG	GC	-16.3	WP_006015099.1	OG0000602
pTSS_+_995587_DEJ70_RS04785	DEJ70_RS04785	CDP-diacylglycerol--glycerol-3-phosphate 3-phosphatidyltransferase	-1.8964	0.102817	0.380533	0.698948	0.82702	0.456078	1.51265	0.11493	-3.20009	0.00834348	pTSS	DEJ70_04795	995606	996148	+	542	19		38.6394	TACCAATAGTGTGACTTAC	TACCAATAGTGTGACTTACATGCTTAAGAAAAACGTGCCTAATTTGCTAACAATTTCTCGTGCGCTCGCGATACCGGCAATAATATCAAGCTTTTATATAG	TGTTCAACTATTAGCTTGTGAATTCTGTTGTACTTCTGTATAAGTTTATCT	TA	-10.9	WP_006012406.1	OG0000152
asTSS_-_977759_DEJ70_RS04680	DEJ70_RS04680	preprotein translocase subunit SecG	-1.89725	0.0230346	-1.9039	0.0196247	-0.522202	0.548822	-0.110205	0.879949	0.899614	0.100232	asTSS	DEJ70_04690	977502	977822	+	320		9	15.839		TGCAATTGATTTTTTATGTACATCTTTTGAACATAATCCTGATAGTAACAGTGTATTTATAATGAACAGCCCAGCAACTATAGAAGTTATTCTACTGAGTG	GGAACAGAAGTTGATTGGCCTTCTTGCTTCTTTTCTGATATAATCTTCTCT	TG	-8.8	WP_007302593.1	OG0000720
gTSS_-_279168_DEJ70_RS01385	DEJ70_RS01385	hypothetical protein	-1.89891	0.000180549	-1.90556	0.000143194	-0.991788	0.0980702	-0.168763	0.728047	0.474483	0.122842	gTSS	DEJ70_01390	278445	279095	-	650	73		17.7764	ATTAATTTACATTTATTTTTAATAAACTCGATTGTATAATTTAGTATCAGTTAAATACAGTGGAGATATATAT	ATTAATTTACATTTATTTTTAATAAACTCGATTGTATAATTTAGTATCAGTTAAATACAGTGGAGATATATATATGGACGATTTATTTGAAATTGCAAGAA	TAACTAAAATTTGCACTTGCAACAACGTAGAACTATTGTAGGCTTGAAGGA	AT	-10.6	WP_006014954.1	OG0000579
iTSSps_-_615577_DEJ70_RS02940	DEJ70_RS02940	efflux RND transporter permease subunit	-1.90026	0.00016228	-1.90692	0.000131516	-0.723555	0.146763	0.0083836	0.983911	-0.665838	0.0417851	iTSS	DEJ70_02945	614134	616683	-	1553			23.7346		TTTTACTTTTGGTCCTGGATTAAAGTTCTTTCCGAATGTAGATTCAGATAACATTTTAATCAGCGTTAAAGTAAAAGAAAGCTTATCAGCCAAAGGACGAG	AAATTTGTATGTGTTGTTGTATTTGTTTTATTTTTGTCTAGTATATTATAT	TT	-18.8		OG0000615
iTSS_-_460405_DEJ70_RS02275	DEJ70_RS02275	hypothetical protein	-1.90167	0.000163404	-0.418198	0.261074	-0.0738112	0.889708	0.0669415	0.876229	0.645652	0.0377302	iTSS	DEJ70_02285	459179	460411	-	1232		1	16.7665		AAGCAAGTAGGTAAACAAGGTGAAAGTAATCTTATTTTAGAGCCTGAACAGTTCTCTAACAGCTTCTTCAATAGTCAACAGAGTAGTTCATCAAATCCAAA	ATTAAAGTAATCACTAAAAAGTTTTAGTGATTATGGTATATAATATGTCTA	AA	-12.2	WP_006013456.1	no_ortho
iTSS_-_1167736_DEJ70_RS05650	DEJ70_RS05650	lipoprotein-releasing ABC transporter permease subunit	-1.90935	0.000821176	0.248404	0.566839	-0.711672	0.22396	0.28413	0.537079	0.171517	0.621554	iTSS	DEJ70_05670	1167358	1168587	-	1229		7	22.0918		AAGTTTGATGATGATAGTGCAAGAAAAGAAATCCGCAATTGCAATTATGCGTACGTTTGGTGCAACAAGTGGAAGCATTATGCGCATATTTTGTGCTTGTG	TTTTTAATTCTTACTTTGATTATAGTTGTAGCAGCATTTAATATTGTTTCA	AA	-21	WP_006015719.1	OG0000697
iTSS_+_590725_DEJ70_RS02830	DEJ70_RS02830	ATP-dependent chaperone ClpB	-1.9119	0.0147441	-1.91855	0.0123278	0.234939	0.770991	-2.89506	0.000593012	1.21192	0.0260489	iTSS	DEJ70_02835	588361	590922	+	2561		10	19.4988		AGTTTATCGCAAGAAGCTAAAGAACTAATAGCACAAACTGGATATGACCCTGAATATGGAGCGCGGCCTCTGAAAAGGGTAATACAAGAATGCATTCAAAA	TTCAATTCTCTTATTTACAAAAGATGCTTGCTAAGCGTAAACTGAGTATTA	AG	-14.1	WP_006012009.1	OG0000075
iTSS_+_240834_DEJ70_RS01260	DEJ70_RS01260	VirB4 family type IV secretion/conjugal transfer ATPase	-1.91426	4.00356e-05	-1.92092	3.57659e-05	-0.958391	0.0663624	-0.173454	0.661606	0.203463	0.550074	iTSS	DEJ70_01265	238856	241261	+	2405		9	21.6976		TTTTTGCACCTAAGATAAAAGACTGGTTGAAAGTGCTGAGAAAGTTAAATGCTTTTGTGATTTTTGCTACTCAGAGTGTTGAAGATGCAAGTAAAAGTGCT	TCCATCTATTATTGTTCTTGATGAAGCATGGGCGTTAATAGATAATCCAGT	TT	-17.3	WP_006015049.1	OG0000595
iTSS_-_118134_DEJ70_RS00620	DEJ70_RS00620	NTPase	-1.92292	0.0377884	-1.92973	0.0330042	0.352184	0.711052	-2.90602	0.00226833	-3.22695	0.000915437	iTSS	DEJ70_00620	117110	118321	-	1211		2	22.1714		GTAAGACGTTTTTTTTGAAAGAGTGGGCAAAGGATCTAGAGCAGCAAAATGAAATTGCAGCTTATTACAGCGCATGGGATATTAGTGCGCTAGATCAACCA	AATTGATAAGTCTTTTTCTATTGTATCCTTAGAAGGATATGATAAGTGGGG	GT	-21.5	WP_006014559.1	OG0000493
gTSS_+_1182806_DEJ70_RS05745	DEJ70_RS05745	5-(carboxyamino)imidazole ribonucleotide mutase	-1.92299	7.64522e-07	-0.552461	0.0321215	-0.316335	0.309025	0.492196	0.0464779	0.30992	0.125003	gTSS	DEJ70_05765	1183105	1183605	+	500	299		19.4099	GATCTTTGCCGTATTGTCAAAAGGTAAGTCTCTAATACTCTTATAGAAAAGTGTAGACAATTGTGATAAGCAAAATTCAATACTAGCTTACAAATCGTCTTCTTGCTTCCACCGCTTTGCTTCTAAAAAGATTATGAATAAACCCTTAATATCCGAAATTTATACCTCTATATTTATTTTAATATAGGGATTCATTTCAATTTTTAAAGTTTCTATTTAATGAGAATGCTATATCATATTCGTAATTTAATTTAAATATCTGTTGCTTCTGAAATACTATTTGGTTAGTAAATAAAATC	GATCTTTGCCGTATTGTCAAAAGGTAAGTCTCTAATACTCTTATAGAAAAGTGTAGACAATTGTGATAAGCAAAATTCAATACTAGCTTACAAATCGTCTT	TATATAAAAAAGTAGTTGCAAAGAAACAAATAAAAGGATGTAACTGTAGAG	GA	-13.1	WP_006015665.1	OG0000686
iTSS_-_319043_DEJ70_RS01575	DEJ70_RS01575	cytochrome b	-1.94414	1.7164e-05	0.476499	0.105638	-0.97489	0.0501538	-0.0319192	0.925726	-0.278899	0.294604	iTSS	DEJ70_01585	318706	319227	-	521		4	22.8508		GTATATTTTTTCGCGTCTTTACTTATGTTCCGCCATTATCAGCCAATTTTTCTCGATTTGTAATCAATGCGAGCAAAACGATACACTTTGGTTTATATGCT	TGATATTCATAAGGCTTGCGGTATCACCGTTCTTGGATTAATTATAGTACG	GT	-14.6	WP_006014846.1	OG0000557
asTSS_+_445440_DEJ70_RS02200	DEJ70_RS02200	tRNA pseudouridine(38-40) synthase TruA	-1.94782	0.011609	-1.95446	0.00998122	1.2238	0.144264	0.831038	0.159376	0.220906	0.657684	asTSS	DEJ70_02210	445221	445958	-	737		8	30.7756		ATCATCGATTGTTCTGACCGGATTTGTAGCTTGACAATCTTTTGAGCGGAAGCTTGAAAGATTATGTTTTCCAAGCAGGTGTCTAGCAGCTTCACGCATGA	ATCGCAGATATTTTGATGTATATGTGACTTCCATTTTGTACTATATCAATA	AT	-25.9	WP_006013481.1	OG0000300
pTSS_+_1248399_DEJ70_RS06070	DEJ70_RS06070	phosphoribosylglycinamide formyltransferase	-1.96669	0.000154187	-1.97334	0.000128839	-0.450024	0.349886	0.210302	0.876229	0.243751	0.452269	pTSS	DEJ70_06090	1248446	1249012	+	566	47		16.4387	TCCTTTTGAGCTATTTTATTAATATCCATTCTTGCGGCTGCACTAAA	TCCTTTTGAGCTATTTTATTAATATCCATTCTTGCGGCTGCACTAAAATGAAAAAGATAAAACTCGGAATACTAATTTCAGGTAGAGGATCAAACATGCAG	CAGCACTGTAAAATATTGCTACACAATAGTATTTATTCTAAAATAAACTTT	TC	-10.1	WP_006015454.1	OG0000658
pTSS_+_786007_DEJ70_RS03750	DEJ70_RS03750	pyruvate dehydrogenase (acetyl-transferring) E1 component subunit alpha	-1.97902	0.0019712	-0.533285	0.288783	-0.729224	0.273703	-0.0251648	0.963758	0.592142	0.140864	pTSS	DEJ70_03760	786027	787007	+	980	20		20.3985	TTTAATAAAAGAAAGTCAAT	TTTAATAAAAGAAAGTCAATATGAAAGCAGAAAATTTCACTAAAGAACAGGTGATTGGATTCTACAGAAAAATGCTTCTCATACGCAGATTTGAGGAAAAA	TCCATATAGATAGTATTATAAAATGTTAAAAATTTCCGGTATGATCTCAAT	TT	-12.4	WP_006013863.1	OG0000367
oTSS_-_948669_DEJ70_RS04530	DEJ70_RS04530	MFS transporter	-1.983	7.30788e-05	-1.98964	6.5409e-05	-0.331082	0.467276	0.59245	0.108136	1.0994	0.00172216	oTSS	DEJ70_04540	946962	948233	-	1271			16.5157		TGAAACGGTCTGTTTAAGACAGGCCAATTTTCAGGATTAGAGCTAGCTAATAGGGGGTTTCTTTTGTCTTTTTTCTACTTGGTAAATTTCTTGATATTTGT	ATGTGCATCTTATTTCTTTACAAAACTTCTAGTTTTTTAACCATATAAGCT	TG	-20.3	WP_006012555.1	OG0000181
iTSS_+_657575_DEJ70_RS03145	DEJ70_RS03145	BolA family transcriptional regulator	-1.98413	0.000769613	-0.39482	0.378907	-1.82196	0.0205598	-2.96725	9.98241e-06	-3.2881	5.05381e-06	iTSS	DEJ70_03150	657302	657586	+	284		10	18.9587		AAAAATAAATAATAAAAATGTGAACGAAGAGTCTTTATTAGTTAAAGCAGGAAGAAAATTTAATGATTATAAAGGGTCGATGAACCCACCAGTTTATCATT	GATTACATGCGATTTCTCTTCACTTGTATACGCAAAGCGAATACAATCTAA	AA	-15.2	WP_039950480.1	OG0000753
pTSSps_-_1109950_DEJ70_RS05395	DEJ70_RS05395	hypothetical protein	-1.99726	0.00896276	-2.0039	0.00769076	-1.8351	0.0864564	0.72805	0.193494	0.307501	0.519116	pTSS	DEJ70_05410	1108810	1109925	-	872			27.4263		TCAATGTTAGAATAAAGTGTGTGGTATGTTTGCAGGTCAAAATAATAATCAACAGCAGAATAGAAATAGAGTACAAGACTTAGTAAGAAGAATGCAAAATG	GCTCTAAATTTTTTCTTGCTTTATTTAAATTCTTTCTATAGCATGATATAT	TC	-6.85		no_ortho
pTSS_+_1229337_DEJ70_RS05970	DEJ70_RS05970	2-oxoglutarate dehydrogenase E1 component	-2.03006	0.0216487	-0.427403	0.56445	-1.86791	0.144914	0.00420659	0.997722	1.29828	0.0300634	pTSS	DEJ70_05990	1229362	1232064	+	2702	25		16.598	GTATTTGATATCTTTTATAGTGATT	GTATTTGATATCTTTTATAGTGATTATGCCAAGTTTAAGCTGCCTTTATGGTGACAATGCAGAATTTGTGGAAGAAATTTATAGCCGTTACTTGCAAGGCG	ATTAGAAACTAAAGGAGTTCTTTTTTAAAAAACTTAAGGTATACTTATAAG	GT	-17.2	WP_006015517.1	OG0000665
pTSSps_-_1081073_DEJ70_RS05290	DEJ70_RS05290	hypothetical protein	-2.03128	0.00016242	-2.03795	0.000131516	-0.182434	0.725988	-0.95919	0.0229642	-1.48083	0.000725716	pTSS	DEJ70_05305	1080871	1081050	-	872			15.9027		ATATTCATGGTTAGAGGGTAAAAATGAAAAAATTACTTACTTTAGTAGTCTGCTGTTCTCTGTCAGCACCGTCTTTTGGAGTTGATTGGATTAGAGATAGA	TTATTATGTAAGTTATATAATTTTTAACTTTTCTGTGAGTATATATGCGTA	AT	-21.3		no_ortho
pTSS_+_524894_DEJ70_RS02580	DEJ70_RS02580	aspartate aminotransferase family protein	-2.03496	1.92582e-05	-0.646849	0.063816	-0.0636834	0.892798	-0.101894	0.863544	0.369009	0.17228	pTSS	DEJ70_02590	524913	526082	+	1169	19		20.433	ATTAGCATATCATACTTTT	ATTAGCATATCATACTTTTATGACAATTTCTCCTATCTTGCCAGTTTATTCTCCTATTAACATAAATTTTTCTTATGGCAAAGGTATTTACTTATATGATA	TACATATTCTTCTCATTGTGAAATAACGTCTTTTATGGTATTAATAAAAAA	AT	-9.64	WP_006013093.1	OG0000248
iTSS_+_1134307_DEJ70_RS05500	DEJ70_RS05500	IS3 family transposase	-2.04235	0.00163924	0.0367565	0.943509	-0.946685	0.156017	0.459836	0.323441	0.496358	0.220352	iTSS	DEJ70_05520	1133451	1134308	+	857		10	22.4726		GAAAAAAACGTCTTAACTACCTGTCTACTTTTTCTGGGTAAGGTCATCCACACTGCTAAGACTTTTTGCAACATCAAGTGCAGCATAGGTAAATATTGCAC	TTCTACTATTAACTATTGCATTCCTGAAAAATTTGATTCATCATTTTCATG	GA	-14.7	WP_129827296.1	no_ortho
asTSS_-_1188813_DEJ70_RS05770	DEJ70_RS05770	DegQ family serine endoprotease	-2.05887	0.015218	0.154424	0.82923	0.952312	0.22996	1.0761	0.113651	0.110284	0.848106	asTSS	DEJ70_05790	1187745	1189208	+	1463		8	35.6934		GTACTTTCTTTCCGGGCTCAGTTCGTGAAACCATATGAGGTAATTGCGTCATTCTATCAATTTTTTTGCCGTCAAACTCTAATAGTATATCACCTACTTTG	GATTGCAACCTTGATATTGACTTCTTTACCTTTTCTAAGTAACTTAACCTG	GT	-10.9	WP_006015651.1	OG0000683
iTSS_-_57817_DEJ70_RS00300	DEJ70_RS00300	hypothetical protein	-2.07921	0.00929008	-0.702125	0.283592	-0.778666	0.349886	-0.0446871	0.948724	1.37145	0.0200283	iTSS	DEJ70_00300	57490	58032	-	542		4	14.2121		GTCAGCTATAATTGCAACAGGTGCAAAAATTGCTTTAATCAAGAAGGATATTAATTCATTGTGTCAGCTTAAAGAACATGCCAAAGATTTAATAGCTAGTA	CTTGTAAAGTTTGAATGTTGTAGCGATAAAATATATGATATAGTGTTTTGG	GT	-12.2	WP_006014387.1	no_ortho
iTSS_-_733028_DEJ70_RS03495	DEJ70_RS03495	DNA primase	-2.11498	2.09911e-06	-2.12164	1.90618e-06	0.0817346	0.834724	-0.028401	0.928074	-0.485726	0.0521803	iTSS	DEJ70_03505	732628	734361	-	1733		8	21.135		GTATAGCCGTAGAATTTCCTGAAATCTTGAACCTTCCTATATTTTTTGAGCAATTTTCTTATTTCGAATTTACTAATGAGATGAAAAGATTACAACAGTGC	TAAATCTCCAGAGCTAATTGAAGCAGAGCAAAATCAGGCTATAATTTTGCG	GT	-8	WP_006013721.1	OG0000345
iTSS_+_1240423_DEJ70_RS06015	DEJ70_RS06015	phospholipase D family protein	-2.12435	7.78677e-06	-2.13099	6.51161e-06	0.304633	0.418275	0.211332	0.535458	0.228615	0.357065	iTSS	DEJ70_06035	1240067	1240594	+	527		7	18.562		AATAATTGTTGATAATCAAAAAGTCATCACAGGATCGTTTAACCTCAGTAAGACAGCTGAAAAGGGAAACGCTGAAAATTTATTAATTATTGAAAATTATC	GGAATACCGATTTGGATCGATAATAAGCCAAAAATTGCTCATAATAAGGTA	AA	-15.5	WP_006015482.1	OG0000043
pTSS_-_40534_DEJ70_RS00210	DEJ70_RS00210	hypothetical protein	-2.13262	0.0319225	0.28573	0.727459	0.221805	0.837259	1.15532	0.137941	-3.43633	0.00102499	pTSS	DEJ70_00210	39891	40475	-	584	59		32.9863	ATTAATTTTAAATGGGGGTAAATATTATGGTCTATACAAGAGGATAATTAAAAGAGGCA	ATTAATTTTAAATGGGGGTAAATATTATGGTCTATACAAGAGGATAATTAAAAGAGGCAATGCAAGCAAAAAGTAACCTAGAAAAGAAAATTGAATCAAAA	AAATTACTTAATAAATTGACTATATAAACTAAAAATGCTAGCATTATATTA	AT	-7.5	WP_006014318.1	no_ortho
pTSS_-_1084912_DEJ70_RS05310	DEJ70_RS05310	phenylalanine--tRNA ligase subunit alpha	-2.14434	0.00837478	-0.859257	0.181607	-1.45548	0.145094	-0.452435	0.518525	0.772584	0.139104	pTSS	DEJ70_05325	1083849	1084892	-	1043	20		15.8257	TTTAAGCTAGCGTTTTTAAG	TTTAAGCTAGCGTTTTTAAGGTGAATAAAGAGCTAATAAGTGAAATACCTCTACTTGAAGATAAGGCAGTTTCTGAGATTGAAAATGCTGCTTCTTTGCAG	TTATCCAAATAGTTTTATTGATGATATTAAAGATTGCACTATAATGAAAGT	TT	-17.8	WP_006012109.1	OG0000092
iTSS_+_1393282_DEJ70_RS06695	DEJ70_RS06695	hypothetical protein	-2.14843	0.00737637	-2.15508	0.00614137	-1.98628	0.0743799	0.371328	0.594871	0.341515	0.488686	iTSS	DEJ70_06720	1392373	1393560	+	1187		8	32.0973		ATTATATTGTACCATCATGTAGAAAAATATGATCAAGTACAAGTCAGAGTAGAAAACAAGGAAATGTGGGCTGAATTACAAAAAATAGGAGAAGAAGTAGG	ATGGAAGCTCCATTATATTGGAATTTCCTACAAGTGTTGGTAAGCTAAATA	AT	-11.9	WP_006014019.1	no_ortho
pTSS_-_905960_DEJ70_RS04305	DEJ70_RS04305	transketolase	-2.16384	4.00356e-05	-2.17048	3.60073e-05	-1.03333	0.0743821	0.0106162	0.979673	0.435742	0.150603	pTSS	DEJ70_04315	903974	905938	-	1964	22		24.7033	TTTTAAGTTTTCCTATTAATAC	TTTTAAGTTTTCCTATTAATACATGAATCATCTACTACTAAAATCCATGGCAAATGCTGTCCGCTTTTTATCAATTGATGCGGTACAAAAAGCAAATTCTG	TAACATTAAGTGTCAACTTGTTTTTGCCACTATGATGTAGTATACTTCACT	TT	-10.1	WP_039950277.1	OG0000738
iTSS_-_1090485_DEJ70_RS05330	DEJ70_RS05330	phosphomannomutase/phosphoglucomutase	-2.17187	0.00496688	-0.357072	0.566982	-2.00971	0.0608963	0.211654	0.816689	0.752367	0.126172	iTSS	DEJ70_05345	1089145	1090503	-	1358		1	22.174		TCCAAGAAGTGCACTATGGACAATACTATTATAAGAAAATACGATATTAGAGGTGTGGTAGGCAAAGACCTGCAGATCAGTGATGGGTATGAAATAGGCAG	TGTAGTTAAATAGACTTGAGTATTTGGCGGGAATGTTATATATTAACCACT	TC	-17.8	WP_039950186.1	OG0000730
pTSS_-_717028_DEJ70_RS03420	DEJ70_RS03420	hypothetical protein	-2.19116	0.0010777	-2.19781	0.000846031	-1.55547	0.0653139	-0.383638	0.470835	0.18309	0.652705	pTSS	DEJ70_03430	716785	716967	-	182	61		20.0615	GTAAAGTAGTTTTTGCTACGTTATTTTTATGTGCTAATTGTTAATTTGTGGAGTGAAAGAT	GTAAAGTAGTTTTTGCTACGTTATTTTTATGTGCTAATTGTTAATTTGTGGAGTGAAAGATATGGCCAAAGGATTTTTTTCTAGATATATAGGACAGCCTA	TGGTCTCGGAAGTTCATAATTCATTAACAAATGAGTGTAACTATCTGAGCG	GT	-13.6	WP_006013694.1	OG0000338
pTSS_+_563471_DEJ70_RS02755	DEJ70_RS02755	ankyrin repeat domain-containing protein	-2.20522	0.00244264	-2.21178	0.00203227	-2.04308	0.0408954	0.224659	0.770842	1.27411	0.0150281	pTSS	DEJ70_02765	563753	569683	+	5930	282		21.0554	TTTAACATAATAAATACATGGAGTATTGAGTCAGATGCATTGTATTATGTACATCATTCAGAAAGCAATCCTGGCTTTTTTAACAATATATCTAGTTTAGTAAGAAATCAAAAGAAAAGTACACTGTTACTCAGCAATCAAAGTTACTTGGAATTAACTTAAGGTTTCTACAGCAAATTGTTTTGGTACAGCTGTATAAGAATCAAATGTTGAAACCAATCTTTAGAAAAGAGGTTTACGACAAAATCATCAAAATATGAATATTAAAATATAGGGGGCTTT	TTTAACATAATAAATACATGGAGTATTGAGTCAGATGCATTGTATTATGTACATCATTCAGAAAGCAATCCTGGCTTTTTTAACAATATATCTAGTTTAGT	AACATGAAAAAAAGTTCTTGTTCTGCTGGATTTCTTTAGCTATAGTCGAGT	TT	-13.4	WP_006012791.1	no_ortho
oTSS_+_763841_DEJ70_RS03660	DEJ70_RS03660	redox-regulated ATPase YchF	-2.20779	0.0198078	1.48256	0.0372587	-2.04568	0.131558	0.701481	0.318172	-0.440824	0.469503	oTSS	DEJ70_03670	766375	767469	+	1094			42.5473		TTTGTTGCTGCTGATCTTCTATTTTTACTTCCTCCATTTGGGTTAAGGGATTGTGCGTGAGGGTTGCTCTTGAAGTTGCCTTGCAAACCCCAGTTGCGGAT	TTTTTAATTAAATCTCGCACATTAACCATAGAGTTATTATTTTATAAGTAT	TT	-19.7	WP_006013808.1	OG0000357
iTSSps_-_643235_DEJ70_RS03070	DEJ70_RS03070	ATP-binding cassette domain-containing protein	-2.21746	1.49404e-06	0.141768	0.637852	0.193222	0.586943	-0.256654	0.471219	-0.35325	0.155613	iTSS	DEJ70_03075	642940	643268	-	485			20.3375		ATAGAGGTCGGCCAATCAGTATCAATTGTTGGACCATCTGATAGTGGAAAGAGCACCATTTTAAAGCTTTTGCTCCGTTTTTACGATCCAAGTAAAGGCAG	AATCCGCAACTGGGGTTGATAGGGCAGCATTAAATAATGTATCATTTTCTA	AT	-23.9		no_ortho
iTSS_-_754728_DEJ70_RS03610	DEJ70_RS03610	di-trans%2Cpoly-cis-decaprenylcistransferase	-2.23836	0.00585204	-0.834509	0.186674	-0.996619	0.259047	-0.101816	0.88153	1.28985	0.0229364	iTSS	DEJ70_03620	754545	755240	-	695		8	16.7917		TTTACCAAAATTGGATTTATTAATTCGCACTGGTGGCGAAAAAAGGTTAAGCAACTTTTTATTATGGCAATCAGCTTATGCTGAATTGTATTTTTGTGATA	ATTGATTGCGTATTGGAAGACGAATTTGAAAAATTTCTGTATACTAAAGAT	TT	-20.7	WP_006013773.1	OG0000355
pTSS_-_1414744_DEJ70_RS06820	DEJ70_RS06820	phosphoribosylaminoimidazolesuccinocarboxamide synthase	-2.24147	0.000821176	-0.461591	0.361557	-1.08627	0.145094	0.453239	0.340483	0.73697	0.0746371	pTSS	DEJ70_06845	1413986	1414708	-	722	36		23.1719	AACAGTAAATTGATATGATACATAGTTAAATTAAAT	AACAGTAAATTGATATGATACATAGTTAAATTAAATATGCCACTGAATAAAACGGTATACGAAGGTAAAGCCAAAGTCATTATTGAAACTGAAGACTCATC	ATTGAACGCCATTAAGGTTTATTTTAAGTTATTTGGGGCTATACTCTAAGA	AA	-11.1	WP_006014065.1	OG0000399
asTSSps_-_824081_DEJ70_RS03920	DEJ70_RS03920	hypothetical protein	-2.25013	0.00723794	-2.25657	0.00596445	-2.08801	0.0729428	1.26053	0.0566658	0.726901	0.176394	asTSS	DEJ70_03930	823888	824124	+	1292			37.3455		GCTTGTGCTGCAGGAGAAGCTTCATATTTCGTTTTTGAATTAACAGGCTTAGGCGATATCGGTGGCTTCTCTGCCTTTAGTGTAGAACGTGGTGGAGTTGT	CAGAATCAGATGATTGTTGCACCTCACTATTCACTGAGTCAACATTATTTG	GC	-27.8		no_ortho
iTSS_-_523244_DEJ70_RS02570	DEJ70_RS02570	hypothetical protein	-2.26379	0.00117962	-2.27042	0.000931962	-0.615128	0.358653	0.0747224	0.895789	0.738931	0.0868586	iTSS	DEJ70_02580	522507	523244	-	737		1	21.8436		ATGCTAATCAGGAACTTAATAAAACAAGCAACTCAAGTAGGAAATAGTGAAAACGTAATACAATATGTCAAATATCTCTATCAATTTGAGAAGTTTAGAAA	AAACACTTTATAATTCTTGAGCATAAAGAAAATTCCTTTAATAATGAAGCA	AT	-10.2	WP_006013098.1	OG0000249
iTSS_-_152293_DEJ70_RS00785	DEJ70_RS00785	MFS transporter	-2.26943	0.00861776	-0.305314	0.67009	-2.10729	0.0794684	0.31022	0.715578	0.610578	0.275307	iTSS	DEJ70_00785	151723	152919	-	1196		6	27.3307		GCTAAAATTAAGAGATATCTGGATAACTTCAGTAGTAGGTGCTATTACTTTTGGAACATTTTTAGCGCTTAATATGCTGTGGGCACCAAGGTTACTAAGCA	TGCACAATAAAAAGCTCTATAAAAACAGTAATATGTTCTATACTAACGGTG	GC	-20.2	WP_006014663.1	OG0000518
pTSS_-_97416_DEJ70_RS00545	DEJ70_RS00545	oxygen-dependent coproporphyrinogen oxidase	-2.29122	2.34113e-05	-2.29779	2.15013e-05	-0.451329	0.33712	0.457002	0.190012	0.679934	0.0315079	pTSS	DEJ70_00545	96485	97309	-	824	107		22.8216	AATTATTATAGATTTATTAACATCCTTGATGGGTAGTTACTATCCCAATCTAATTAAGTCCTGTAAATATAGAGTACAATAATATTAATAAGCCAATAGAAGGCATT	AATTATTATAGATTTATTAACATCCTTGATGGGTAGTTACTATCCCAATCTAATTAAGTCCTGTAAATATAGAGTACAATAATATTAATAAGCCAATAGAA	TTATTGCTTAGCATCCTTGCACATATAAAAATATTCTACTATATTGATTTA	AA	-9.5	WP_006014503.1	OG0000484
asTSS_+_62301_DEJ70_RS00325	DEJ70_RS00325	malate dehydrogenase	-2.34593	0.0182492	-2.3526	0.0153166	0.349286	0.722564	-3.32909	0.0012762	-3.64974	0.000542177	asTSS	DEJ70_00325	61532	62476	-	944		2	32.1636		TTAGATCGATCAATAGGAGATGATTCTGTAATGTCAAGCGCTTTACCTTGTGGTATTCCATCGCTGACATCAAGCAAAATAACATCTCCTAGCTCTCTTAG	CGTCAGAGTTTTTTATATCTTCATACCTATTTGTACCAGTAATATTGACAT	TT	-28.6	WP_006014403.1	OG0000458
pTSS_+_1414736_DEJ70_RS06825	DEJ70_RS06825	tRNA (guanosine(37)-N1)-methyltransferase TrmD	-2.40222	6.36364e-06	-2.4088	5.20963e-06	-0.703384	0.145094	0.131073	0.876229	0.631576	0.032443	pTSS	DEJ70_06850	1414783	1415481	+	698	47		25.4756	TTTACTGTTCTTAGAGTATAGCCCCAAATAACTTAAAATAAACCTTA	TTTACTGTTCTTAGAGTATAGCCCCAAATAACTTAAAATAAACCTTAATGGCGTTCAATGTTACAATATTAACCATATTTCCAGAAATGTTCCCCGGATTT	TATACCGTTTTATTCAGTGGCATATTTAATTTAACTATGTATCATATCAAT	TT	-5.7	WP_006014067.1	OG0000400
pTSS_-_983265_DEJ70_RS04710	DEJ70_RS04710	arginine--tRNA ligase	-2.49905	0.00738121	-0.0587718	0.939779	-0.493162	0.597446	0.263021	0.807291	0.879788	0.138758	pTSS	DEJ70_04720	981544	983244	-	1700	21		32.5033	GATTTTATAGCAGTATAGTGA	GATTTTATAGCAGTATAGTGAATGAACATTTTCAAGCAGATTTCCTCTCTAATTTCCAGCAAATTAAATGAGTTGAAACAAAGGGGTGTCATAAATACAAG	AGAGAAAATCATAACTTCAACTAGCCCCACTTATTTGCTATACTGCTATAG	GA	-10.6	WP_006012455.1	OG0000160
pTSS_-_333356_DEJ70_RS01650	DEJ70_RS01650	succinate dehydrogenase iron-sulfur subunit	-2.52045	2.51985e-06	-2.52699	2.20314e-06	-0.713724	0.145094	0.219505	0.550351	0.342971	0.223767	pTSS	DEJ70_01660	332537	333325	-	788	31		28.9005	AAAGGGGTTTTAGCTGTAAAAGGTAAGCAAT	AAAGGGGTTTTAGCTGTAAAAGGTAAGCAATATGGTTCAGTTTTCTTTACCAAAAAATTCTAAAGTTAATAAAAAGGGCAAGGTTTATCCTACTCCGACTG	TTTGAAAAGGAAAAGTATGGTAGATAATACCAAAATATGTTATTTACAAAA	AA	-13.1	WP_006014752.1	OG0000541
pTSS_-_1476666_DEJ70_RS07100	DEJ70_RS07100	tRNA-Val	-2.52789	0.0673544	-2.53368	0.062711	1.32245	0.289718	1.58641	0.140521	2.54289	0.0148895	pTSS	DEJ70_07125	1476589	1476661	-	72	5		63.4222	TAGAG	TAGAGGGGCAATTAGCTCAGCTGGTAGAGCATCTCGTTTACACCGAGGAGGTCGGCAGTTCAAGTCTGTCATTGCCCATTAGCCTAGTTGAATATTAATAT	GTATCGCTATTTTTGTTTACAACAACAACATTGAACTATAGAATTATATCT	TA	-26.2		no_ortho
asTSS_-_978919_DEJ70_RS04685	DEJ70_RS04685	CTP synthase	-2.5581	5.28675e-05	-0.686443	0.109372	-0.43792	0.422792	0.421907	0.3078	0.326003	0.352524	asTSS	DEJ70_04695	977822	979429	+	1607		7	35.7053		TTCTACTCCATTATCACCAAATCCTCCTGGAACAAGGACTGAATTAGAGCTTTGTAATTTTTCTCTGATAAACTTTGCATCTATAGATTTTCCATTCTCTT	AAAAAAGGAATGTTATTTACACGGGCATAGTTTATTGCTAATATTTTACCT	TT	-10	WP_006012470.1	OG0000164
pTSS_+_418864_DEJ70_RS02045	DEJ70_RS02045	PAS domain-containing protein	-2.59946	5.05706e-06	-2.6061	4.20894e-06	-0.0404141	0.941212	-0.337232	0.3537	-0.653636	0.0436928	pTSS	DEJ70_02055	418893	419336	+	443	29		27.1025	ATATCTGTGTTTTATATGTGGAATTTCGA	ATATCTGTGTTTTATATGTGGAATTTCGAATGGAAAATTATGCAGGCAAAGAAAGAAGAATAGTGAATATAGTTACTCAACATTGGAGTGATATAAAAGGA	CTACATCCTTTAGTAAGAAAAAATCAATACATTCACGATAAATTTACCTCA	AT	-12.5	WP_006013549.1	OG0000316
oTSS_+_660744_DEJ70_RS03165	DEJ70_RS03165	hypothetical protein	-2.61447	0.000407776	-0.546999	0.30984	-1.40121	0.109883	0.309023	0.609443	1.28093	0.0122979	oTSS	DEJ70_03170	661711	662181	+	470			26.1616		AAAATATCTAAAATTCTGTCAATTTATTTGCACAGTCAATCACTTGAGAATTCGGAAATTGATTTTTAAACCAAGTGTACTGGCGTTTTGCATAATGCCTT	TACTATCAAGAAAAGTTTGCATAGGCATAGCAATATAATACATAATAATCA	AA	-17.5	WP_006013381.1	OG0000279
gTSS_-_328853_DEJ70_RS01625	DEJ70_RS01625	response regulator transcription factor	-2.71188	1.32809e-06	-2.71851	1.25561e-06	0.399812	0.326058	-0.710386	0.0583933	-1.48463	0.000209816	gTSS	DEJ70_01635	328008	328778	-	770	75		37.5207	AATAAAAATTTGATTTGTTACTTTCCTTGGTTATATATATTACTAAAATTATAAATTATTTATGGGGTGTAAAAT	AATAAAAATTTGATTTGTTACTTTCCTTGGTTATATATATTACTAAAATTATAAATTATTTATGGGGTGTAAAATATGCGTATATTATTAATTGAAGATGA	GGAACGACACATTAACTATTAATTAATAAGTGTAATTTCTATTATTCATTA	AA	-6	WP_006014834.1	OG0000555
pTSSps_+_587552_DEJ70_RS02825	DEJ70_RS02825	ankyrin repeat domain-containing protein	-2.75975	2.92663e-07	-2.76603	2.82292e-07	0.0416792	0.994305	0.337759	0.24963	0.358107	0.173591	pTSS	DEJ70_02830	587774	588291	+	2561			34.385		ATGATTACTGACTTTCATCTTCTTTGGCATATACTCTACAAAATGTTCATTTCTTAATAAAGTAACCACTTTCTTTAGATTTTCTCCCTTTTTTCTCCCAT	TAAAATGAAAGACATTTCCTCTTTTTTCTAAAAATTGACTATACTCTTTAA	AT	-3.1		OG0000075
pTSS_-_229683_DEJ70_RS01210	DEJ70_RS01210	hypothetical protein	-2.78808	9.44375e-09	-2.79464	1.32447e-08	-0.389317	0.234534	-0.137228	0.653397	-0.657512	0.0116311	pTSS	DEJ70_01215	229246	229659	-	413	24		31.9858	ATTCTAATAGTATGGAAAAATAAA	ATTCTAATAGTATGGAAAAATAAAATGGGTTTTGAAAAATATGTAAACGATGGCGTTATAAATTTATATGATTTGTATAACGACACAAGTAACAAAAAAAT	ATTGTATGGGAATTTACCAATTATTAAGATAATCAGTGTAGCAAAAACATA	AT	-8	WP_006015080.1	no_ortho
pTSS_+_548122_DEJ70_RS02695	DEJ70_RS02695	NADH-quinone oxidoreductase subunit J	-2.8041	5.65917e-08	-0.664723	0.0272002	0.4254	0.220811	0.551582	0.0648699	0.612679	0.0222629	pTSS	DEJ70_02705	548145	548732	+	587	23		39.2736	TATTGTTGCAGTTAAAAGTATCA	TATTGTTGCAGTTAAAAGTATCAATGCATTTTTTCTTTTATTTTTTTGCAATTCTAAGCATCTTATCTGCTGTTTGTATAATTAGCGTAAGGAATCCTGTG	TCTTTAATATAGTATTGACTTTACAGCAACAATTACCTTAAGTTAGTAACT	TA	-12.7	WP_006012918.1	OG0000232
iTSS_-_225490_DEJ70_RS01190	DEJ70_RS01190	5-(carboxyamino)imidazole ribonucleotide synthase	-2.88476	4.46059e-08	0.294086	0.290411	-2.7226	3.32291e-06	-3.86792	7.06913e-10	-4.18852	4.42709e-10	iTSS	DEJ70_01195	224885	225961	-	1076		5	43.7509		GGACAATATGTGATTGAAAATGATTCTGAACTGAAGCAATTTGCTTCCTTCGATTGGAATAAAGAGTACATTCTTGAAGCAAGTGTTGATTTACTGAAAGA	TTAGCTATCCAGTGAGGCTAAAAACAACAGAAATGGGTTATGATGGAAAAG	GG	-15.8	WP_039950789.1	OG0000786
iTSS_-_674506_DEJ70_RS03235	DEJ70_RS03235	dephospho-CoA kinase	-3.11669	4.00442e-07	-3.12282	3.8845e-07	-0.496318	0.278069	0.269814	0.511867	0.360331	0.23069	iTSS	DEJ70_03240	673939	674517	-	578		1	45.4707		TTTAACAGGTGGGATTGCAGTTGGAAAGAGCTTTGTAGCCAATTGCTTTAAAGAATTTGGTGCCGCTTTGTTTGATGCCGACTCTGTCGTGCACCAGCTTT	ACTGGGGTTATAAATATAGTTTTATAAGAAATTTGCTATATGATCATAGGT	TT	-25.7	WP_006013234.1	OG0000254
pTSS_+_1409259_DEJ70_RS06790	DEJ70_RS06790	phospho-N-acetylmuramoyl-pentapeptide-transferase	-3.17383	0.0041455	0.101153	0.909699	-3.01168	0.0501538	-4.15701	0.000519798	-4.47752	0.000203824	pTSS	DEJ70_06815	1409278	1410258	+	980	19		66.9772	GTTAATTTTGAATAGGCAG	GTTAATTTTGAATAGGCAGGTGATCTCAGCTACAAAGACGTTTTTTATCTCATTTATTTTTGGGTTTATTCTCTTTCCCTATTTTATAAAACTTCTAAAAA	GATAAAAAGGTATAAATTGAGATTAGGTAAAGCTTTTGATATAATATCTAG	GT	-10.7	WP_006014054.1	OG0000395
pTSS_-_517448_DEJ70_RS02555	DEJ70_RS02555	type I secretion system permease/ATPase	-3.19434	6.76319e-08	-3.20066	7.50246e-08	-0.382272	0.343083	-0.578887	0.104015	-0.626024	0.0327663	pTSS	DEJ70_02565	515682	517427	-	1745	21		40.6949	AATTAAATAAAAAGGAAGATT	AATTAAATAAAAAGGAAGATTGTGGAAATCACTCCGTCAATAAAAAAGGAATTAAAGCAAAGTATACTATATACTTGTCTAGAGAAGTGCAAGAGTGCGTT	AGGCAATAACTGTTAATACTTCTGAAATAAAAACTATGTATTGTACATGTA	AA	-11.7	WP_006013106.1	OG0000251
iTSS_+_476320_DEJ70_RS02340	DEJ70_RS02340	hypothetical protein	-3.22755	5.42711e-09	-0.712551	0.0146603	-3.0654	4.17052e-07	-4.21071	2.26348e-10	-4.53132	1.29178e-10	iTSS	DEJ70_02350	476146	476826	+	680		3	52.8422		TTTCTTTTTACCCTATCTATGGGATATTATACGTTTCTTTTTGGTTGTGACAAAAAGTCTGTAGTAGAGAATGTTCTTGGTATGGTTGAATCCGCTGAATC	TTCCTGGATCGCAAAATGTACTTGCTCCTTTCTTGCTTCCAGCTATATTCT	TT	-17.4	WP_006013335.1	no_ortho
oTSS_+_934885_DEJ70_RS04495	DEJ70_RS04495	co-chaperone GroES	-3.3108	0.00695839	-3.31672	0.00586898	-3.14877	0.0658911	-4.29423	0.000920032	1.92465	0.0226012	oTSS	DEJ70_04505	938526	938816	+	290			47.144		AGAGATATTTTAAGAGCTCAAAATCTATCTTTAGTCTGCAGACTTTTTAATCAAACTTATTAAAAAATGTATTCTTCAGTGTATATCTGTCATATGTGCAC	ACGTATAAAAATTACTTCCGCATATTTTCAATCTCATTATAATTACAAATA	AG	-12.2	WP_006012576.1	OG0000184
pTSS_-_653359_DEJ70_RS03130	DEJ70_RS03130	50S ribosomal protein L33	-3.4363	0.0109753	-0.412035	0.69839	-1.63635	0.255063	-0.18209	0.876229	1.25371	0.13544	pTSS	DEJ70_03135	653135	653335	-	200	24		36.3609	GAGTTTATTATGTCACTAACAATT	GAGTTTATTATGTCACTAACAATTATGGCGAAAAAAAATGCTTCTTTGCTTGTCAAGCTAGTTAGCACTGCAACTAAAACAACAAAAACTGGAGAAGAGAA	ATCTGCATTATTGGGTTGACTTTCAGTGTTTTGCGTAATAAACTTGCATAG	GA	-10.6	WP_012481745.1	OG0000723
pTSS_-_1107507_DEJ70_RS05385	DEJ70_RS05385	DNA topoisomerase (ATP-hydrolyzing) subunit B	-3.47693	1.68871e-05	-0.930997	0.0907396	-1.00957	0.145312	-0.158305	0.873224	0.91963	0.0381345	pTSS	DEJ70_05400	1105111	1107483	-	2372	24		40.9483	AATATTTATAAATAAAGCAATTCC	AATATTTATAAATAAAGCAATTCCATGGAAAGTAACTACAACGCTGATGCAATAAAAATCCTAAGAGGTCTTGATGCTGTGAGAAAGCGTCCGGGTATGTA	CTTCAACTTAAAAATGTTGCTAATCAGCACATACAAATGTAACATTAATTA	AA	-10.8	WP_006012060.1	OG0000083
pTSS_-_437506_DEJ70_RS02145	DEJ70_RS02145	DUF2671 domain-containing protein	-3.5028	0.00413618	-3.50861	0.00344096	-0.144975	0.910689	0.60338	0.52883	1.10367	0.138084	pTSS	DEJ70_02155	437149	437427	-	278	79		71.1745	TTGTTATACTAGAATTAAGGGATCGTTTATTTACATCTCTCTTAAAATGTAATTTTTATAATCAATTAGAGGGGGTTAT	TTGTTATACTAGAATTAAGGGATCGTTTATTTACATCTCTCTTAAAATGTAATTTTTATAATCAATTAGAGGGGGTTATATGTCTTATAACATTGCTAACG	TGACAAAGATTATTATATATTTTACTATGGTTAACTAGTATAATAACCAAT	TT	-13.3	WP_006013499.1	OG0000307
iTSS_+_2739_DEJ70_RS00010	DEJ70_RS00010	pyridoxal phosphate-dependent aminotransferase	-3.64893	2.06211e-09	0.0924131	0.755683	-3.48688	2.08147e-07	0.17063	0.606752	-4.95174	1.00481e-10	iTSS	DEJ70_00010	1671	2864	+	1193		9	71.2701		GTTGCTGTTGTTCCAGGAATTGCATTTGGTCTGAAAAATTTTATCAGAATTTCTTATGCAACCTCTCAGGAACAATTAGAAATTGGATGTGATAGTATTAC	TAATAAATAGTGATCTTGATTTCGCCGAATATTTATTAGAAGATCATTTAG	GT	-21.3	WP_006014208.1	OG0000428
iTSS_-_835333_DEJ70_RS03985	DEJ70_RS03985	hypothetical protein	-3.71872	4.94493e-10	-3.72453	6.76189e-10	0.584941	0.117575	0.34582	0.184172	0.213819	0.352524	iTSS	DEJ70_03995	835090	835980	-	890		8	61.4901		TAGCATTAGCGATAACGGTTCTGTAGAGTTTATTGAAAGCAATGGTGTTACTTGGGAGCAATTAGCTGCACATAAAGAAGTAAAAGTAGGAAGACAATATG	TATATGACTTTAAATTGGTATGTTGAGGGGAAAGAGTGTAAAATGAAAATT	TA	-11.3	WP_006012843.1	OG0000022
iTSS_+_1174638_DEJ70_RS05690	DEJ70_RS05690	hypothetical protein	-3.74839	2.06211e-09	0.656041	0.0243235	-0.385509	0.298829	0.277285	0.337716	0.0909731	0.714494	iTSS	DEJ70_05710	1174591	1175208	+	617		1	79.7906		AACTATTTGGAATATTACCATGAAAAAATACATCTTTCTGCTTGCTCTCGCGCCAATGTTAGTTGGCATCACATTATACTTATTGCGCAACATTGATAACA	ACTATGTCAATATGTTTTTGCAAATCAAAAGCATTAATGTATAAATATATA	AA	-10.4	WP_039950891.1	OG0000798
iTSS_-_793735_DEJ70_RS03780	DEJ70_RS03780	PQQ-like beta-propeller repeat protein	-3.86704	0.00258623	0.060841	0.948344	-0.528393	0.654745	0.0670289	0.947391	-5.16964	0.000203824	iTSS	DEJ70_03790	792660	793769	-	1109		1	107.638		ATAGTAACTATACAATGGCAAACGAACGAATAAGTCTGGTAGATAAAAAATTATCTCAAGGATATGTAGCTCCAATACTTGCAGAAAATAGCGTTATTTTA	TTGTTTTCACTAAATAATGAAAATAATAATTGTCATGATAATGTTATTGTA	AT	-11.1	WP_039950562.1	OG0000762
pTSS_+_238525_DEJ70_RS01255	DEJ70_RS01255	type IV secretion system protein VirB3	-3.97939	2.32118e-09	-3.98518	3.40467e-09	-3.81738	2.08147e-07	0.779795	0.0139585	-0.00889518	0.974873	pTSS	DEJ70_01260	238550	238846	+	296	25		102.01	GAGCTCTTATTAGAAGGTTAAAGAT	GAGCTCTTATTAGAAGGTTAAAGATATGTCTACTGGCAGCATACAAACGAATCAATTATTTAAAGGTCTTACAAGACCTGCAATGCTCTTTGGTGTGAGTT	GTGCTATTCATTTCAATAGATTTTTAATTAATGATGTAGTATTAGTGTTAG	GA	-18.5	WP_006015054.1	OG0000596
pTSS_-_1314357_DEJ70_RS06390	DEJ70_RS06390	preprotein translocase subunit SecA	-4.01858	0.00347831	-4.02437	0.00292409	-0.393637	0.760115	0.5202	0.655025	0.938055	0.254197	pTSS	DEJ70_06415	1311682	1314333	-	2651	24		106.953	TTAAATAAAACTTTACCTAAGTTT	TTAAATAAAACTTTACCTAAGTTTATGCCAGACTCTACGTTAGTTTTAACAACTATTCTTATATTCTTCATCTTTACGTTGTCACTTTTTTTTATAAAAAG	ATTTTCTGAATCTAATTGCCGCAGGTTACGTTTAGTAATATAATCTCATAT	TT	-8.8	WP_006015279.1	OG0000632
pTSS_-_199645_DEJ70_RS01085	DEJ70_RS01085	lipase family protein	-4.49873	1.41488e-10	0.776349	0.00712036	-0.159257	0.662825	0.775922	0.0081214	0.551294	0.0311139	pTSS	DEJ70_01085	198297	199610	-	1313	35		141.213	GATTATTGTTTTATTTTTGACAGATTGGGGTACTT	GATTATTGTTTTATTTTTGACAGATTGGGGTACTTATGGATTTTAGTTTTTTACGCAATTGGTTTAGCAATACAGGTGTTGCTACAGGCTCAGAGCCAGGT	TTATTAATATAAATTGTTGACAATAATATTAATTTGTATTACAGTTGGTAG	GA	-16.3	WP_006015155.1	no_ortho
pTSS_-_316028_DEJ70_RS01560	DEJ70_RS01560	hypothetical protein	-4.64816	1.09198e-05	-4.65397	8.74829e-06	-0.928998	0.265527	0.0176834	0.980133	1.16067	0.0344379	pTSS	DEJ70_01570	315640	316005	-	365	23		86.2093	AATATTTAAAAGGTATTTGGTTG	AATATTTAAAAGGTATTTGGTTGATGAGCATTCAATTGAACAAGGTTTTGGTTATTGTAGCTTTGTTAAGTTTTATCTTCATGCCATGTTCTAGCAAAGCA	TAAGTGTATTCAGTTCTTGTTTATTGATATAAAAGTTGTTATATTTAGAGA	AA	-16.2	WP_039950758.1	OG0000780
pTSS_-_1119061_DEJ70_RS05440	DEJ70_RS05440	tRNA-Val	-4.6739	8.09812e-10	0.735845	0.0251382	-0.221494	0.591435	-0.350435	0.284041	-0.431357	0.139104	pTSS	DEJ70_05460	1118983	1119055	-	72	6		131.499	TACGAT	TACGATGGGTAATTAGCTCAGTTGGTAGAGCACTTGCTTGACGTGCAAGGGGTCGCTGGTTCGAGCCCAGTGTTACCCACGATTTTTGCTCATAAAAAGAT	AAGTCTAAAAGCAAATTGACTTTCATTTCACTGAAGCGCTATACTAAAGCT	TA	-31.3		no_ortho
pTSS_-_562811_DEJ70_RS02750	DEJ70_RS02750	hypothetical protein	-4.80616	2.4907e-08	-4.81197	3.12728e-08	-0.649474	0.236316	0.527588	0.195086	0.671965	0.0661401	pTSS	DEJ70_02760	561442	562779	-	1337	32		167.258	TTTATATTAAAATACAAAATGGGGTTACGGGT	TTTATATTAAAATACAAAATGGGGTTACGGGTATGGAATCTGGTTTGGATCACAATTACAATAAAATACTTGATATATTAAAAGGTGGTATTAAAGACGAC	AGGTTTGGAGAAAAAGATTGGCTTGGCAACGATAATTTACTAGACTAAAGT	TT	-8.6	WP_006012794.1	OG0000214
iTSS_+_372098_DEJ70_RS01825	DEJ70_RS01825	serine--tRNA ligase	-4.84427	6.12634e-11	-4.85008	6.77109e-11	-0.619231	0.145094	0.656885	0.0278024	0.43094	0.0852798	iTSS	DEJ70_01835	370828	372108	+	1280		10	166.967		GCAAACAATAATTTTGACATATATAGAAAAGCGAGGAAATAAGGATGAAGGTTTTGGTTATAGGTTCTGGTGGGCGTGAGCATGCTTTACTTTGGGCTCTA	GACAATACCAAACGTGTTGCAAAGATACATGAGTAATGATACTGTTATAAG	GC	-14.9	WP_039950731.1	OG0000777
pTSS_-_141394_DEJ70_RS00720	DEJ70_RS00720	hypothetical protein	-4.91754	2.90247e-09	0.201972	0.596553	-1.0662	0.0620238	-0.147567	0.796015	0.58744	0.0707255	pTSS	DEJ70_00720	140611	141372	-	761	22		163.7	ATAAAACATCAAGGGGTAGTTT	ATAAAACATCAAGGGGTAGTTTATGGTTTACCGTCGTAAGAAACTAGTGAATAATCTTAAATCATCAATTTTCTGCGGAACAAAAGGTTTTTTAACCTTTA	TTATTGTGAATTTTTGTTCCATCAAAGAGATTTTTTATTTATAGTCAAGAA	AT	-16.3	WP_006014621.1	no_ortho
pTSS_-_284358_DEJ70_RS01415	DEJ70_RS01415	50S ribosomal protein L13	-4.94798	0.0213074	-4.95379	0.0184205	-4.78597	0.123172	1.51613	0.288416	-6.25047	0.00556752	pTSS	DEJ70_01425	283884	284342	-	458	16		369.921	TGTTATGTATTGATAT	TGTTATGTATTGATATATGAAAACTTTTTTCTTAAAAGAGAAACAAGTCGATAAAAAATGGCTTGTTATAGATGCAGAAGGATTAGTAGTAGGAAGGCTTG	GTAACTAATGTTGTTGACACTATCAAGCAACTCAGTGTATCATAATCTACT	TG	-13.9	WP_006014941.1	OG0000574
pTSS_+_289120_DEJ70_RS01450	DEJ70_RS01450	NADH-quinone oxidoreductase subunit NuoE	-4.97599	0.00238811	0.12424	0.916986	-4.81397	0.0336089	0.873239	0.439373	0.308067	0.740847	pTSS	DEJ70_01460	289143	289643	+	500	23		274.223	GAGATTTACACGAACCTTATTAG	GAGATTTACACGAACCTTATTAGATGAAAGAGAAAGAAGAGCAGTTTAGTTTTACATCAGATAACCTCAGAAAAGCGAAAAAGTCTATAGAGATGTATCCT	GCTCAAAAAACCAACAATTGCAATTGTTAACTCTTCAAGTATAATTTGTTG	GA	-6.8	WP_006014920.1	OG0000571
pTSS_-_450151_DEJ70_RS02220	DEJ70_RS02220	50S ribosomal protein L25/general stress protein Ctc	-5.08153	0.0207397	-5.08734	0.0176925	-4.91952	0.121521	1.23081	0.425722	-6.38402	0.00556685	pTSS	DEJ70_02230	449505	450116	-	611	35		408.102	TTATATAAAAAGGATTAGCTGAATAGGAGTAATCG	TTATATAAAAAGGATTAGCTGAATAGGAGTAATCGATGGCACAGCAAGAAATGGTAACAATTAATGCAGAGTTACGTGATGTAAAAAAAAAGAAAGCGATG	GTGTGAAAGAATGAAGTTTGAAATAAATATTTTTATGTTATATTATTAAAT	TT	-8.5	WP_006013479.1	OG0000298
iTSS_-_1043556_DEJ70_RS05085	DEJ70_RS05085	50S ribosomal protein L2	-5.52663	1.02042e-12	0.355007	0.118632	-0.0343043	0.950599	0.404745	0.118706	-0.0681747	0.74681	iTSS	DEJ70_05100	1043320	1044135	-	815		8	267.399		GTAGTATCTAACCCTGACCATAAGAATAGAAAGTTGGGTAAAGCTGGGAGAAGTAGGTGGCTTGGGATTAGACCTATTGTACGTGGAGTTGCAATGAATCC	GGTCTGGTCAAATTAGGTTGATTTTATCTTCTTGCAAGGCTACTATTGGTG	GT	-19.1	WP_006012221.1	OG0000114
iTSSps_-_1246521_DEJ70_RS06055	DEJ70_RS06055	ankyrin repeat domain-containing protein	-5.55278	0.0184867	1.39817	0.359058	-5.39075	0.112406	-6.53622	0.00769641	-6.85538	0.00548583	iTSS	DEJ70_06075	1246234	1247145	-	449			566.467		GTAAGAACTCTGATTGAACATGGAGCATGTGTTAATGTGTGGGATAGTTGTGGACGCGCTCCTTTGCATTTTGCTAGCGATCATGAAAGTATAAGAGATAT	ATAGAAGCACTCCCTTGCATTTTGCTGCTGAAAGTGATAATGAAAACATAG	GT	-20.2		OG0000661
pTSS_+_347009_DEJ70_RS01725	DEJ70_RS01725	BON domain-containing protein	-5.63952	6.81726e-13	-5.64541	4.5635e-13	-0.224747	0.422881	-0.000406505	0.998558	-0.468008	0.029499	pTSS	DEJ70_01735	347037	347636	+	599	28		263.048	TTAAGGCTCTAAACTCTGGAAATTAATA	TTAAGGCTCTAAACTCTGGAAATTAATAATGAGATTAATAGCAAGCTTCTTACTCGCAATTTTTCTGATTACACAGAGTGGCTGTACGACTCTTGTAAGTG	TTCAATTTATAGTATTTACACAATAAAAAAAGCTTATTAACATTCTTTAAT	TT	-17.2	WP_006014710.1	OG0000533
pTSS_-_836004_DEJ70_RS03985	DEJ70_RS03985	hypothetical protein	-5.94052	2.90874e-12	0.674509	0.0164199	-0.681934	0.104664	-0.132335	0.723781	-0.38056	0.126477	pTSS	DEJ70_03995	835090	835980	-	890	24		366.624	ATAGAGCTAATGTGTGGAGGTAAT	ATAGAGCTAATGTGTGGAGGTAATATGGTGGTAGATAATCCAAAAGCAATTAATAATCAGGATTATTTTGATAAAAGTAATCGTTTTTATTTGCGCTTAAA	TCGTTATTGTTTAGTGTTGACCTAGAAGGTCAACACTGATATATACCTCTA	AT	-18.5	WP_006012843.1	OG0000022
pTSS_+_266159_DEJ70_RS01335	DEJ70_RS01335	hypothetical protein	-6.07093	3.93013e-12	-6.07693	4.44121e-12	-0.158979	0.669721	0.447024	0.140521	0.668885	0.0207842	pTSS	DEJ70_01340	266180	268951	+	2771	21		327.206	TGCTTTAGGTAGGTTTGTAGT	TGCTTTAGGTAGGTTTGTAGTATGAATCAGATTGTTGCAGATGATTGTAAAGAAATTGTTGATTTAAATAACAATAATGATGATTTAGATAAAATACAATC	ATTAAGTTAATAAAGTTGCAAAGTTACTAATGTTTATGATACACTGAGACT	TG	-13.1	WP_006014998.1	OG0000588
pTSS_+_971760_DEJ70_RS04645	DEJ70_RS04645	tRNA-Asp	-6.55873	0.00188528	-6.56481	0.00152729	0.396198	0.818058	0.869396	0.548755	0.253368	0.825041	pTSS	DEJ70_04655	971782	971858	+	76	22		858.116	TTGCAAACGTTAAAAAGCAATG	TTGCAAACGTTAAAAAGCAATGGGGGGTGTAGCTCAGTTGGTTAGAGCGCATGCCTGTCACGCATGAGGTCGTGAGTTCAAGTCTCATCACTCCCGCCATT	GCGCAAACAAAAAATATTGACAAGTAGCAACACGTTGATTAGCTTTAAGAT	TT	-27		no_ortho
pTSS_+_1421145_DEJ70_RS06865	DEJ70_RS06865	tRNA-Thr	-6.79745	2.90874e-12	-6.80349	4.3184e-12	-0.255626	0.49717	0.130826	0.76843	-0.753934	0.0185465	pTSS	DEJ70_06890	1421153	1421225	+	72	8		628.987	GTGAACTT	GTGAACTTGCCGTTGTAGCTCAGGTGGTAGAGTACGTCATTGGTAATGACGAGGTCCCAAGTTCGAACCTTGGTAACGGCAGTTTAGAGGACGATATTCAT	CTCTTCTTCTTTTTCCTTATTTTTTTTCATGTTATTCATTATCATAATACG	GT	-27.9		no_ortho
pTSS_+_501540_DEJ70_RS02475	DEJ70_RS02475	OmpA family protein	-6.86114	3.98237e-11	-6.86722	4.44253e-11	-0.80255	0.145094	0.18347	0.691042	0.59416	0.0620556	pTSS	DEJ70_02485	501587	502066	+	479	47		649.902	TAGAATTAAAATTACACACTGTATTTTAAATTTATGGAGGTTTAGTA	TAGAATTAAAATTACACACTGTATTTTAAATTTATGGAGGTTTAGTAATGTGGAGTAGACTGATTATAATGTGTTGTTTTTGTTTGCTTCTTACTGGTGTA	AGTATTTTATTTTCCTTGACTCTATTCTAGTATAGAGGAATTATTAGTACT	TA	-16.1	WP_006013262.1	OG0000257
oTSS_-_1115509_DEJ70_RS05400	DEJ70_RS05400	ankyrin repeat domain-containing protein	-6.87224	6.81726e-13	-6.8783	4.5635e-13	0.435013	0.175724	-0.106508	0.846565	-0.478759	0.048895	oTSS	DEJ70_05415	1110006	1110872	-	866			603.982		CTACGGTGGAACTATATGCAAAATAGATCCCAGTGTCATGCACTGGGATGACAAAAGGGAATTTTGCTATGAAAAGAAGATGGCGCTGGAATGACATCTGT	CGCAAACGAATCTAGTAGATAAATATAAAATTTTACATTAAAATATAACAC	CT	-24.6	WP_006012047.1	OG0000082
pTSS_-_968479_DEJ70_RS04620	DEJ70_RS04620	substrate-binding domain-containing protein	-6.963	8.45713e-13	-6.96908	6.36849e-13	0.153983	0.659427	-0.0430666	0.891578	-0.3107	0.208772	pTSS	DEJ70_04630	967441	968457	-	1016	22		701.055	TTTACACTCTTGAGCGAAAACG	TTTACACTCTTGAGCGAAAACGATGCTGAAACGCCTTTTCCTTATTTTTGCATTTGTATTACTCATCCCACTGTCAAATGTTGATGCTAGAAGATATATCA	AAATCTAGAAAAAAAGCTTTTCAGTTTGATTTTTTATTACGATAATTAAGT	TT	-9	WP_006012504.1	OG0000172
