# Supplementary material for: Cappable-Seq reveals the transcriptional landscape of stress responses in the bacterial endosymbiont Wolbachia
Source: Microb Genom. 2025 Oct 27;11(10):001542. doi: 10.1099/mgen.0.001542 (PMC12558409; doi:10.1099/mgen.0.001542)
Supplement: Uncited Table S3. [file mgen-11-01542-s004.xlsx]

## Sheet: wAlbB_diffex-Antibiotics
TSS_id	locus_tag	product	doxycycline_log2FC	doxycycline_FDR	moxifloxacin_log2FC	moxifloxacin_FDR	rifampicin_log2FC	rifampicin_FDR	tss_type	old_locus_tag	protein_start	protein_stop	protein_strand	gene_length	5utr_distance	gene_length_percentage_placement	avg_cpm_control	utr_seq	downstream_100_seq	upstream_50_seq	tss_+1+2	mfe	protein_id	orthogroup	KEGG_ko	KEGG_Pathway	KEGG_Reaction	KEGG_Module
pTSS_+_534377_DEJ70_RS02625	DEJ70_RS02625	1-acyl-sn-glycerol-3-phosphate acyltransferase	3.44904	2.99462e-10	-0.2903	0.21826	-1.67777	3.96907e-06	pTSS	DEJ70_02635	534393	535118	+	725	16		30.63	AAGTTTACGTGTGTTT	AAGTTTACGTGTGTTTGTGATTGCAAGTTTATTGTTTAATTTACTCCTTATATTATGGGAAATATTCTATACTTTAATTACTCTCCCTGTAATTTTCTTTC	CAATAATTAAACTTATTGCTTTTAGTTTTGTAGTAAAGTTAAATTCAAATA	AA	-10.7	WP_039950381.1	OG0000242	ko:K00655	ko00561,ko00564,ko01100,ko01110,map00561,map00564,map01100,map01110	R02241,R09381	M00089
asTSS_-_664967_DEJ70_RS03185	DEJ70_RS03185	conjugal transfer protein TraJ	3.14533	8.99658e-10	0.0605884	0.796461	-0.58887	0.00710384	asTSS	DEJ70_03190	664638	665288	+	650			41.8711		AACGATCTGAGAGGACTCGTATGCTTCAACGTATTGACTTACCAAGTACCTTGCTATGGAAGTGTATTCATCTTCTTTTTCACTAAAACTAAGTTTATGTA	ATTTTATATATAGAATTGTTTTTTATAAAATTTTCTTGATACTTTGATTCA	AA	-18.2	WP_006013368.1	OG0000274	ko:K03203,ko:K12095	ko03070,ko05120,map03070,map05120	-	M00333,M00564
iTSS_+_1008906_DEJ70_RS04850	DEJ70_RS04850	helix-turn-helix transcriptional regulator	2.93442	2.4544e-09	0.0170369	0.95431	-1.08028	0.00015433	iTSS	DEJ70_04860	1008827	1009156	+	329			46.7846		TTTCATATAGACAGATACAAAGGTACGAAAATGGTTCAAATTGTATTTTAGCCAGTAGACTGTATGACTTAGCAAAAGCCCTATCGATTAATGTTGCTGAT	TAGGTTATACTGTGGCTTGACACAAACTGAATTAGGAAAAAGAATAGGTGT	TT	-15	WP_006012370.1	OG0000144	-	-	-	-
iTSS_-_1156910_DEJ70_RS05605	DEJ70_RS05605	class I fructose-bisphosphate aldolase	2.92551	1.94981e-09	0.330045	0.187203	-0.819088	0.00253868	iTSS	DEJ70_05625	1156756	1157646	-	890			22.7296		GTGGTGAGTCAAAGTCAGTGGATGATATATACAATGAGGCAAAAGAAATTAAGCAAGGTGGTGGTAATGGTTCAATTATCGGGCGCAACACTTTTCAAAGA	ATATATTAAAAAGTCTTGCTTTGCAGGAAAAAGAATAGTAGTTTTCTCTGG	GT	-14.3	WP_006015733.1	OG0000703	ko:K11645	ko00010,ko00030,ko00051,ko00680,ko00710,ko01100,ko01110,ko01120,ko01130,ko01200,ko01230,map00010,map00030,map00051,map00680,map00710,map01100,map01110,map01120,map01130,map01200,map01230	R01068,R01070,R01829,R02568	M00001,M00003
iTSSps_-_12256_DEJ70_RS00055	DEJ70_RS00055	polyribonucleotide nucleotidyltransferase	2.8037	1.07285e-09	-0.0457606	0.849779	-0.711568	0.00502035	iTSS	DEJ70_00020	pseudo	pseudo	-	509			15.9996		AGTATCTGAGATTATGGAATCTGATGGTTCTTCTTCTATGGCAACAGTTTGTGGAACTTCCATTGCATTAATGGATACAGGTGTGCCAATAAAGGCTCCCG	ATTCATCCTGTTTTACCTGATAAATCTGAATTTCCTTATACAATAAGGGTA	AG	-23		OG0000429
pTSS_+_284468_DEJ70_RS01420	DEJ70_RS01420	TolC family protein	2.72982	2.67411e-07	0.30986	0.481635	-0.113842	0.736652	pTSS	DEJ70_01430	284486	285721	+	1235	18		31.7201	AACATGCTAGAAAGCAAA	AACATGCTAGAAAGCAAAATGTTTCGATTGATTATTATACTTATAATTGCTTTTGGTACTATAGGTTGCTATGCAATCGATTTGGAAGAAGCCATAAGCAA	TACAACATTAGTTATTGATTATTAAAGTAATTTATGCTAATAACTTAAACA	AA	-19	WP_039950774.1	OG0000573	ko:K12340	ko01501,ko01503,ko02020,ko03070,ko04626,ko05133,map01501,map01503,map02020,map03070,map04626,map05133	-	M00325,M00326,M00339,M00571,M00575,M00646,M00647,M00696,M00697,M00709,M00720,M00821
iTSS_+_1174638_DEJ70_RS05690	DEJ70_RS05690	hypothetical protein	2.55645	3.87563e-09	0.0195463	0.943678	0.100691	0.58378	iTSS	DEJ70_05710	1174591	1175208	+	617			58.2358		AACTATTTGGAATATTACCATGAAAAAATACATCTTTCTGCTTGCTCTCGCGCCAATGTTAGTTGGCATCACATTATACTTATTGCGCAACATTGATAACA	ACTATGTCAATATGTTTTTGCAAATCAAAAGCATTAATGTATAAATATATA	AA	-10.4	WP_039950891.1	no_ortho	-	-	-	-
asTSS_+_81519_DEJ70_RS00430	DEJ70_RS00430	outer membrane protein assembly factor BamA	2.22549	1.20849e-08	-0.201327	0.461778	-0.972875	0.000192535	asTSS	DEJ70_00430	80373	82703	-	2330			44.9164		TTTTCTACGTGATTTTTGAATCTCAGATGTGTTATATGCGTCGCCTTCTACCATGCTAAGTTTTCTTCTAATTACTTTATCTAAAGTGCGGTCATTGCCAT	ACTATATAACTATTTATTTTTACTGTTTCAAAAAAATCGCTATATATAAGT	TT	-9.7	WP_006014460.1	OG0000474	ko:K07277	-	-	-
asTSS_+_968395_DEJ70_RS04620	DEJ70_RS04620	substrate-binding domain-containing protein	2.18587	2.21472e-08	0.249204	0.386023	-0.953992	0.00218456	asTSS	DEJ70_04630	967441	968457	-	1016			14.5293		ATCAACATTTGACAGTGGGATGAGTAATACAAATGCAAAAATAAGGAAAAGGCGTTTCAGCATCGTTTTCGCTCAAGAGTGTAAACTTAATTATCGTAATA	ATAAAAGGAAAAACAGTTGAAGATCCAACAATTCTGATATATCTTCTAGCA	AT	-14.6	WP_006012504.1	no_ortho	ko:K02040	ko02010,ko02020,ko05152,map02010,map02020,map05152	-	M00222
iTSSps_+_598926_DEJ70_RS02860	DEJ70_RS02860	IS200/IS605 family transposase	2.09958	6.08605e-09	0.101812	0.635436	0.498472	0.016121	iTSS	DEJ70_02870	pseudo	pseudo	+	1067			11.1122		GTGCAAATAATCAAGTAGAGAGGTAGAGTTGCGTCAACATGTATACGTTTCTGTACCCCCATACTTAAGTATTAGTAAGTTAGTGCAGTTAATAATAGGAG	ATTAGTTGGAGATATTGGACAGAAAGCTAAAGAAGTTGTACAAGAAGTATG	GT	-18.3		OG0000022
asTSS_-_1316543_DEJ70_RS06400	DEJ70_RS06400	hypothetical protein	2.06476	2.6061e-09	-0.109475	0.541563	-1.11895	3.02256e-05	asTSS	DEJ70_06425	1315802	1316605	+	803			21.2666		ACTTTCGCTTTAGTAACTGCTTATTAATGGTAGAATATATACGACTAATTATTTTAGATGTGTTCTTTGCATCACAGTTAATCAAAATAAAAAGCACCTTA	CACACTATGTTTTTGAATTATATTTCCATAAATAATTGATATACTTGGTAA	AC	-13.3	WP_006015273.1	no_ortho	-	-	-	-
pTSS_-_1014725_DEJ70_RS04885	DEJ70_RS04885	hypothetical protein	1.95854	1.07177e-09	-0.153371	0.38997	-0.594561	0.00051643	pTSS	DEJ70_04895	1014236	1014706	-	470	19		30.8542	ACTCGGCAATTGAAAGGAA	ACTCGGCAATTGAAAGGAAATGCTCACCCTAGATCTTGGCAAACAAACTGGCTGGACTATTTTAAATGATGGAATAGTGCAAAGTGGAAGTAAGAGTTTTC	AAATTAAAGATTTTTTGGACGTAATTTTTTCAAATCTTGTATATATATGTA	AC	-16.5	WP_006012353.1	OG0000145	-	-	-	-
pTSS_+_33121_DEJ70_RS00165	DEJ70_RS00165	isoprenoid biosynthesis glyoxalase ElbB	1.79637	4.65538e-05	0.124328	0.771712	-2.34383	5.72029e-05	pTSS	DEJ70_00165	33144	33842	+	698	23		58.6239	ATTATATGAAATCAAGGTATTTT	ATTATATGAAATCAAGGTATTTTATGGGTGAGAAAAAATTAAGAGCCGCTGTGGTTTTATCAGGATGCGGCCACCTCGACGGCACAGAGGTGAGAGAAGCA	ATAAAATAATTACTCCTTTCCAAATATGGAATTTGTATTACAATACCTAGA	AT	-21.8	WP_006013084.1	OG0000446	-	-	-	-
iTSS_+_1309441_DEJ70_RS07245	DEJ70_RS07245	hypothetical protein	1.76533	4.39241e-09	0.00118027	0.997083	-1.66134	1.56364e-06	iTSS		1309290	1309442	+	152			15.4999		AAAAAATGGAGGTTTGAAATGAGTCAAGCAAATAGAACTACCGGATTAGTAGACTATAAAGAACTAGAATCAAATATTTTATCATCTATAGCTAACCCAAG	GAACTTCAAAAAAGTGTGTCAAGCAGAAAAGAAAAGTAATAAATTGATATA	AA	-11	WP_006015293.1	OG0000631
iTSS_+_893456_DEJ70_RS04255	DEJ70_RS04255	phosphoribosylformylglycinamidine synthase	1.6908	3.12359e-07	0.181223	0.481635	-1.91837	1.47664e-05	iTSS	DEJ70_04265	892634	895684	+	3050			18.7206		ATTAAGCGTGCAACGCGTGAGATAAATTCTAACATATGCGTGTCAGTTTTCTCCGACAACGCAGGAGGAATAATTTTTGATGACGATTACTTGATTGTAGA	TTTTTTGCTCCCCTATTGATGAAATAAAAGACGGTCTATATGCTCATTATA	AT	-19.7	WP_006012714.1	OG0000203	ko:K01952	ko00230,ko01100,ko01110,ko01130,map00230,map01100,map01110,map01130	R04463	M00048
pTSS_+_238524_DEJ70_RS01255	DEJ70_RS01255	type IV secretion system protein VirB3	1.68637	1.77502e-08	-0.304153	0.084596	-4.0475	8.65e-10	pTSS	DEJ70_01260	238550	238846	+	296	26		80.4274	AGAGCTCTTATTAGAAGGTTAAAGAT	AGAGCTCTTATTAGAAGGTTAAAGATATGTCTACTGGCAGCATACAAACGAATCAATTATTTAAAGGTCTTACAAGACCTGCAATGCTCTTTGGTGTGAGT	AGTGCTATTCATTTCAATAGATTTTTAATTAATGATGTAGTATTAGTGTTA	AG	-17.8	WP_006015054.1	no_ortho	ko:K03198	ko03070,map03070	-	M00333
asTSS_-_624340_DEJ70_RS02985	DEJ70_RS02985	membrane protein insertase YidC	1.68328	5.33205e-07	0.0153203	0.96159	-0.160317	0.519161	asTSS	DEJ70_02990	624191	625900	+	1709			17.6949		AAGGTCGTTAGAAGATTCGATATGTTCAATATTTTCAATCGATGGTTGGCTTTGGCTCGTGTTAAGAAAATTATCATAAATAATATGCCATAATACTATAA	TCTCTAGTAGAATTAATAATTTCAGAACGATTTTGGTATATCATAGGAGCA	AA	-12.9	WP_006014799.1	OG0000549	ko:K03217	ko02024,ko03060,ko03070,map02024,map03060,map03070	-	M00335
pTSS_+_1426579_DEJ70_RS06895	DEJ70_RS06895	transposase family protein	1.66893	1.1483e-07	0.0160037	0.954976	-1.44361	8.72252e-05	pTSS	DEJ70_06920	1426828	1426929	+	101	249		13.1246	TTTTAGGTGAATAAAATATTTCAAATGGCAGCAGCTACCCCGTATCTGAACAGACAATAGACTTCTTGGATAACTTAGGAAACAAGTAGTAGAAGCAATATTAGGGAAGGTATAAATTTTGAGCAGGTAAGTAAACTTGATGAAGAGAAGCTTCGAAGACTAAGAGGAGTAAAAGGAAAAACATTGGAAAAATAATAGAAATTTTAATAGAGGAAGAGGCCAAGAAAAAGGCAAGAGGAGGAAAACCAA	TTTTAGGTGAATAAAATATTTCAAATGGCAGCAGCTACCCCGTATCTGAACAGACAATAGACTTCTTGGATAACTTAGGAAACAAGTAGTAGAAGCAATAT	TGCAGTCTATAAAGTTTTTTTAAACTACTTTTAAAATAGGTAGAATGTAAT	TT	-10.5	WP_129827318.1	OG0000768
pTSS_+_928268_DEJ70_RS04430	DEJ70_RS04430	pyruvate dehydrogenase complex E1 component subunit beta	1.66804	0.00112632	0.871201	0.144141	0.143194	0.816173	pTSS	DEJ70_04440	928291	929289	+	998	23		12.233	AGTTGAAATCTACAGGTTTACAA	AGTTGAAATCTACAGGTTTACAAATGGCAATCTTAAGTGTAAGAGAAGCTTTATGCACAGCGATCAGAGAAGAAATGCAAAATGACCCTGATATATTTATC	TTGTAAAACTTAACTTGTGCGCTTCCTGGTAATTTTGATATAGTTATTTCA	AG	-11.9	WP_006012643.1	OG0000187	ko:K00162	ko00010,ko00020,ko00620,ko01100,ko01110,ko01120,ko01130,ko01200,ko04066,ko04922,ko05230,map00010,map00020,map00620,map01100,map01110,map01120,map01130,map01200,map04066,map04922,map05230	R00014,R00209,R01699,R03270	M00307
oTSS_+_1375522_DEJ70_RS06685	DEJ70_RS06685	helix-turn-helix domain-containing protein	1.66345	2.38412e-08	-0.398827	0.0245141	-1.72704	2.29648e-07	oTSS	DEJ70_06710	1390517	1391446	+	929			65.3372		AAATCTAACATAGTTAGGTTTTTATGTAAAACAAATAGAGGGTTTTATGCTGAAGGTGGAACATCTAATAGACTATTTAAAAAAAGGGAAATTTAGTTCAG	TATGTATAAAAACTACTTGCATTGCCAAATTTATTTATTAGTATATAACCA	AA	-13.2	WP_006014015.1	OG0000019	ko:K20480	ko02024,map02024	-	-
pTSS_+_141454_DEJ70_RS00725	DEJ70_RS00725	nucleoside-diphosphate kinase	1.61551	4.05708e-06	-0.0814617	0.784684	-1.66882	4.60649e-06	pTSS	DEJ70_00725	141478	141897	+	419	24		467.725	ACGATCTTAACATAAGGAAATGAT	ACGATCTTAACATAAGGAAATGATATGGCAATTGAGAGAACACTTTCGATATTAAAACCTGATGCAGTAAAAAATAATATTACAGGCAGTATAAATTCTTA	TAAATAAAAAATCTCTTTGATGGAACAAAAATTCACAATAAAGTAAATATA	AC	-10.7	WP_006014627.1	OG0000510	ko:K00940	ko00230,ko00240,ko00983,ko01100,ko01110,ko01130,ko04016,map00230,map00240,map00983,map01100,map01110,map01130,map04016	R00124,R00139,R00156,R00330,R00570,R00722,R01137,R01857,R02093,R02326,R02331,R03530,R11894,R11895	M00049,M00050,M00052,M00053
pTSS_-_223751_DEJ70_RS01180	DEJ70_RS01180	hypothetical protein	1.58434	1.02045e-08	-0.149269	0.407767	-0.883632	3.31151e-06	pTSS	DEJ70_01185	223297	223722	-	425	29		3268.15	ATACTAGTAATATTGCATGGTAGAATGAG	ATACTAGTAATATTGCATGGTAGAATGAGATGAGTAAAAAACGTGATGACACTAAGGTCAAATCTGCAGTATCTGCATTTCAAAAGCCTGAAAAAGTCAAT	CTTTAATATTTTTACCTTGCAATTAACCATAATTTAGTTATAATTATAAGA	AT	-13.9	WP_006015096.1	OG0000600
asTSS_-_183491_DEJ70_RS00960	DEJ70_RS00960	hypothetical protein	1.54055	1.84526e-08	-0.219922	0.208003	-0.427441	0.00599282	asTSS	DEJ70_00965	183247	183537	+	290			47.4428		ACGTATAATGGATCGCAATCAGCCAGTATGCATGTTTCAACAAAATCTTGACTGAAGTCTGATAGCCAGGAAATTGCTTTACGTTTCTCTACCAAGCTTTC	CTCATTAAAAGGGCTTTATCTTTTTTAGAATTGGCTGTATTCTGTTTTTTA	AC	-13.4	WP_006015211.1	no_ortho	-	-	-	-
pTSS_+_504833_DEJ70_RS02500	DEJ70_RS02500	ATP-dependent zinc metalloprotease FtsH	1.47775	9.38842e-08	-0.0829069	0.659095	-0.650949	0.00101726	pTSS	DEJ70_02510	504854	506683	+	1829	21		40.8255	AGTACTTAATTAGAAATGTAA	AGTACTTAATTAGAAATGTAAATGAAAAAATTTTTAGAAGGCTTATTGATCTGGTTAGTGATTATTGTTCTTATTTCAGTTGCTTGTATTCAATTTAGCGG	TTCGATGCATTATTAATAGCACAATAAAGCAAAATTTGGTAAGCTTGATTA	AG	-11.4	WP_006013250.1	OG0000047	ko:K03798	-	-	M00742
pTSS_+_501540_DEJ70_RS02475	DEJ70_RS02475	OmpA family protein	1.46242	2.55538e-07	0.0173165	0.943936	-1.93213	6.28051e-08	pTSS	DEJ70_02485	501587	502066	+	479	47		851.51	TAGAATTAAAATTACACACTGTATTTTAAATTTATGGAGGTTTAGTA	TAGAATTAAAATTACACACTGTATTTTAAATTTATGGAGGTTTAGTAATGTGGAGTAGACTGATTATAATGTGTTGTTTTTGTTTGCTTCTTACTGGTGTA	AGTATTTTATTTTCCTTGACTCTATTCTAGTATAGAGGAATTATTAGTACT	TA	-16.1	WP_006013262.1	OG0000025	ko:K03640	-	-	-
pTSS_+_1307918_DEJ70_RS06370	DEJ70_RS06370	DNA-protecting protein DprA	1.46183	2.36665e-06	0.127635	0.623062	-2.23441	5.53053e-06	pTSS	DEJ70_06395	1307939	1309024	+	1085	21		23.1027	GATAAGAAATTCAAGCCTTTT	GATAAGAAATTCAAGCCTTTTATGAAGATAAATAAATTAAATAACGAAGAATTAGAAATATGGCTAAGCTTGGCTAGAACTGTGGGACCAGTAAAGTTCTT	AATGCGTCATAAAACACTGTATATTTACATTATCTTGGGTACACTAAATTG	GA	-10.7	WP_006015295.1	OG0000628	ko:K04096	-	-	-
pTSS_+_772146_DEJ70_RS03685	DEJ70_RS03685	ABC transporter ATP-binding protein	1.44668	1.88845e-07	0.0935812	0.632263	0.536878	0.00276977	pTSS	DEJ70_03695	772169	772906	+	737	23		45.1897	ATACGATTCCAATTGAAAGATTA	ATACGATTCCAATTGAAAGATTAATGCTAGTTAACAATATTAGTTACTTTTATAGTAATCAAGATGGCTTTGCTTTAAGCAACATCAACATTCAAGTGAAG	AATAAAAAATATTTCTGTATTTCTTGAATGTAATACTGTTATATTTAATAA	AT	-12.9	WP_006013822.1	OG0000360	ko:K02010	ko02010,map02010	-	M00190
asTSS_+_716284_DEJ70_RS03415	DEJ70_RS03415	hypothetical protein	1.44474	2.06459e-07	0.157978	0.481635	-1.24642	6.20224e-05	asTSS	DEJ70_03425	715760	716779	-	1019			16.9705		AAGACTGCAAGTGGTAGATTATCTCACTTGTGCACTCTATATCATTTTGTTTCAAGTAACTTGATATAATATCACAAAGATTACTACCGCTGTCCTTATAG	AACTAATTTTTCAAGCTCTGAATATATAGGCAGTTTGCTATGATTAAAATA	AA	-22.2	WP_006013692.1	OG0000339	ko:K02340	ko00230,ko00240,ko01100,ko03030,ko03430,ko03440,map00230,map00240,map01100,map03030,map03430,map03440	R00375,R00376,R00377,R00378	M00260
iTSS_+_1459769_DEJ70_RS07035	DEJ70_RS07035	ABC transporter ATP-binding protein	1.43905	6.47813e-07	0.151697	0.508901	-1.04779	0.00152826	iTSS	DEJ70_07060	1458011	1459804	+	1793			10.0583		TTGAATGGCAAAAAAGAAGATGGGAAAAATTATTGATCTGAGAAGCGACACTACAACTCTGCAGAGCTCCAACGTTATACACGCAATAAGTAATGCAACTG	TTTCTAAGCAAGGTCTTTACAAGGAACTTTGGAATGCTCAAATTGGTTGTT	TT	-11	WP_006014148.1	OG0000418	ko:K06147	-	-	-
gTSS_-_1131487_DEJ70_RS05485	DEJ70_RS05485	hypothetical protein	1.41432	2.41758e-07	-0.0247906	0.906519	-1.48462	4.44258e-07	gTSS	DEJ70_05505	1130704	1131462	-	758	25		206.732	ATATAAGTCAAGTGTTAGTTAGGAC	ATATAAGTCAAGTGTTAGTTAGGACATGGGGATTTTTTTTCAATTTTTGGGTAAGGTGCTAGGCAAGGTTTTTCCTGCCAAAATAGTAAGCTCTTTTTTAG	CTATGCAAGAAGTGTATTGATAAGTCCATTACAATTCAGTATTGTGAAAAA	AT	-17	WP_006015763.1	OG0000713
asTSS_-_1450826_DEJ70_RS07005	DEJ70_RS07005	ankyrin repeat domain-containing protein	1.38958	1.80947e-06	-0.186809	0.481635	-0.446217	0.0845636	asTSS	DEJ70_07030	1448562	1451162	+	2600			13.7604		ATGTTTCAACAAAGATTTTACAGCTTCGAAAAAGCTATTTTCAGTAGCAACATGCAACGATGTAGTGCCTTTAACTATTGTTTTAGCATTAATAAAATCAC	AGATCAAGTGGTGCTTTACCTTCTTTATTCTTGATGTTATAAATTGCACCA	AT	-14.6	WP_006014136.1	OG0000412	ko:K15503	-	-	-
iTSS_-_956870_DEJ70_RS04570	DEJ70_RS04570	TrbI/VirB10 family protein	1.38065	9.81952e-06	-0.362322	0.242272	-0.477304	0.0786719	iTSS	DEJ70_04580	956846	958357	-	1511			23.9638		TCCACAGTCAATATTAAATAACTGAAATGAACTATGCTGCACTTGATACATACTTGGAGCCATTACAAGGGATATTTCAAGAGGAAGGTGTAAATGAAATA	AATCAAGGAACTGCATTGAAAGTATTTGTTAACCAAGATATAGTATTTCCT	TC	-11.8	WP_006012537.1	OG0000177	ko:K03195	ko03070,map03070	-	M00333
iTSSps_+_809851_DEJ70_RS03845	DEJ70_RS03845	phage major capsid protein	1.35471	7.78901e-08	-0.4555	0.00538358	-2.32245	7.81579e-09	iTSS	DEJ70_03860	pseudo	pseudo	+	761			114.343		GAACATTACTCTAAAAATGCATCATTTTTGATGAACAGGAGTACGTTAAAGGACGTGAGGCTACTAAAATCTGAAACAGGTCAGTATCTTTGGCAGCCGAG	CTGATAAGCTAGACAGCGACGCCATAATGATATTGTACTACTCTCTAAATG	GA	-23.7		no_ortho
pTSS_-_964740_DEJ70_RS04605	DEJ70_RS04605	dCTP deaminase	1.35158	4.86704e-07	0.0258277	0.905465	-1.83083	1.26111e-07	pTSS	DEJ70_04615	964159	964716	-	557	24		255.422	ATTACAAAACTTTAAAGGACAATT	ATTACAAAACTTTAAAGGACAATTATGGCAGTTATGCCAGATAAATGGATAAGGGAAAAGGCTGAAAACTCTAGAATGATAGAGCCTTTTGTGAATCATAA	TAACGCTAATTCAGGTTTACATTTAAATTCTATTACATATTATTATAAGTA	AT	-17.5	WP_006012513.1	OG0000172	ko:K01494	ko00240,ko01100,map00240,map01100	R00568,R02325	M00053
pTSS_-_1107507_DEJ70_RS05385	DEJ70_RS05385	DNA topoisomerase (ATP-hydrolyzing) subunit B	1.34352	5.8596e-07	-0.116259	0.5615	-1.22781	1.10718e-05	pTSS	DEJ70_05400	1105111	1107483	-	2372	24		51.3326	AATATTTATAAATAAAGCAATTCC	AATATTTATAAATAAAGCAATTCCATGGAAAGTAACTACAACGCTGATGCAATAAAAATCCTAAGAGGTCTTGATGCTGTGAGAAAGCGTCCGGGTATGTA	CTTCAACTTAAAAATGTTGCTAATCAGCACATACAAATGTAACATTAATTA	AA	-10.8	WP_006012060.1	OG0000083	ko:K02470	-	-	-
iTSS_-_343454_DEJ70_RS01705	DEJ70_RS01705	ATP-dependent Clp protease ATP-binding subunit ClpX	1.34038	0.000124057	0.0948235	0.796863	-1.52256	0.000789423	iTSS	DEJ70_01715	343286	344563	-	1277			27.5934		AAGAATATTACGTACTATCTTAGGGTCACTTTTGCTTGATGTTATGTATATATCCGGCAACGGAGGTTTTGAAGGTAGCACTATAACGGTTACTAAGAAAA	GAAGCAATATCAGCTATTGCTAAAAAAGCTATGAGCTATAAAATAGGCGCA	AA	-18.5	WP_006014718.1	OG0000535	ko:K03544	ko04112,map04112	-	-
pTSS_+_794071_DEJ70_RS03785	DEJ70_RS03785	cbb3-type cytochrome c oxidase subunit I	1.33937	5.05755e-06	0.175658	0.49874	-1.08146	0.00309586	pTSS	DEJ70_03795	794093	795385	+	1292	22		10.1735	ATGCTATAGTACCTAAAAGTAA	ATGCTATAGTACCTAAAAGTAAATGCTCAACATACAAAATAACGCTTCACTTTGCAGGCAATGGATATTCTTGGCAATACTTGCTCTTGCTTGTTCTGGAC	TGTCATTCATTTAAACTATGCATATCAATTTGAAAAATGTACATTGTCTTA	AT	-11.3	WP_039950565.1	OG0000219	-	-	-	-
pTSSps_+_569899_DEJ70_RS02760	DEJ70_RS02760	tetratricopeptide repeat protein	1.33714	5.71002e-06	-0.165877	0.525246	-1.01912	0.00196768	pTSS	DEJ70_02775	pseudo	pseudo	+	1043			16.8348		AAATCTAATATGGTCTTAAATTTAAATATAAAATAAGTAATTAACTTTATGGTGAAGGTAATAGATTATCTCAGGACAGATTCACAAGCAGTTAAGTTAGA	TATCTATAAAAGTTACTTGTATTATCGATTTCATTTACTAATATATAATGA	AA	-8.2		OG0000003
pTSS_-_1074147_DEJ70_RS05255	DEJ70_RS05255	50S ribosomal protein L34	1.31642	0.000506896	0.11058	0.798174	-2.02543	0.000884395	pTSS	DEJ70_05270	1073996	1074130	-	134	17		19.7498	ATATTAATATAAAAACA	ATATTAATATAAAAACAATGAAAAGAACACTTCAACCAAAAAATTTAAAAAAAAAGCACAAACATGGATTTCGTTCACGTATGTCAACAAAAGCTGGAAGA	AAGTTGACCATTATTTGACAATAGAGCAAAATAATTTAAAATAAATAGTTA	AT	-5.4	WP_006012144.1	OG0000717	ko:K02914	ko03010,map03010	-	M00178
pTSSps_-_618431_DEJ70_RS02950	DEJ70_RS02950	efflux RND transporter permease subunit	1.31491	9.42464e-08	-0.164703	0.391638	-3.66312	1.28051e-09	pTSS	DEJ70_02950	pseudo	pseudo	-	1088			61.4361		AAATACGTGTAATGTCCGGAATGAAAAGCTTAATTATAGAGAGGAATAGAACAGTAATATTATTGCTTATCGTGATTTTTACCTTCGGCTCATACACTTAT	CTATATAAGGATTAATTAATATATAATTTATCTTAGCTATAATATGATGTA	AA	-14.3		OG0000003
iTSS_+_356978_DEJ70_RS01785	DEJ70_RS01785	transcription termination/antitermination factor NusG	1.30878	3.30182e-07	0.0998404	0.584424	-0.0152742	0.928986	iTSS	DEJ70_01795	356942	357778	+	836			74.749		GATTACGGGTATGAGAAGGATATATGCGAGTTGGCAACCAATACTGTTTACTTTAAGGAGGTGTTTATTCCTTATCAGACAGTATGTGATGTAAAATCTGA	ATTTGGAATTATTTATGGAATATAAGTATAAATGGTATATCATTAAAGTCG	GA	-21.5	WP_006014696.1	OG0000527	ko:K02601	-	-	-
pTSS_-_1131575_DEJ70_RS05485	DEJ70_RS05485	hypothetical protein	1.29565	4.28171e-07	0.00988072	0.96544	-2.2712	1.46508e-08	pTSS	DEJ70_05505	1130704	1131462	-	758	113		262.689	GCAACGGTTTAGATCGTTTTTAACTATTTGCCTTTTTTCTATGCAAGAAGTGTATTGATAAGTCCATTACAATTCAGTATTGTGAAAAATATAAGTCAAGTGTTAGTTAGGAC	GCAACGGTTTAGATCGTTTTTAACTATTTGCCTTTTTTCTATGCAAGAAGTGTATTGATAAGTCCATTACAATTCAGTATTGTGAAAAATATAAGTCAAGT	TCTAGATTTTACTGTATTGATTAATCCGCAACTGGGGTTAATATAAAGGGG	GC	-13.5	WP_006015763.1	OG0000711
iTSS_-_1007609_DEJ70_RS04840	DEJ70_RS04840	pyruvate%2C phosphate dikinase	1.29515	6.75858e-08	0.0904704	0.549049	-0.399793	0.00322986	iTSS	DEJ70_04850	1004942	1007614	-	2672			318.961		TTTTTTAGTGAAGATCTCGAGAGAAATGCAAGAAAAGTTAATATATTACTTTAGCCAAAGCAACTGTGAAGGGAACGCAGGAATGAAAAATCTGCTAGGAG	AATTTATTACTCTTGGCTGACTAATTTATTAGAATAGTATGTATAATGTGT	TT	-11.8	WP_039950222.1	OG0000038	ko:K01006	ko00620,ko00710,ko00720,ko01100,ko01120,ko01200,map00620,map00710,map00720,map01100,map01120,map01200	R00206	M00169,M00171,M00172,M00173
oTSS_+_871730_DEJ70_RS04150	DEJ70_RS04150	transposase	1.29251	1.34728e-07	-0.365741	0.0397133	-0.368642	0.04758	oTSS	DEJ70_04160	872042	872341	+	299			16.8566		AGCTTTTTGATCATGTTTATTACATGCAGGATAAGTGTTCAGGTACGCAGCGCTTCTTTTCTTGTCACCTCTTGTTACCTAAATAGCCTCTGTTCAAGTAG	GGATAAAAAACTTATTGATAAATTAACGGAGAGATGTGTACTGTATGAATA	AG	-13.1	WP_129827231.1	no_ortho	ko:K07483	-	-	-
asTSS_+_283442_DEJ70_RS01410	DEJ70_RS01410	30S ribosomal protein S9	1.28654	2.09303e-06	0.0418694	0.909504	0.286255	0.205356	asTSS	DEJ70_01420	283435	283884	-	449			11.1906		TTAGAAAACTGACATTTTTTCCGGGCTTTATGTTGACCATATTTCTTACGCTCAACAACACGTGAATCTCTAGTTAAGAATCCACCCTTACGTAATATAGA	AGAACTTGTATAATATTTACAAAAAAATACCATTATGAAACAATTATCTCT	TT	-9	WP_006014943.1	OG0000573	ko:K02996	ko03010,map03010	-	M00178,M00179
pTSS_-_1035225_DEJ70_RS04995	DEJ70_RS04995	30S ribosomal protein S13	1.27279	1.80435e-08	-0.293059	0.0231666	-0.152321	0.138866	pTSS	DEJ70_05010	1034828	1035196	-	368	29		708.78	GTTATTGTTAATAAAGTATCGAGGTATCA	GTTATTGTTAATAAAGTATCGAGGTATCAGTGGCACGTATTGCAGGCATAAATGTTCCAGTGAAGAAGTGTATTCCTTTTGCATTAACTTATATACATGGT	TTTCTTGTAATTTGATTTGACTATAAGTTGTTTTATGGTATAAATTAAGAG	GT	-14.7	WP_006012270.1	OG0000056	ko:K02952	ko03010,map03010	-	M00178,M00179
iTSS_+_11057_DEJ70_RS00050	DEJ70_RS00050	ribulose-phosphate 3-epimerase	1.26874	2.24963e-07	-0.0202608	0.915521	-0.207504	0.141934	iTSS	DEJ70_00050	10467	11147	+	680			90.6618		AGGTGCAAATATATTAGTTGCTGGATCAGCAATATTTAAAGCTGAAGACATGAAAAAGGCTATAAACGATCTTAAAAATCTTGCGTTATAACCCTACAGAT	TCAGTAGATGGTGGGGTTAACTTTTCTAACGCAGCTGATATAATAAAAGCA	AG	-12.2	WP_006014232.1	OG0000434	ko:K01783	ko00030,ko00040,ko00710,ko01100,ko01110,ko01120,ko01130,ko01200,ko01230,map00030,map00040,map00710,map01100,map01110,map01120,map01130,map01200,map01230	R01529	M00004,M00007
oTSS_+_1049704_DEJ70_RS05140	DEJ70_RS05140	hypothetical protein	1.26442	2.01042e-06	-0.00474168	0.988718	-1.34615	1.15287e-05	oTSS	DEJ70_05155	1050915	1053536	+	2621			45.2613		GTAGCTGTATACATTTTTTGAATCTTTTTTTATTAACAGGAGGATCATTATGTTTAAAATTCTGAATTACGCATATCATTAACCTGCATGTCTTTAAAGGA	CAATTAATCTATAATCTTCAGTTAAAATATATTTTAGCTATACTTCGGTCG	GT	-10	WP_129827293.1	no_ortho	-	-	-	-
iTSS_+_331519_DEJ70_RS01645	DEJ70_RS01645	hypothetical protein	1.26066	1.85269e-07	-0.143924	0.481635	-1.34579	1.71117e-06	iTSS	DEJ70_01655	331397	332533	+	1136			37.2398		TTTAATAGATACTGTAAATGATGGATTTTATATTTGGGACGCAAAAAAACGTATAGAAAAATTTTCTCCCAATTTACTAATTTTGCTTAATACTGTTTTTT	ATTAGTAATAAAATTAAGGACTTACAACATCAAAATGTTATCATAAATAAT	TT	-8.8	WP_006014755.1	OG0000538	-	-	-	-
pTSS_+_1221557_DEJ70_RS05925	DEJ70_RS05925	30S ribosomal protein S16	1.24728	0.000362492	0.497338	0.187177	-1.08237	0.00138616	pTSS	DEJ70_05945	1221578	1221892	+	314	21		268.798	AATATATGAATAAAGGTTGAC	AATATATGAATAAAGGTTGACATGGCAGTTAAAATAAGGTTAGCAAGGTTTGGGGCAAAGAAGCGTCCTTTTTATAGGATAGTTGTAGCCGACTCACGAGC	GAGGTACAATTAGTTTGACTTGAGCTGTTTATTGTATTTAAATTGTAATTA	AA	-14.6	WP_006015540.1	OG0000666	ko:K02959	ko03010,map03010	-	M00178
pTSS_-_404892_DEJ70_RS01975	DEJ70_RS01975	extracellular solute-binding protein	1.24083	2.38434e-06	-0.189936	0.472039	-1.40579	4.83498e-06	pTSS	DEJ70_01985	403862	404878	-	1016	14		63.7172	AAAGGGGTTTGTTT	AAAGGGGTTTGTTTATGAAAAAAGGTTTAATATTTATATCTTTAGTAGCGGCTTTATTGATAGTCGTTAATTTTTTATATAAAAATAGCGGAATTGATGAT	ATTGGAATTTTTATACTTGCTCAGGCCTCGCTATTTGAGTACCTTAAGCTA	AA	-13.1	WP_129827251.1	OG0000321	ko:K02012	ko02010,map02010	-	M00190
pTSS_+_393860_DEJ70_RS01940	DEJ70_RS01940	zinc-ribbon domain-containing protein	1.22338	0.000161579	0.174532	0.58417	-0.496009	0.0591419	pTSS	DEJ70_01950	393892	394302	+	410	32		177.841	ATCAAATTTATATTATTTTATACGTAAGCACT	ATCAAATTTATATTATTTTATACGTAAGCACTATGAAAATACAATGTCATAATTGTACTAAAACTTACTTAGTATCTCGTGGGCAAATAGGTGAATCTGGA	TCTTGTAATTTTTTAGTTGCAAATTTTTCATTTATTATATACATATTGATA	AT	-12.8	WP_006013614.1	OG0000327	-	-	-	-
pTSS_+_948951_DEJ70_RS04540	DEJ70_RS04540	type I DNA topoisomerase	1.21596	1.67022e-06	-0.417358	0.0577604	-1.49385	3.79866e-05	pTSS	DEJ70_04550	948968	951418	+	2450	17		14.2372	TTTAAGTACTAATAATT	TTTAAGTACTAATAATTATGGCATTATTAATAGTTGAGTCGCCGGCAAAGGCAAAGACGATAGGTAAATATTTGAGTAAAGAATTCAAAGTGGCTGCATCC	CCATTAAAATATTTTTTTACTTTTTATTCTATATATTTCAACATATTACCT	TT	-18.1	WP_006012553.1	OG0000175	ko:K03168	-	-	-
asTSS_-_446097_DEJ70_RS02205	DEJ70_RS02205	recombinase RecA	1.19294	1.52321e-05	-0.309929	0.259739	-1.7583	7.2152e-06	asTSS	DEJ70_02215	446072	447139	+	1067			39.921		TTTCTTTCTTCTGGATTATGTGCCATGGATCATTTATTAACTTGTATAGTCTCCATGGTAATTGAACGCAACCAATCTGCCAAGGGTTTTTTAATAACGAA	CTTTTTCAATTTGACTTATTGCATTATCTAGTGCTTTTTGCTTATCATTAT	TT	-16.2	WP_006012936.1	OG0000294	ko:K03553	ko03440,map03440	-	M00729
iTSS_+_244599_DEJ70_RS01270	DEJ70_RS01270	type IV secretion system protein	1.17732	2.63112e-06	-0.0188019	0.972953	-1.14656	0.000461501	iTSS	DEJ70_01275	243845	246235	+	2390			10.8139		AGATATTCAATACTTTAAATTCTAGAGGTGAATCTGTTATTGCTGAAATTATTGATAACGTATTAAAGGAAAAACGGGTAAAAACTGACATTACACTATTA	CAGCGGAGAAAAAGGTTGCGTATATATTGAATACAGTAGTATAGAAGGTGA	AG	-9.1	WP_006015043.1	OG0000593	ko:K03201	ko03070,map03070	-	M00333
pTSS_+_4124_DEJ70_RS00025	DEJ70_RS00025	MFS transporter	1.16925	2.71694e-07	-0.134512	0.481635	-0.708037	4.38377e-05	pTSS	DEJ70_00025	4143	5378	+	1235	19		470.087	TTTTTAGGTAATATTAGGA	TTTTTAGGTAATATTAGGATTGCAGAGAAACTTTTTCATATGGTTGCTAGTATCACTATTTTATGCATACCAGTATATATTACGTGTAATTCCAAACATAA	AGCTATCTACAAAAGTGTTGCTCCTTGCTGATAAAATACATATAATCCTAT	TT	-12.7	WP_039950646.1	OG0000431	-	-	-	-
asTSS_-_1194998_DEJ70_RS05780	DEJ70_RS05780	hypothetical protein	1.16735	0.000212977	0.221721	0.481635	-0.464513	0.0730296	asTSS	DEJ70_05800	1193719	1195044	+	1325			158.148		AGAAATTCATCTGTTGCTGTGTGCTCTTTATTAATTTTATAAGAATCATAAACATCGTAATCTGCTTTTCTATGGTAATCACAATATTGAAACTTACCCTC	GTGGTTAAGATAGCTCTGGAATAGTATAAAGAACTATGTCATCATTGAAGA	AG	-12	WP_006015645.1	no_ortho
pTSS_+_155502_DEJ70_RS00815	DEJ70_RS00815	hypothetical protein	1.16014	7.77731e-07	-0.0627886	0.72837	0.357511	0.013309	pTSS	DEJ70_00815	155522	155749	+	227	20		654.822	AGTAGATTTCGGTAAAACTT	AGTAGATTTCGGTAAAACTTATGGCAAATTTAGCTTTCAGTAAAGAAACTTTACAGCATCTTGCTGAATTATCTGAACTTACTAAGCAACCTGCTCAAGCA	TCACTTCGCTTTCTTTATTGAAAATTTCATGAAAATATTGTATAATTATTA	AG	-17.1	WP_006013182.1	no_ortho
iTSS_-_737791_DEJ70_RS03515	DEJ70_RS03515	hypothetical protein	1.15841	0.00015289	-0.0117755	0.977169	-0.925381	0.00336166	iTSS	DEJ70_03525	737528	738022	-	494			47.7591		ATATATAACTCAGTAGTAGAACTTAGTAAAAAAATGAGCACAAAAATCCTCCCTATAGTACTTAGGTGCAATCCATTGATATTACAAGAGCGTACTATATC	ATTATATATTTGTTGATGAATTAATTAAAAATAATGATTACAACATAAGAA	AT	-12.2	WP_129827314.1	OG0000841	-	-	-	-
gTSS_-_228294_DEJ70_RS01200	DEJ70_RS01200	iron ABC transporter permease	1.15768	0.000688946	0.185787	0.640693	-0.976577	0.042202	gTSS	DEJ70_01205	226675	228273	-	1598	21		10.3966	ATCAAATATAGATTCAAGTTA	ATCAAATATAGATTCAAGTTAATGTTTCTGAGAGTATTTAAAAATATATTCTTGTTTTTAGTAAGTGTATTATTTGTCTGCCCTATACTATCGTTAATATC	ACGGCTGTTAATTACTGGATATCTTTAGTTTTTGCATATAACATTTCAATA	AT	-11	WP_006015083.1	OG0000598	ko:K02011	ko02010,map02010	-	M00190
pTSS_+_100012_DEJ70_RS00555	DEJ70_RS00555	ParA family protein	1.1493	7.89816e-07	0.151152	0.481635	-5.10303	6.93037e-11	pTSS	DEJ70_00555	100034	100876	+	842	22		169.287	TTTTATACATAAGATAAAAGGC	TTTTATACATAAGATAAAAGGCGTGAGCAAGATCATTGCAATAGTAAATCAAAAGGGTGGAGTTGGTAAAACTACAACTAGTATAAATTTATCAACAGCCT	CAAAAAATTTTTCTAATGCAAAAATTTCTTGCATATATACAATAGAGTTAT	TT	-15.2	WP_006014513.1	OG0000488	ko:K03496	-	-	-
iTSS_+_503486_DEJ70_RS02480	DEJ70_RS02480	tRNA lysidine(34) synthetase TilS	1.14909	4.4346e-06	0.124186	0.541265	-1.1762	6.89371e-06	iTSS	DEJ70_02490	502202	503494	+	1292			191.367		AATATTTAATTAAGGGTTAGAATGAGTGGGACAAGGTTTTTTAAATTTGTTTTATTATGTCTAACAATCGCTGCTTTTATTTATCTTATGTATGTTCTTTT	TTAAATATTTTATCGCTAGTATAATAAAGGAAAATTTGCTAAAGTTAACTA	AA	-14.1	WP_006013259.1	OG0000025	ko:K04075	-	R09597	-
pTSS_-_785400_DEJ70_RS03740	DEJ70_RS03740	HlyD family type I secretion periplasmic adaptor subunit	1.14549	6.65207e-07	-0.0978479	0.578867	-1.48206	1.30336e-06	pTSS	DEJ70_03750	783867	785378	-	1511	22		35.2384	AAGAATTCGCAGTAGTATTATA	AAGAATTCGCAGTAGTATTATAATGAGTAAGTTAAAAAAGCTTAGTGCTGGACTTTCTTTGACAGGCCTGATTGGTAGTGATGATATAGATATGCAAAGGG	AGAGTACTTAAGATATAGATTCTTTGTTTTTGTGTGTTATCCTGATTAACA	AA	-13	WP_006013859.1	OG0000366	ko:K02022,ko:K12542	-	-	M00330
iTSS_-_1040409_DEJ70_RS05040	DEJ70_RS05040	50S ribosomal protein L5	1.12989	0.000105906	0.238078	0.481635	-0.191335	0.473012	iTSS	DEJ70_05055	1039903	1040439	-	536			28.06		GTAAAATCCTTAAAGGATAAGTTTAATTACGGCAATGTAATGCAAGTGCCTAAACTTGTCAAGGTGTGTATCAATATGGGCGTTGGAGATGCTGCTATGGA	AAGTAATAGATTAGGTTGATATGTTTAAACAATTGTATAAAGATAATATAG	GT	-21.4	WP_006012247.1	OG0000121	ko:K02931	ko03010,map03010	-	M00178,M00179
iTSS_-_1022646_DEJ70_RS04920	DEJ70_RS04920	hypothetical protein	1.12449	7.36515e-08	-0.196707	0.236416	-1.51873	9.65712e-07	iTSS	DEJ70_04935	1022065	1023261	-	1196			14.0036		GTACGTCGAGGAAGTGACATGGATTTACTGCTTAATTCAAATAAGGTTGTTCATGGTCATAAACCTGAGTGGATGATTTTAGATTTTTCGCTTGATGGTAC	ATGACCAGTTGCAGGGTTTTTTCCATCACCAAGATCGGATATATATGTTTG	GT	-21.4	WP_006012327.1	OG0000132	-	-	-	-
pTSS_+_307638_DEJ70_RS01540	DEJ70_RS01540	ankyrin repeat domain-containing protein	1.10837	0.00061627	0.0674828	0.857134	-1.33933	0.000927078	pTSS	DEJ70_01550	307662	308735	+	1073	24		41.6331	GCATACTATTATATAGAGGTAAAT	GCATACTATTATATAGAGGTAAATATGTTCAGCACTCAATCGCTCCCGGTTGAAAATATTCTATTACATCAAGCCGCTTATAATGGTAACATAAATGAAGT	GATGCAAAAATTTTTCTTGAATGTTCCTTGTTTTGATGTAATACCACTAGG	GC	-17.8	WP_006014871.1	OG0000780	-	-	-	-
iTSS_+_457208_DEJ70_RS02260	DEJ70_RS02260	peptide deformylase	1.10014	0.00020603	-0.131865	0.671138	-1.74445	5.3524e-05	iTSS	DEJ70_02270	456710	457249	+	539			38.6705		ATGAAAAAAGCACAAAAGGTTAAGAGGCACTATGAGCAATGAAGATCTAGAATTGTTGAAGTTCTATCATGAAGTGGGAGTTGATTGCACACTAACTGAAA	ATGGTATATTATACATTAGACATTTATCTAAGTTGAAGTATGATTTGGCTA	AT	-12.4	WP_006013465.1	OG0000291	ko:K01462	-	-	-
pTSS_+_772987_DEJ70_RS03690	DEJ70_RS03690	twin-arginine translocase TatA/TatE family subunit	1.09884	5.04402e-05	0.151609	0.549049	0.183736	0.380605	pTSS	DEJ70_03700	773047	773214	+	167	60		69.4884	ATCACTTGGCTTCAGTCAAGTTTTAATACCTAAAAGTTAATATTTTCAACGGAGGTACAA	ATCACTTGGCTTCAGTCAAGTTTTAATACCTAAAAGTTAATATTTTCAACGGAGGTACAAATGAGTTTAGGTCCATGGCAGCTGTTTCTAGTCTTAATAAT	TAATTAAAAACTCTTGATTTATAATTCAATAAAAGTGATATAATTTATGTA	AT	-14.3	WP_006013840.1	OG0000028	ko:K03116	ko03060,ko03070,map03060,map03070	-	M00336
pTSSps_-_911779_DEJ70_RS04355	DEJ70_RS04355	hypothetical protein	1.09541	0.000359034	0.200407	0.515519	-1.06453	0.000862584	pTSS	DEJ70_04315	pseudo	pseudo	-	1964			115.787		ATATAAGATTGTGATATGTCAAAAAAAATAGTTAATGCATTAAAATCTGAAGTAAAAAAGCTCAAATATGCTGATTTAAAGTCTATATCAATAAAATCAGA	GTTTTACAGAAAACCTTTACTTATGATGAAAAGTATGTAATACGTATATAA	AT	-6.7		OG0000738
pTSS_-_450149_DEJ70_RS02220	DEJ70_RS02220	50S ribosomal protein L25/general stress protein Ctc	1.08742	6.86099e-05	-0.0310674	0.915194	-0.693841	0.00252409	pTSS	DEJ70_02230	449505	450116	-	611	33		938.493	ATATAAAAAGGATTAGCTGAATAGGAGTAATCG	ATATAAAAAGGATTAGCTGAATAGGAGTAATCGATGGCACAGCAAGAAATGGTAACAATTAATGCAGAGTTACGTGATGTAAAAAAAAAGAAAGCGATGCA	GTGAAAGAATGAAGTTTGAAATAAATATTTTTATGTTATATTATTAAATTA	AT	-9.2	WP_006013479.1	OG0000289	ko:K02897	ko03010,map03010	-	M00178
pTSS_+_1050760_DEJ70_RS05140	DEJ70_RS05140	hypothetical protein	1.08209	2.36372e-05	0.0905645	0.7008	-1.55545	1.26769e-06	pTSS	DEJ70_05155	1050915	1053536	+	2621	155		405.125	AGTAACACAAATAGGTAGTGAGGAACAATAAACAAAATGACTAAGTTCGAGTGTAACGCTCGCAATTAAATTCAACTAAAAAGGTTAATATAAAAGGAGTTAATCACTCCTAAAGTAAATATATTACCAGAACAATATAGTAAGTGGGGTATACT	AGTAACACAAATAGGTAGTGAGGAACAATAAACAAAATGACTAAGTTCGAGTGTAACGCTCGCAATTAAATTCAACTAAAAAGGTTAATATAAAAGGAGTT	GTTCAATAGAAATTCTTGCATAGCCTAAAACTTAGTGCTACTATTAGTATA	AG	-10.4	WP_129827293.1	OG0000106	-	-	-	-
asTSSps_+_614115_DEJ70_RS02940	DEJ70_RS02940	efflux RND transporter permease subunit	1.08064	0.000785054	0.164734	0.644471	-1.21745	0.00251096	asTSS	DEJ70_02960	pseudo	pseudo	+	704			31.5772		AAATGATTGCTAATTTAAGTCAAGTTTTTTCATGTCTTTGTATGATAAGCAATGCCGGAGTAAAGAATAAAGTTAAGACCGTTGCAGCCAATATTCCACTT	ATTAGTTATAATTATAGCTTCAACAGGTAAAAAACGCTATCTTAAATGTTA	AA	-10.7		OG0000554
pTSS_-_1473760_DEJ70_RS07090	DEJ70_RS07090	ubiquinol-cytochrome c reductase iron-sulfur subunit	1.0779	0.000153051	0.154187	0.580214	-0.43622	0.0513233	pTSS	DEJ70_07115	1473141	1473740	-	599	20		600.63	CTATGTTCGAGTAGAGATTG	CTATGTTCGAGTAGAGATTGATGGATAAGAAGTTAACTAAAAATAAAAAATCATTAACGAATGAGAAGAATAAAAAAACATCTCTTGTTAAAGATTTTGCC	AGTGCAAATTTCTATTGATTAATCTATAGTATTTAAATTAAAATATATGTC	CT	-12.5	WP_006014178.1	no_ortho	ko:K00411	ko00190,ko01100,ko02020,ko04260,ko04714,ko04932,ko05010,ko05012,ko05016,map00190,map01100,map02020,map04260,map04714,map04932,map05010,map05012,map05016	-	M00151,M00152
pTSS_+_27642_DEJ70_RS00145	DEJ70_RS00145	quinone oxidoreductase	1.06814	0.000108685	0.354395	0.241237	-0.658095	0.0261099	pTSS	DEJ70_00145	27663	28640	+	977	21		19.9219	AGTTTTTGTCTTACATTTATC	AGTTTTTGTCTTACATTTATCATGGTTAGAGCTATACAAATTAAAAAAACTGGGGGGCCAGAAGTATTAGAATTTGTAGATAAGAGCATAGGTGAGCCAAA	AACACTAAATAACATTTTGCAAAATATTAATTGCTAGATAACATAATTAAA	AG	-18	WP_006014286.1	OG0000247	ko:K00344	-	-	-
asTSS_-_774743_DEJ70_RS03700	DEJ70_RS03700	exopolysaccharide biosynthesis protein	1.0603	1.01838e-06	0.0899171	0.622318	-1.56258	4.65342e-06	asTSS	DEJ70_03710	774093	774749	+	656			14.3912		ATATACAAAGCTTTTTAGAAAAGAAAATGCTCCAAATATAAGCTGTGGTCCTTTAACTATTACGACAAGAGTAAGTAATAACCCACACAATGATACTAATA	TCGGTGTAAAGGGCTCTTTTTTTTTTGTTAAAGTGTTGTAAAGCTTAACCA	AT	-9.7	WP_006013843.1	OG0000372	-	-	-	-
iTSS_-_1305716_DEJ70_RS06350	DEJ70_RS06350	D-alanine--D-alanine ligase	1.04256	1.00533e-05	-0.191711	0.481635	-1.45492	6.4554e-05	iTSS	DEJ70_06370	1305687	1306640	-	953			13.34		GATCAAGTCGATGTTGAACAATGTTACTAGAAGCCAAAGGAGTTTTTTGCGCAAGTGTGCTTTCATGATTATAACTGCACTTTTCCTTACACTAGTACTTT	AATTAATTAAAATTATTGTCAAAGACAGTTTACACCACAAGAATATTAGAG	GA	-12.5	WP_006015304.1	OG0000632	ko:K01921	ko00473,ko00550,ko01100,ko01502,map00473,map00550,map01100,map01502	R01150	-
pTSS_-_917777_DEJ70_RS04385	DEJ70_RS04385	hypothetical protein	1.03781	0.000148643	-0.144736	0.633357	-0.400469	0.206307	pTSS	DEJ70_04395	916949	917758	-	809	19		11.0804	ATGTGATAGAGGGAATAAT	ATGTGATAGAGGGAATAATATGTCAAAAAAAATAGTTAATGCACTGAAAGCTAAAGTAAAAGAGCTTAAATATCAAGATTTGAAAGCTAGAGAAAGTAACT	AAGGTTCTAAATAATTGACAGTCAATAAAATATAATACTAGTATTAATCTA	AT	-6.2	WP_006012658.1	no_ortho
pTSS_-_1404249_DEJ70_RS06760	DEJ70_RS06760	NADH-quinone oxidoreductase subunit NuoI	1.02673	8.02313e-06	-0.128765	0.497357	-0.517594	0.00298062	pTSS	DEJ70_06785	1403747	1404229	-	482	20		367.767	ACACAAGTTTTAAATATTTT	ACACAAGTTTTAAATATTTTATGCTCAAGAAATTAGCTTGGTACTGGTCTTTTGTAGAGTTAATTAAAGGGTTTGTTATTACATTAAAATATATGTTTAAG	CAGGTGAAAATATTTATTTTGAAAACTGATAATATGATTTATAATGACTGA	AC	-10.5	WP_039950622.1	OG0000394	ko:K00338,ko:K03941	ko00190,ko01100,ko04714,ko04723,ko04932,ko05010,ko05012,ko05016,map00190,map01100,map04714,map04723,map04932,map05010,map05012,map05016	R11945	M00143,M00144
asTSSps_+_1109756_DEJ70_RS05395	DEJ70_RS05395	hypothetical protein	1.02494	2.26008e-06	0.150091	0.481635	-2.21461	2.95434e-07	asTSS	DEJ70_05420	pseudo	pseudo	+	683			21.8856		AAAGAGAGCTGTACAAGAAGAAAAAATGAAGGAATCATACTTACTAATAAAACTATATTAATGAATCTTTTAATTTTATTAGTGTTGTTGTAAGCATTTTG	TCTTTTCATTTTCCCTTGGTTTAAAAAAATAATTTACTAATGATAAATATA	AA	-15.8		OG0000081
asTSS_-_249860_DEJ70_RS01280	DEJ70_RS01280	type IV secretion system protein	1.0225	1.60167e-06	0.315149	0.0764565	-0.218998	0.306678	asTSS	DEJ70_01285	249187	252420	+	3233			12.8397		ATAGTAGGAGACTCAGGGTTACGCATGGATTTTAAATTTTCGTTAGGACTAGAATCGCTAGGCCTTTTAAATAAAAGATAAGCACCATGGCCGTTAGTAAA	AAGTAAAAAGCCCACTTCCATCTTCCGCTACGGAATTGTAACCTAGATGTA	AT	-17.2	WP_039950780.1	OG0000592	ko:K03201	ko03070,map03070	-	M00333
pTSS_+_599210_DEJ70_RS02865	DEJ70_RS02865	hypothetical protein	1.0212	2.44353e-06	0.0602099	0.741634	0.6314	0.000314305	pTSS	DEJ70_02870	599231	600298	+	1067	21		71.8322	GTTAACAACAGAGGGGTTATT	GTTAACAACAGAGGGGTTATTATGTTAAGTGCTTTGAAAAATCTAAAAAGTAAAGCCAAGGAATTGGTGAGTACCATTACTCATGGTCAGGGTGTAAGTAA	AGTTGTAGGCTTAACTTTGCATAGCTTATATTAGTATGCTATATTATTATG	GT	-17.2	WP_006011989.1	OG0000069	ko:K13582	ko04112,map04112	-	-
iTSS_-_827171_DEJ70_RS03945	DEJ70_RS03945	hypothetical protein	1.02118	2.5593e-06	0.0408646	0.847081	-1.1332	0.000150159	iTSS	DEJ70_03955	827135	827536	-	401			10.6828		AGGAGGTAGCGATGAGCAAATTACAGCTGAAAATTAAAGGTCATGACAATAATTTTGTTGTGCTGAATAATATACGAAACTTAAGGTTTACTTTGCATAAT	CAGCATGATGAAGTTTTACATTCAACAATTAATTTTGATATTTTAATACAA	AG	-13.3	WP_006013941.1	no_ortho
iTSS_+_418303_DEJ70_RS02040	DEJ70_RS02040	hypothetical protein	1.01931	1.57405e-06	-0.334621	0.0738577	-1.22226	4.96667e-05	iTSS	DEJ70_02050	417920	418681	+	761			11.3727		AACAGCAGAACTACCAAACTTAAAACAAGTAATGGAAGAAATGAAAAAATCAAACGCTAGCAATGGAATTACAATGCGAAATATAGAAAGTGTTCAAAATA	TTTAGTAATGAGAACTTGCAAAAGCTGGAAGCTGGTGATATTGAAAATACA	AA	-9.8	WP_006013551.1	OG0000316
iTSS_-_1300089_DEJ70_RS06320	DEJ70_RS06320	hypothetical protein	1.0191	1.58795e-05	-0.171042	0.481635	-0.423744	0.023292	iTSS	DEJ70_06340	1299769	1300710	-	941			66.0782		ATTGAAGCTTCTGATTATCATAATAAACTGTGCCAAGATGAAAATTATCCAGCTCTTTCTTATTATAATACAGAAATAGACTTGGAAAGGTTAGAGCAAAT	ATCAAAAGCTAAATGATTTACAAAAATTAAAAGAAATAGTAAATAAGTTTA	AT	-12.9	WP_129827301.1	OG0000793
pTSS_-_959842_DEJ70_RS04580	DEJ70_RS04580	type IV secretion system protein	1.0138	0.000163012	-0.239469	0.481635	-0.786969	0.00902463	pTSS	DEJ70_04590	959152	959832	-	680	10		22.6239	GAATATTGAG	GAATATTGAGATGCTGAAATTTTTAAAACAAGAAAAAAGTAATGAGTCATTGGATAAGGATATAAATTGGAATTCAAGTCGCTATAGCACAGTTGTTGCTC	AACTACTTTGTTAGCTTGCTATGTTAATTAATATAAGTTAAGATTTTTAAG	GA	-7.6	WP_006012531.1	no_ortho	ko:K03203	ko03070,map03070	-	M00333
iTSS_-_316331_DEJ70_RS01565	DEJ70_RS01565	DUF350 domain-containing protein	1.0125	7.03509e-06	0.161381	0.481635	-2.08227	1.09444e-06	iTSS	DEJ70_01575	316110	317555	-	1445			20.6954		AAAAATCTTCACGTCGCACTTGTAACAAGTTCTGCTCTCTTAGCAATAGGGTTCATTGTTGCAGGAGCAATGACATCAGGATTAGTAGGAGTAGGACTGTT	AATATACAATGCAATCCAATAATTACGAAAATAATAGTAAAATCAAAAACA	AA	-25	WP_006014852.1	OG0000538	-	-	-	-
iTSS_-_850382_DEJ70_RS04045	DEJ70_RS04045	YihA family ribosome biogenesis GTP-binding protein	0.999451	2.13159e-05	-0.228707	0.343778	-1.73003	3.52769e-07	iTSS	DEJ70_04055	850200	850793	-	593			201.476		AATATTAACTTTAATATTGTGCTAACAAAAATAGATAAAGTGAGTCAGGAAAGTCTAGATGCTATTCTAGAAAATACTCAAAAGTGGGTTAATAATGGACA	TAGGATTAAAAGAAATAGACAAAGACTTTGTTTATTGGTTAATATGTAATA	AA	-14.9	WP_006012825.1	no_ortho	ko:K03978	-	-	-
iTSSps_+_800736_DEJ70_RS03800	DEJ70_RS03800	hypothetical protein	0.987729	2.56908e-06	-0.137782	0.481635	-1.05219	0.000213936	iTSS	DEJ70_03815	pseudo	pseudo	+	1166			10.1031		ATAACGTGATTATATCGCAGGAAAGTGTATTAGAGATTTTGAATAGATTGGAGGAATTAATCAAGAATGTTGGAGTCAGTGATCAAGAAATAAAAGGAGTA	TTTTGCAAAAAACATAATATATTTGTTCAAAGAGAATGTAAAAGAAGGAGA	AT	-10.6		OG0000372
iTSS_-_72623_DEJ70_RS00400	DEJ70_RS00400	signal recognition particle protein	0.986673	1.04338e-06	0.0489626	0.845154	-1.27842	1.61987e-05	iTSS	DEJ70_00400	72266	73609	-	1343			11.7748		AAACGACCTAGTGGGAATGTTAAAAACTCTGAGTAAAATGGATGGCATTAGCAACATAATGAAATTCATCCCTAGTTCATTCACAAAAAAGCTAAGTAGCA	GAAGAAATTGATAAGTTACAAAAGAAAGTAAAAAAGGGTAAATTCGACCTA	AA	-15.3	WP_006014443.1	OG0000773	ko:K03106	ko02024,ko03060,ko03070,map02024,map03060,map03070	-	M00335
pTSSps_-_1482880_DEJ70_RS07140	DEJ70_RS07140	IS4 family transposase	0.972275	3.66378e-06	0.236607	0.242443	-1.02173	0.000313155	pTSS	DEJ70_07155	pseudo	pseudo	-	1271			10.0181		AAATTTAACAAAGAAAACGGAGAACTTATACAATGAAAAGAATAGTTTGCATCTCAAAAAAGCTCAAAGAGTTTTTTAATGAAAAAGCAGATAAAATCTCA	GTGAGGTAAAGTTGATGTAAAGAAAAGAAAAAGAAGATATAAGTTCTCTTA	AA	-12.5		no_ortho
asTSS_-_503449_DEJ70_RS02480	DEJ70_RS02480	tRNA lysidine(34) synthetase TilS	0.964373	4.13174e-05	0.0244942	0.955045	-1.18926	0.000254672	asTSS	DEJ70_02490	502202	503494	+	1292			17.4055		GATAAAATATTTAATCTCGCCATCACTAGTGCTCTTACTATTATGTTTCATACATGGATAAGCAAACATCTTTCCATCTTTTAGGACTACAGGTAAAGAGT	CTTAATTAAATATTAGTTAACTTTAGCAAATTTTCCTTTATTATACTAGCG	GA	-11.8	WP_006013259.1	OG0000047	ko:K04075	-	R09597	-
asTSS_+_334069_DEJ70_RS01660	DEJ70_RS01660	EVE domain-containing protein	0.963661	1.04227e-05	-0.232001	0.29819	-1.68227	3.16602e-06	asTSS	DEJ70_01670	333832	334230	-	398			22.8084		TTTACCTGTATGATAAAAAAATGCAAGATCGCCTAATTTCATAGCTCTCATGTAATTTTGAGCTTGATAATTGCATACACCATTCCACTGTGTCACCTGCT	ACATGATAATACTCCTTTAATACTTCAACTATTCCAAGTATAACTCTCTCT	TT	-12.7	WP_006014745.1	OG0000538	-	-	-	-
iTSS_+_580746_DEJ70_RS02785	DEJ70_RS02785	helix-turn-helix domain-containing protein	0.960454	1.93797e-06	-3.18149	6.04147e-09	-1.24412	3.06815e-05	iTSS	DEJ70_02795	580029	580940	+	911			11.4624		AGGGAATATAGAAAAATTGACAATCAAGAATCACGAGATGAGCTAAATATATGGGTAGAATTTTTATTGCAAAGAAAGCAAATTTACAAAGAGAAGATTAA	AGTACAAAGAAAATGATTGCGAAGCAGAAAATGAATTATTAAGTTTGGCAA	AG	-4.2	WP_006012424.1	OG0000075	ko:K20480	ko02024,map02024	-	-
pTSS_+_974823_DEJ70_RS04665	DEJ70_RS04665	hypothetical protein	0.939104	0.0133335	0.770605	0.0939576	-1.94102	9.56029e-05	pTSS	DEJ70_04675	974847	975593	+	746	24		585.945	ATTATTTAATATGTGAGGTTTATT	ATTATTTAATATGTGAGGTTTATTATGGCTAAAGTAAGTACTGGTGAAAACTCAAAAAAGCTTAAAGATAGTAAAAATCAGCCCATATCACCAAAAAAATT	TATGTAAAGATACTATTTGACATTGAGCTTTAAAGATATTATGTAATAGCA	AT	-14.7	WP_006012482.1	OG0000165	-	-	-	-
pTSS_+_774071_DEJ70_RS03700	DEJ70_RS03700	exopolysaccharide biosynthesis protein	0.937287	1.74796e-05	-0.241384	0.252407	-1.18468	2.4763e-06	pTSS	DEJ70_03710	774093	774749	+	656	22		580.921	ATATTGTTATTAAAGGGTATCT	ATATTGTTATTAAAGGGTATCTGTGGAAAAAAGTGTGAAATTGACTGAAGATAAAAAATTGGCCTCTGATATTCTAAAAGAGGTTGCAGATACTAATAATA	AATGAATAATCGATATTGAAATATAGCAATAACTATGTTAGTTAGAAGTTA	AT	-19.3	WP_006013843.1	OG0000364	-	-	-	-
iTSS_+_246525_DEJ70_RS01275	DEJ70_RS01275	type IV secretion system protein	0.934462	0.000325585	-0.238686	0.481635	-2.30177	8.73389e-06	iTSS	DEJ70_01280	246232	249105	+	2873			24.3531		ACCAAATTACAGTAATAAGTTAACTGATAATGCTAGTCTTGATGAACGAGAAATATGTGGGGACATAGGCTTTGGAAATAATGAATTCTATAGCAATAGAC	AATCCAAAGAGAGTACTTGTGCCCGCTGTATTTTGTGCTAATGATTTAATA	AC	-15.3	WP_039950782.1	OG0000784	ko:K03201	ko03070,map03070	-	M00333
iTSS_-_1245758_DEJ70_RS06050	DEJ70_RS06050	SsrA-binding protein SmpB	0.91797	3.98955e-06	0.178699	0.391638	-1.12843	8.89496e-05	iTSS	DEJ70_06070	1245696	1246145	-	449			10.6749		GCAACCATAAAGCAGAGAGAGTGGGACCGTGAGAAAAGTAGATTGTCTAAGAATAATTTGTAGTAAAATATGTCTTTAAGTCCAGTTATTTTTAGCATCGG	CAAAAACTAAAATTGCTATTGTTAAAGGAAAAAAACTCTACGATAAGAGAG	GC	-15	WP_006015465.1	OG0000657	ko:K03664	-	-	-
pTSS_+_199874_DEJ70_RS01090	DEJ70_RS01090	porin	0.916845	0.00187539	-0.0175523	0.96544	-2.39564	8.20022e-07	pTSS	DEJ70_01090	199942	201981	+	2039	68		564.286	TTTAAGTTGGATTTTCAACACCTTTATACTACTTATGTTATGATTTTAAAATTTTTTGGGGGCACTTC	TTTAAGTTGGATTTTCAACACCTTTATACTACTTATGTTATGATTTTAAAATTTTTTGGGGGCACTTCATGAAAAAATCTATTTATACTAGAACTGCTCTA	AGTTGCTTTTAAAGTATTGCATTTTACTTTTATTTTCGCTATAAGGTTGCT	TT	-11.3	WP_006015152.1	OG0000609	-	-	-	-
pTSS_+_167804_DEJ70_RS00885	DEJ70_RS00885	lipoyl(octanoyl) transferase LipB	0.915702	0.00630203	-0.250774	0.568775	-1.71334	0.00679641	pTSS	DEJ70_00890	167821	168438	+	617	17		10.0348	AATAAAAGAAATTGAAC	AATAAAAGAAATTGAACATGACGGAATGGCTAATATCTAACCAACTTGTTGATTATAACCATGCTGTAGAATTCATGGAAGCAAAAATTCAACAAATTTAC	AACCTAAGCTTGCTTGAAAGCCAAGGTGCTTATTGAGTAATATAAAGCTTA	AA	-13.2	WP_006015235.1	OG0000152	ko:K03801	ko00785,ko01100,map00785,map01100	R07766,R07769	-
iTSS_-_102040_DEJ70_RS00565	DEJ70_RS00565	2-C-methyl-D-erythritol 4-phosphate cytidylyltransferase	0.893996	5.98043e-05	-0.136724	0.517178	-1.86268	1.0825e-06	iTSS	DEJ70_00565	101824	103029	-	1205			45.0397		ATATAGCGTGTCTAATTTAGATATTACTATGGTTTGTGAAGAGCCTAAAATATCGCCTTACAAAGCAGGAATGAAGGAATTCATATCAAAAATATTAGAAA	AATTCATCTCATTTTCTTGACTTTGCTGCTAAAAAAGCACAGAAAAAAGGA	AT	-15.8	WP_006014527.1	OG0000488	ko:K01770,ko:K12506	ko00900,ko01100,ko01110,ko01130,map00900,map01100,map01110,map01130	R05633,R05637	M00096
iTSS_-_1254851_DEJ70_RS06105	DEJ70_RS06105	elongation factor 4	0.892977	0.0687005	-0.195534	0.768815	-1.80371	0.00793976	iTSS	DEJ70_06125	1254707	1256503	-	1796			56.0684		AACAGCCAAGCTCTATGGTGGAGACGTTACACGAAGGATGAAGCTGCTTGAAAAGCAGAAGAAAGGTAAGAAAAGATTGCATTCTGTGGGAAACATAAACA	GGCGGAAAAATTATTGCTAGAGAAACGATTAACCCGTATAGAAAAGATGTA	AA	-15.8	WP_006015434.1	OG0000652	ko:K03596	ko05134,map05134	-	-
pTSS_+_786007_DEJ70_RS03750	DEJ70_RS03750	pyruvate dehydrogenase (acetyl-transferring) E1 component subunit alpha	0.8783	0.019388	0.237937	0.621464	-2.06749	0.00228487	pTSS	DEJ70_03760	786027	787007	+	980	20		20.802	TTTAATAAAAGAAAGTCAAT	TTTAATAAAAGAAAGTCAATATGAAAGCAGAAAATTTCACTAAAGAACAGGTGATTGGATTCTACAGAAAAATGCTTCTCATACGCAGATTTGAGGAAAAA	TCCATATAGATAGTATTATAAAATGTTAAAAATTTCCGGTATGATCTCAAT	TT	-12.4	WP_006013863.1	OG0000763	ko:K00161	ko00010,ko00020,ko00620,ko01100,ko01110,ko01120,ko01130,ko01200,ko04066,ko04922,ko05230,map00010,map00020,map00620,map01100,map01110,map01120,map01130,map01200,map04066,map04922,map05230	R00014,R00209,R01699,R03270	M00307
pTSS_+_1111085_DEJ70_RS05405	DEJ70_RS05405	phosphatidylserine decarboxylase	0.865865	6.38841e-05	-0.188467	0.456045	-1.10725	1.31985e-05	pTSS	DEJ70_05420	1111107	1111790	+	683	22		148.824	AATGAATTATCGAGAATAAATT	AATGAATTATCGAGAATAAATTATGTGCTTTGGTTTGCCTAATATAAACAGAGAAGGTTATTTATTTATAGTTGTTTCCTTTATCGTAACATGTATAGCAT	GCAGTGAAAAAAAGCTTTTCATGAGAAATTATAAATGATAAATTGTTAATA	AA	-10.1	WP_006012044.1	no_ortho	ko:K01613	ko00564,ko01100,ko01110,map00564,map01100,map01110	R02055	M00093
iTSS_+_464238_DEJ70_RS02295	DEJ70_RS02295	YihY/virulence factor BrkB family protein	0.864339	1.09867e-05	0.376113	0.0361022	-1.14728	0.000107285	iTSS	DEJ70_02305	463528	464343	+	815			10.9059		AGGTGGTGTGATAGTATCGTTACTATTTTTTTATGTGCTAAGTTTGATTTTTATATATGGAGCAAAATTTAATTTTCAGCTAAAATATTTCAATGGATCTT	CAATACTTAAAAGCTTCCTTTGACCAACTGAATTTGATATATGGAAGTTTA	AG	-10.3	WP_039950484.1	no_ortho	ko:K07058	-	-	-
pTSS_-_316028_DEJ70_RS01560	DEJ70_RS01560	hypothetical protein	0.859061	0.000154591	-0.0583601	0.804084	-1.55829	1.83943e-06	pTSS	DEJ70_01570	315640	316005	-	365	23		132.138	AATATTTAAAAGGTATTTGGTTG	AATATTTAAAAGGTATTTGGTTGATGAGCATTCAATTGAACAAGGTTTTGGTTATTGTAGCTTTGTTAAGTTTTATCTTCATGCCATGTTCTAGCAAAGCA	TAAGTGTATTCAGTTCTTGTTTATTGATATAAAAGTTGTTATATTTAGAGA	AA	-16.2	WP_039950758.1	OG0000556
pTSS_-_1307895_DEJ70_RS06365	DEJ70_RS06365	ferredoxin family protein	0.856176	0.000738279	0.239322	0.472039	-1.42358	1.06863e-05	pTSS	DEJ70_06390	1307500	1307877	-	377	18		592.127	GTAAATATACAGTGTTTT	GTAAATATACAGTGTTTTATGACGCATTTTGTTACAGATAAATGCATAAAATGTAAATATACAGACTGTGTGGAAGTATGTCCCGTTGACTGCTTTTATGA	TCTTCATAAAAGGCTTGAATTTCTTATCAATTTAGTGTACCCAAGATAATG	GT	-20.5	WP_039950835.1	OG0000632	ko:K05524	-	-	-
asTSS_-_767460_DEJ70_RS03660	DEJ70_RS03660	redox-regulated ATPase YchF	0.852679	6.57741e-05	-0.263231	0.241237	-1.57199	1.52457e-06	asTSS	DEJ70_03670	766375	767469	+	1094			64.8377		AAACCTAAAGTGCATTATATCACCATCTTGCACTATATAGTCTCTGCCTTCGAAGCGAATTTTCCCTGCATCTTTGCAAGCTAATTCGCTTCCATATTTTA	CAGAGGCCGTATTCCCTGGTTTTTTGGTAGTTAGATGTATACTACACATTA	AA	-24.2	WP_006013808.1	no_ortho	ko:K06942	-	-	-
pTSS_-_1256521_DEJ70_RS06105	DEJ70_RS06105	elongation factor 4	0.851067	1.72622e-06	-0.121086	0.481635	-1.80077	4.78835e-09	pTSS	DEJ70_06125	1254707	1256503	-	1796	18		792.24	ACTTAAATAAGTAGATCT	ACTTAAATAAGTAGATCTATGAACAATATAAGAAATTTTGCAATAATAGCACATATAGATCATGGGAAGTCAACTCTTGCTGATCGTTTGATAGAAGAATG	GAGAGATATAAGTAATTGCTCTTGTAATACTTAAAATGTAAAATAGATCTA	AC	-11.7	WP_006015434.1	OG0000652	ko:K03596	ko05134,map05134	-	-
asTSS_+_213381_DEJ70_RS01135	DEJ70_RS01135	ankyrin repeat domain-containing protein	0.83962	8.41407e-05	-0.244176	0.301597	-1.01218	0.000109815	asTSS	DEJ70_01140	213303	214394	-	1091			40.0057		TCTTGTCAGAGGTGGATTGTCCAGTGGCCTTAAATATTGTTTTCCTTTAATATAACTTACTGCCATAGCAATTAGCGTAGCTATTCCATTACAGTCAATTT	TTTTCACAATTACTAATTGCCGTCTCGACTTTTTTGTCTATAATATCAATT	TC	-15.6	WP_006015122.1	OG0000605	ko:K01425,ko:K06867	ko00220,ko00250,ko00471,ko01100,ko04724,ko04727,ko04964,ko05206,ko05230,map00220,map00250,map00471,map01100,map04724,map04727,map04964,map05206,map05230	R00256,R01579	-
oTSS_-_1425485_DEJ70_RS06885	DEJ70_RS06885	hypothetical protein	0.834584	0.000199213	0.015457	0.95913	-1.20615	0.000704615	oTSS	DEJ70_06910	1424578	1425129	-	551			11.3434		AGAATAATTAAACTGCACTGACTTTAAAGCGAGGTTACAAAAATATGCTAAATCATCAAAATTTAACACGAAAACAAAAAGGTTTGTATTTTCAGCTAAAA	TTTTTTCCAGAACATATGATGAAATTTTTTCTATCGGTGTATACTAACATA	AG	-7.3	WP_039950628.1	no_ortho
pTSSps_-_757172_DEJ70_RS03615	DEJ70_RS03615	hypothetical protein	0.826209	9.39726e-06	-0.187573	0.31249	-3.05456	7.81579e-09	pTSS	DEJ70_03620	pseudo	pseudo	-	695			40.5692		ACTAAGTAAATTGAAATAAGATTATGGATTTTGATAAGGCAGGCAATGCAGAAGACTTATATAACGAAAAACTTCAACTGATATGTAAGACTTATAACAGA	TTTTATCATAATGCTTGATTATTTCCTCCTAATACATGCAAAATTAAAATA	AC	-9.1		OG0000355
pTSS_-_674537_DEJ70_RS03235	DEJ70_RS03235	dephospho-CoA kinase	0.817391	0.00129625	-0.0504173	0.867952	-1.34888	8.30698e-05	pTSS	DEJ70_03240	673939	674517	-	578	20		68.2049	TTTTATAAGAAATTTGCTAT	TTTTATAAGAAATTTGCTATATGATCATAGGTTTAACAGGTGGGATTGCAGTTGGAAAGAGCTTTGTAGCCAATTGCTTTAAAGAATTTGGTGCCGCTTTG	TTCTAGATTTTACTGTATTGATTAATCCGCAACTGGGGTTATAAATATAGT	TT	-17.2	WP_006013234.1	OG0000384	ko:K00859	ko00770,ko01100,map00770,map01100	R00130	M00120
iTSS_-_1032085_DEJ70_RS04970	DEJ70_RS04970	ATP synthase F1 subunit delta	0.815411	0.0132835	0.445235	0.327955	-1.14066	0.00608166	iTSS	DEJ70_04985	1031938	1032489	-	551			46.7396		AGTCAGTAATGTGGTTGATCCTTCTATACTAGGTGGCTTCGTAGTTAGGTATGGTTTTAACTTGATTGATGCTTCGCTTAAGAGTTATTTGGATAGATTGG	GATATAAAAATAATTACTGAATCTTTGAACTTTCTTGGTAAAATAATAAAA	AG	-24.5	WP_006012287.1	OG0000135	ko:K02113	ko00190,ko00195,ko01100,map00190,map00195,map01100	-	M00157
pTSS_+_899168_DEJ70_RS04280	DEJ70_RS04280	ribonuclease J	0.814165	0.00710345	-0.196733	0.587566	-3.36254	2.852e-06	pTSS	DEJ70_04290	899187	900821	+	1634	19		49.8955	TTTTAATAATTTAAAATTA	TTTTAATAATTTAAAATTAATGAACATAAACAAAAATGAGTTTTTATTTCTTCCTCTTGGAGGAGTAGGAAGAATTGGGATGAACGTTAGCCTATATCATT	CAAAAGTGATAAATTCCTTTATTTAAGGTCGAAGTTTTGCTATTCTCACAT	TT	-15.7	WP_006012698.1	OG0000199	ko:K12574	ko03018,map03018	-	-
iTSS_-_881936_DEJ70_RS04215	DEJ70_RS04215	HAD-IA family hydrolase	0.812278	6.42113e-05	0.0909501	0.652724	-1.42095	9.59056e-06	iTSS	DEJ70_04225	881298	881936	-	638			26.0848		ATGAAAAATAGCCCGTTAGCAGTAGTATTCGATTGGGATAATACCTTAGTTGACACTCAAGATAATATTTCTAATGCCATTCAGCATACATTGAGTTCAAT	TCATCAAAATATCATTTACTTATTAACTTAAAATACGTCACAATATAAAAA	AT	-14.5	WP_006012737.1	OG0000204	ko:K01091	ko00630,ko01100,ko01110,ko01130,map00630,map01100,map01110,map01130	R01334	-
iTSS_-_929346_DEJ70_RS04435	DEJ70_RS04435	TrbC/VirB2 family protein	0.799222	0.00048617	-0.16125	0.491067	-2.40272	2.11807e-07	iTSS	DEJ70_04445	929295	929648	-	353			98.8332		AAATGCTTCTTTTATGGAAAAATGTGGAACAGAAGAAACAAAAAATAATTAATATGGCTATTTCTTTCTAAAGCAGACTTGGTGCACAGCTTCAACTATAT	TTTGGCGCTAAAACTATTGTTATAAAAGTAATGGGTGGTATAAACTCTACA	AA	-8.8	WP_006012640.1	OG0000191
iTSSps_+_976014_DEJ70_RS04670	DEJ70_RS04670	hypothetical protein	0.786321	0.000427832	0.291149	0.282803	1.87661	3.73713e-07	iTSS	DEJ70_04690	pseudo	pseudo	+	320			13.312		GAACAGGATGTGTTTGAGGATGCTCTAACAGGAGAAGAACTAGATGAAGAAGAATTTTTTTATGCTGTTGAAAGTTTTAATGAACAGGAAGTTAATGCTAA	GTATAGAGAATAAAATAGAAACGAAAGGTAATGAGATTGATTTAGAGGATG	GA	-13.6		OG0000720
pTSS_+_180154_DEJ70_RS00950	DEJ70_RS00950	succinyl-diaminopimelate desuccinylase	0.785185	5.02878e-05	-0.016169	0.955123	-2.05345	7.7289e-08	pTSS	DEJ70_00955	180177	181373	+	1196	23		90.4925	AATGTTAGTATTTCAAGATTGAT	AATGTTAGTATTTCAAGATTGATATGAAGATTGACCCTGTAGAACTAACTAAGAAATTAATTTCTTTTAAAAGTATAACACCAAAAGACGATGAGGCAATA	TGTGCTGTAATATTTGTTTTAAATATCGCATAGAATGTTTACAATACGGTA	AA	-8	WP_006013980.1	OG0000620	ko:K01439	ko00300,ko01100,ko01120,ko01230,map00300,map01100,map01120,map01230	R02734	M00016
pTSSps_+_1278570_DEJ70_RS06210	DEJ70_RS06210	hypothetical protein	0.77924	3.6316e-05	0.207882	0.280918	-3.41579	4.96031e-10	pTSS	DEJ70_06240	pseudo	pseudo	+	1271			223.557		GTGTCTGAATAACTGTGTGAACTAAGTTTGGAGGAGAATAGTATCAAGAAAGGAGAAAATTATGTGGTTTTACCTTTATTGATGTATTAATTGAGAAGAGT	GGTGGTAAATTTTAGATGAAGATCAGTGGAATAAAGTGGTAAATTCAGAAG	GT	-15.8		no_ortho
iTSS_-_994128_DEJ70_RS04775	DEJ70_RS04775	BolA/IbaG family iron-sulfur metabolism protein	0.77777	0.00087479	0.0494583	0.854181	-1.02337	0.000163376	iTSS	DEJ70_04785	993910	994128	-	218			137.234		ATGACTATTACAATTCATGAGTTAGAGAAAATTATCAAACAATCATTTCCTGATGCTGATATAAAGATCAAGGACCTTGCTGGAGATGATGATCACTACCA	TCTTCACAATAATTAATTGCATATTTTAGACTTATAATTAAAATAAACTGA	AT	-12.8	WP_006012412.1	OG0000149	-	-	-	-
gTSS_+_1183102_DEJ70_RS05745	DEJ70_RS05745	5-(carboxyamino)imidazole ribonucleotide mutase	0.77739	0.00142298	0.182626	0.490034	-1.72784	2.12805e-05	gTSS	DEJ70_05765	1183105	1183605	+	500	3		39.4477	ATC	ATCATGTCTAATACAGAAAAAATGAAAAAGGATGTTGCTGTAATTATGGGAAGCGAGTCGGATTATGGCACTATGGTGCATGCTATTAACCTATTAAAAGA	TTAATTTAAATATCTGTTGCTTCTGAAATACTATTTGGTTAGTAAATAAAA	AT	-13	WP_006015665.1	OG0000685	ko:K01588	ko00230,ko01100,ko01110,ko01130,map00230,map01100,map01110,map01130	R07405	M00048
iTSS_+_787537_DEJ70_RS03755	DEJ70_RS03755	Asp-tRNA(Asn)/Glu-tRNA(Gln) amidotransferase subunit GatB	0.77736	2.99028e-05	-0.219455	0.284618	-1.53612	7.02401e-06	iTSS	DEJ70_03765	787207	788637	+	1430			14.1508		AATAATAATGGAAAAGAAATAAGAATCGCAAGAATTCACTTAGAACAAGATGCAGGAAAGAGTATTCATGAAGAAAGCAAAACTTACGTAGATTTAAATCG	AAATAACCCAATTCTTTGAGCCAATAGTTAAAAATGGTAAAGTGTTTATCA	AA	-3.9	WP_006013868.1	OG0000834	ko:K02434	ko00970,ko01100,map00970,map01100	R03905,R04212	-
pTSS_-_1047311_DEJ70_RS05110	DEJ70_RS05110	elongation factor Tu	0.770588	0.00215443	0.0123472	0.972953	-1.31574	3.21207e-05	pTSS	DEJ70_05125	1046105	1047277	-	1172	34		541.401	ATGTATTTATATTTTAGGTAGAAGAGTTAAAATT	ATGTATTTATATTTTAGGTAGAAGAGTTAAAATTATGACAGCGATAGTAGAAGCATTTGGAAAGCCGCATGTAAACGTGGGAACGATAGGACATGTGGATC	TCCGCTCTTTTTTTTGTTGTATTTATATAAAATCAACATATTATTTATTGA	AT	-17	WP_007301992.1	no_ortho	ko:K02358	-	-	-
pTSS_-_628084_DEJ70_RS03005	DEJ70_RS03005	dUTP diphosphatase	0.768285	0.00593097	0.130239	0.70106	-1.53318	0.000188625	pTSS	DEJ70_03010	627601	628062	-	461	22		51.6095	TTTTCATAACTGGTGAATAAAA	TTTTCATAACTGGTGAATAAAAATGCAAAGAGATAAAATTAAAGTAGAAATAAAAAAGTTATCACATGGCAAAAGCTTGCCTCTTCCCTGTTATGCAACTA	CAAGTAGTTTTCTTATCTTTTACAGGCATAATTTACATGCTACAATCAAAT	TT	-13.5	WP_006014782.1	OG0000450	ko:K01520	ko00240,ko00983,ko01100,map00240,map00983,map01100	R02100,R11896	M00053
iTSS_+_1185140_DEJ70_RS05750	DEJ70_RS05750	DNA mismatch repair endonuclease MutL	0.747394	0.000632723	0.067964	0.787952	-1.22683	0.000162029	iTSS	DEJ70_05770	1183605	1185434	+	1829			24.5759		AGAAGTTCCTGCAATCTTAGGAACAGTAGACACAAAGAGAATGCTCATTGATATAGTGGATAGACTAACAGAAATAGAAGATATATTACCTATAGAGGATA	GAGATGGGTTTTGAGATTGAAATTAAATCAGAAAATAAGATCATAGTAAAA	AG	-14.7	WP_006015662.1	OG0000029	ko:K03572	ko03430,map03430	-	-
iTSS_-_55892_DEJ70_RS00290	DEJ70_RS00290	tyrosine--tRNA ligase	0.734927	8.01262e-05	-0.0646853	0.741634	-1.82277	1.32905e-06	iTSS	DEJ70_00290	55652	56914	-	1262			21.1428		AAAAGAACAAATTGCAAATGGTATACCCTTGATAGACCTGCTGTATGACACCGGTTTTGAACCTTCAAAAGGTGCGGCAAAGCGTTTAATACAAGGCAATG	TCTGCTTTTGAAAATGAAGACAGTTCATTGCTTTCTGGTTACACTATTACA	AA	-19.5	WP_006014381.1	OG0000454	ko:K01866	ko00970,map00970	R02918	M00359,M00360
pTSS_+_460645_DEJ70_RS02280	DEJ70_RS02280	amidophosphoribosyltransferase	0.726913	0.00786045	-0.246061	0.481635	-2.15931	9.79684e-05	pTSS	DEJ70_02290	460662	462047	+	1385	17		21.8429	TTTATTTAATATTTTTC	TTTATTTAATATTTTTCATGCTTGATGAAGTACATGAGGAGTGTGGGGTATTTGGCATAAGTTACAACCAAAGTGCTGCTTTTAACTCTATACTTGCTCTC	ATTAACAAATAAAATTCTTGTAATTTGCCTCTACTAAAGTACAATCAGGCT	TT	-21.8	WP_006013453.1	no_ortho	ko:K00764	ko00230,ko00250,ko01100,ko01110,ko01130,map00230,map00250,map01100,map01110,map01130	R01072	M00048
pTSS_+_458499_DEJ70_RS02270	DEJ70_RS02270	demethoxyubiquinone hydroxylase family protein	0.723943	0.00101477	0.14824	0.532007	-3.34805	1.16942e-07	pTSS	DEJ70_02280	458524	459051	+	527	25		50.0928	AATGCAGAAATAAATGGAGGAGACA	AATGCAGAAATAAATGGAGGAGACATTGGAAAGCAATGTAAAAAAATTGAAAGGAAATTTTTTAGAACAAGCAATTAGAGTAAATCATGCTGGCGAATATG	TATGCATGGAATTTTATTTACTCTATAATATGTTGGTTTATAGTAGTACTA	AA	-10.2	WP_006013459.1	OG0000289	ko:K06134	ko00130,ko01100,ko01110,map00130,map01100,map01110	R04984,R08775	M00128
pTSS_-_966261_DEJ70_RS04610	DEJ70_RS04610	TrkH family potassium uptake protein	0.723038	0.00397834	-0.386084	0.274872	-1.3833	0.00162189	pTSS	DEJ70_04620	964788	966245	-	1457	16		12.6367	TTTTACAGTACTATCT	TTTTACAGTACTATCTATGGAAAATCTCCAAGTTTTACGTTCAATTGCGTTTATTGTGGGAATTTTTCTATTGTTGTTTGGTGTAGCAATGCTTATTCCTG	AGTCAAGAGAAAAAATTAGCAAAGCGGTTGAAATTTTAATAACATATAGCT	TT	-17.2	WP_006012510.1	OG0000172	ko:K03498	-	-	-
iTSS_-_1105572_DEJ70_RS05385	DEJ70_RS05385	DNA topoisomerase (ATP-hydrolyzing) subunit B	0.715048	5.25343e-05	-0.0161189	0.936665	-1.15126	1.24666e-06	iTSS	DEJ70_05400	1105111	1107483	-	2372			170.321		AATTGGGAAGTAGAAGTAAAAGATGAGAAAATTCACATTGCTAAATTGTTTCAAGGGTTAGCAGACAAATATGTATTCTCGCTTAGTATGCTTGAAAGCAA	TGTCTGCTGATGAGATATTAAAATATTTAAAATTGATGTATAGTGAATATA	AA	-12.9	WP_006012060.1	OG0000083	ko:K02470	-	-	-
pTSS_-_871569_DEJ70_RS04145	DEJ70_RS04145	YggT family protein	0.709783	0.000375662	-0.225505	0.402328	-1.25661	0.000244292	pTSS	DEJ70_04155	871275	871553	-	278	16		11.7409	AGTATAAATTAGTAAT	AGTATAAATTAGTAATATGCATCCAATCATATACTTACTTAACTTGTTACTTGATCTTTACAGCTTCATTCTAATATGCTCAGTTGCTCTCGATTTGTTGA	AATTATTGTGGGGCTTGATTTTATACATATCACTACACATAATAGACTTTA	AG	-8.3	WP_006012772.1	OG0000200	ko:K02221	-	-	-
pTSS_-_547424_DEJ70_RS02685	DEJ70_RS02685	UvrD-helicase domain-containing protein	0.706896	3.76944e-05	-0.160233	0.38997	-1.64228	5.26133e-08	pTSS	DEJ70_02695	545488	547401	-	1913	23		271.509	AAGTTATAGTCTATAGGGCTTCA	AAGTTATAGTCTATAGGGCTTCAATGAACGATTATCTCTCACTGCTAAATCCAGAGCAACAATTAGCTGTAACTAACGTGAATGGACCAGTTTTGATACTA	TCTATTCAATAAAATCTTTACAATATTTGGATCATAGGTTTAACTTTACGA	AA	-12.4	WP_006012922.1	OG0000233	ko:K03657	ko03420,ko03430,map03420,map03430	-	-
iTSS_+_268151_DEJ70_RS01335	DEJ70_RS01335	hypothetical protein	0.704643	5.32743e-05	-0.440701	0.00929188	-2.88464	1.74965e-08	iTSS	DEJ70_01340	266180	268951	+	2771			35.7764		AAGTACTTAGAAGATGAGCGAAAGATAAAAGGAGAAAAGCATCCAAGTACAAAATTAATAGAGAAGCACTTGAAAAATAACCAAGAAATTCTGAAAACATT	AACAACCTATGCTATTGAGAAAAATAATAGAAGGGAGTAAGGATTTAAATA	AA	-9.9	WP_006014998.1	OG0000587
iTSS_+_238786_DEJ70_RS01255	DEJ70_RS01255	type IV secretion system protein VirB3	0.703719	4.37897e-05	-0.354997	0.0391393	-1.81407	8.56941e-07	iTSS	DEJ70_01260	238550	238846	+	296			17.1945		AAAATGTTCCAAATGTTTAAATCGGTTTTATCATGGAGCCAATTCTTATGACATTACTTGATGTTATGCAATGTTGAGATTTAGAGCTATTCAATCAAAGA	GCTTCTGCAAAGGAACCGTTGTTTATTGAGTTATTTATGGTAAAGTTGGGA	AA	-14.6	WP_006015054.1	OG0000595	ko:K03198	ko03070,map03070	-	M00333
pTSS_+_347008_DEJ70_RS01725	DEJ70_RS01725	BON domain-containing protein	0.69847	0.000169821	-0.0255829	0.902059	-1.62927	1.93501e-07	pTSS	DEJ70_01735	347037	347636	+	599	29		215.448	ATTAAGGCTCTAAACTCTGGAAATTAATA	ATTAAGGCTCTAAACTCTGGAAATTAATAATGAGATTAATAGCAAGCTTCTTACTCGCAATTTTTCTGATTACACAGAGTGGCTGTACGACTCTTGTAAGT	ATTCAATTTATAGTATTTACACAATAAAAAAAGCTTATTAACATTCTTTAA	AT	-17.2	WP_006014710.1	OG0000532	-	-	-	-
pTSSps_-_1247166_DEJ70_RS06055	DEJ70_RS06055	ankyrin repeat domain-containing protein	0.685828	0.00719699	0.492725	0.112035	-2.91443	2.46463e-06	pTSS	DEJ70_06070	pseudo	pseudo	-	449			37.2633		TTTTAATAAGTAGTGGAGATTATGACGCTTGATGATTTTCTAAAAATGCTTGAAGAAATAAATGATACTTCAGGTTTAAGCAAGAACAACATAGTTGAAAG	AAAATAAAAAGTTCTTGATTTTTGTGTCAAAGAACATAATAACCAAGTTAT	TT	-14.5		OG0000661
pTSS_+_109027_DEJ70_RS00595	DEJ70_RS00595	elongation factor P	0.683957	0.00240173	-0.270191	0.36635	-1.69967	5.40139e-06	pTSS	DEJ70_00595	109047	109613	+	566	20		74.2902	ACCAAATTAAAAGTGTAATT	ACCAAATTAAAAGTGTAATTATGGCAGAAAGGGCTAATGATATCAGGCCAGGTCAGGTACTAGAACATAACGGTGGATTGTTTTTGGTTGTAAATATTATG	TTGGCCAATAAAAATTTTGATATTTGTATAAAGTTATTTATAATAACCAGA	AC	-13.1	WP_006014544.1	OG0000491	ko:K02356	-	-	-
iTSS_-_1040683_DEJ70_RS05045	DEJ70_RS05045	50S ribosomal protein L24	0.681622	3.24785e-05	-0.317854	0.0422745	-2.46972	3.82867e-08	iTSS	DEJ70_05060	1040446	1040763	-	317			27.1155		AGTTATAATACGTGATGCTAAAAAGAAAGTAGTTATTTCTGGAGTAAATGTGTGTAAGAGACATACTAAACCAAGAGCTGGTAGTGGTGGTGGTATATTGA	ATTATAGTTTTAACTGGTAAAGATAAGAGAAAAATTGGTAAGGTAATTAAA	AG	-17.3	WP_006012245.1	OG0000116	ko:K02895	ko03010,map03010	-	M00178,M00179
pTSS_+_1189275_DEJ70_RS05775	DEJ70_RS05775	collagen-like protein	0.673148	0.000257121	-0.208399	0.327725	-1.4803	4.71261e-07	pTSS	DEJ70_05795	1189530	1193714	+	4184	255		164.448	GAGGGTTTTTCTGTAGATTAATAAAATTTACCCCTATACTGAAAACGTTTCCAGCGAGATTATGGAAGAACTGGAGTGGTAAGAAGTTCGATAATACAAAGCATTTTTATGCTCAGTTGTAAAAAAACAACTTTCTTTCACAAATTAGTTTATGAGTAAATTAGTATAAAGCATAATCATATTTACTTATCATCATTATTAATCAATAATTAATACCCATAAATTAACTATATCTAATCGCAAAGGGAGGTGGAG	GAGGGTTTTTCTGTAGATTAATAAAATTTACCCCTATACTGAAAACGTTTCCAGCGAGATTATGGAAGAACTGGAGTGGTAAGAAGTTCGATAATACAAAG	TCATGAAAAAATTGCTTGGCAAATTTAACTAGCTTCTTTATCCTGAGGGTG	GA	-14.7	WP_006015648.1	OG0000031	-	-	-	-
iTSS_-_1089288_DEJ70_RS05330	DEJ70_RS05330	phosphomannomutase/phosphoglucomutase	0.66822	2.72312e-05	-0.419297	0.00512155	-2.69127	5.04607e-09	iTSS	DEJ70_05345	1089145	1090503	-	1358			44.3613		GATAATAAAGGTTGGTGGCTTCTTAGAGTATCAAATACGCAAAACTGCATTACAGCAAGATGTGAAGGAAATACCTTAGAAGATTTTGAACTCACTAAAAA	TAAAGCAGAAAAATATTGTATTTTCAGAGCTTGATGGTATTAAGGTAACCG	GA	-16.9	WP_039950186.1	OG0000730	ko:K01840	ko00051,ko00520,ko01100,ko01110,ko01130,map00051,map00520,map01100,map01110,map01130	R01818	M00114
pTSS_+_1219620_DEJ70_RS05920	DEJ70_RS05920	peptidylprolyl isomerase	0.667615	1.59229e-05	-0.270302	0.0467581	-1.34209	8.73294e-08	pTSS	DEJ70_05940	1219644	1221443	+	1799	24		191.148	AAGTGTTAGTTAACTGAGTTTACA	AAGTGTTAGTTAACTGAGTTTACAATGAGTATTAGAAATTTTTTTACCAAGGCAATCGTTCTTCTTTTAGTTTGCTTATTAATCTTTATGGGGATTGGCAA	CTAATTTGTTAATAGATTTACAAAGATTAAATTATTGCTATTCTAAATTTA	AA	-10.6	WP_006015543.1	OG0000668	ko:K03770	-	-	-
pTSS_-_195723_DEJ70_RS01060	DEJ70_RS01060	3'-5' exonuclease	0.664578	3.10925e-05	-0.327961	0.0270806	-2.10232	2.39649e-08	pTSS	DEJ70_01060	195085	195705	-	620	18		46.1027	ATAAAACATATTAAACTT	ATAAAACATATTAAACTTATGAGAATATTTATATATAAAGACGATCTGCCAGCCAGTGCAATACCGAATGATATAAAATCTATAGCTGTTGATACAGAGGC	CTATGATCTTTTCGTATACTTAAAACTCATTTTTGATTATTGTATGTGTCA	AT	-9.1	WP_006015167.1	no_ortho	ko:K03684	-	-	-
iTSS_-_459634_DEJ70_RS02275	DEJ70_RS02275	hypothetical protein	0.659364	0.0010165	-0.192285	0.481635	-1.54158	5.22629e-06	iTSS	DEJ70_02285	459179	460411	-	1232			46.8181		AAGTATCCACAAGGTAGTATTGTTGAAACTGCAAGAACTTTAAATAATGAAAAAGCTAAGGATTTAGAAGTTGGCATATTTCAGATTGAGGAAAGTATAGT	CTGATAAATATGATCTTGAAGTAGAAGTAGATAATAAATATTTTTATATTA	AA	-12.9	WP_006013456.1	no_ortho	-	-	-	-
pTSS_+_850871_DEJ70_RS04050	DEJ70_RS04050	peptide chain release factor 1	0.658212	0.00590347	0.194266	0.481635	-3.1027	7.04387e-07	pTSS	DEJ70_04060	850907	851998	+	1091	36		41.9503	ACTTACTTAAACAGCTGAAAACTAGACCTGTACTAT	ACTTACTTAAACAGCTGAAAACTAGACCTGTACTATATGGATATAGAGAATAATTTACAAGACTTAAAAAAAAAGTTTTCTGATGTAGAGAGAAATCTGGA	ATTATAGTGTTATTGCTTGATATAAGAAATTTTTTATTTCAGTATATATTA	AC	-11.8	WP_096560709.1	OG0000213	ko:K02835	-	-	-
asTSS_+_1180649_DEJ70_RS05720	DEJ70_RS05720	DUF4040 domain-containing protein	0.652758	6.22439e-05	-0.18708	0.328363	-1.41322	6.18658e-06	asTSS	DEJ70_05740	1180405	1180932	-	527			12.989		AAAGATAATATAAAAAAAAGTGTGGCGGGGCTATGAGATAAATTTGCTTTGTGATTCTTTATCAAAGAGAGTGCTGCAAACGTAAAGACTGTGCTCAATCC	GACTGCCAAAATCTGGCAATTGAATCATAAAATATGATAAACATGCAGTCA	AA	-17.2	WP_006015680.1	OG0000029	ko:K05566	-	-	-
iTSS_-_1155674_DEJ70_RS05590	DEJ70_RS05590	quinone-dependent dihydroorotate dehydrogenase	0.643011	0.00251088	0.235845	0.43508	-1.81708	3.36938e-05	iTSS	DEJ70_05610	1154634	1155701	-	1067			17.1241		AAAGTGTTTTACAAAATGATATTACGTAATTTATTGTTTTTACTGCCGCCTGAAATTGCTCACTCCTTGGTAATAACGGCGTTAAAAAAGATGCCCTGTAG	GCTTTCTAAGTTATTCTTGTTGCATGGTAAAAAATAAACTAAAAATAAGCA	AA	-13.3	WP_006015737.1	OG0000703	ko:K00254	ko00240,ko01100,map00240,map01100	R01868	M00051
asTSS_-_331503_DEJ70_RS01645	DEJ70_RS01645	hypothetical protein	0.637925	0.000538829	-0.638005	0.0030098	-1.89222	3.17976e-06	asTSS	DEJ70_01655	331397	332533	+	1136			18.1496		TTTTGATGTTGTAAGTCCTTAATTTTATTACTAATTTTTAATTTAGAATATGAGAAAAAGAAGAATACTAGAATTAGTAGTAAAACTATTTCATACAAAAA	AAATATAAAATCCATCATTTACAGTATCTATTAAATTATTTATGATAACAT	TT	-13.67	WP_006014755.1	OG0000523	-	-	-	-
pTSS_+_907229_DEJ70_RS04325	DEJ70_RS04325	DUF721 domain-containing protein	0.637541	0.000262403	-0.165219	0.444791	-2.08641	2.1287e-08	pTSS	DEJ70_04335	907246	907569	+	323	17		230.948	TTTTAAGCACTGGAAAG	TTTTAAGCACTGGAAAGATGTTTAAATATAGCGGGCCAAAGAAATTAAAATCTATAATAGAAAACTATGCATTAAAATGCATGAAAAATAAGATCAGCAAA	TGAAAACAATAAGTTAGTTTTTTGTATAAGAAAGTTGTAATATAATTTAAT	TT	-12	WP_006012687.1	OG0000196	-	-	-	-
asTSS_-_662587_DEJ70_RS03170	DEJ70_RS03170	threonylcarbamoyl-AMP synthase	0.632855	0.00950509	-0.822574	0.00646046	-2.18815	5.2487e-06	asTSS	DEJ70_03175	662321	662908	+	587			52.4282		TTGAAGTGGTAAAATATAGGTCATTGGTCCAGGAGAAAAATAGTTTATTAAATCGATATACTCTTCCTTTACCTTTGCTATATTTATCAAACTATCAATAT	CTTATGCCTATACTATCTTTAAAGAACTCATTTGGTAATATACTGTTATCT	TT	-17.9	WP_006013379.1	OG0000278	ko:K07566	-	R10463	-
pTSS_-_115039_DEJ70_RS00610	DEJ70_RS00610	ankyrin repeat domain-containing protein	0.63074	0.00521355	0.721292	0.00578361	1.19645	3.26258e-05	pTSS	DEJ70_00610	111855	115016	-	3161	23		719.872	AGTTAATAGTTAGGGGGTAAAAC	AGTTAATAGTTAGGGGGTAAAACATGGGTGGTTGGAATTTATCTGCTGGGCTTATGTCACCAGCAGTAGATACTGCAGAAAAAGAAAAGGAACGTCGTCAT	GACTCAATAATTTGCTTGGCAAAATTTCTGTTTAATGCTATAATTAACTTA	AG	-17.1	WP_006014552.1	OG0000492	-	-	-	-
pTSS_+_621871_DEJ70_RS02970	DEJ70_RS02970	protein translocase subunit SecF	0.626663	0.00248719	-0.134125	0.584424	-2.11218	6.02291e-06	pTSS	DEJ70_02975	621885	622757	+	872	14		21.0787	TTTAAGTAGGAAAT	TTTAAGTAGGAAATATGGCAATTAGACTTATTCCAGATAATCTTGATATAAAATTTAGTAAATATAGAAATTTGACAGCACTTGTTAGCGTTATTCTTATC	GCTAAGAGAAAATAGCTAGTCGATTGCTTAAAAAGTATATAAAATCACAAT	TT	-9.2	WP_006014812.1	OG0000068	ko:K03074	ko03060,ko03070,map03060,map03070	-	M00335
iTSS_-_1040517_DEJ70_RS05045	DEJ70_RS05045	50S ribosomal protein L24	0.622467	0.00154676	0.0737222	0.753096	-1.44622	1.46717e-05	iTSS	DEJ70_05060	1040446	1040763	-	317			33.8776		AAAGTAGGATTTAAGATTATAGATGGTAGAAAAGTGCGTTTTGCAAAAGTTTCTGGAGAAGTAATAGATTAGGTTGATATGTTTAAACAATTGTATAAAGA	TTGATGTATCCAATGTTGCAATATTGGATCCTAAGTGTAAAACTCCAACTA	AA	-9.3	WP_006012245.1	OG0000121	ko:K02895	ko03010,map03010	-	M00178,M00179
asTSS_+_1463692_DEJ70_RS07055	DEJ70_RS07055	UDP-glucose/GDP-mannose dehydrogenase family protein	0.620536	0.000633206	-3.00747	4.94621e-08	-0.31005	0.197502	asTSS	DEJ70_07080	1463182	1464489	-	1307			10.1335		TGACAAATCTTTAGGAAAACATGATCCTCCAAATCCTGGACCAGCTTTGAGAAATTCCTTACCTATTCTGTGGTCCATTCCCATACTGTTAGCTAAAAGGT	TTTAAAATTTGTAGCTTGACATTGTGATCTTCAGCAAGCCTTATTAAAGCT	TG	-13.9	WP_039950634.1	no_ortho	ko:K00012	ko00040,ko00053,ko00520,ko01100,map00040,map00053,map00520,map01100	R00286	M00014,M00129,M00361,M00362
pTSS_-_686322_DEJ70_RS03290	DEJ70_RS03290	ribonucleotide-diphosphate reductase subunit beta	0.618777	0.00350759	0.015948	0.957715	-1.99279	5.87025e-07	pTSS	DEJ70_03295	685309	686298	-	989	24		127.913	ACTTTAGAAAATAATAGGTGTCTT	ACTTTAGAAAATAATAGGTGTCTTATGTCATTGTTAGAAGCAGATCCAATATACAAACCTTTTAATTACCCTTGGGCGTATGATGCGTGGCTGCAGCAACA	TTCAAAAAAGTTAAATTGACTGATTCTCAATATCACTTAATATAATAATTA	AC	-13.4	WP_006013958.1	OG0000385	ko:K00526	ko00230,ko00240,ko01100,map00230,map00240,map01100	R02017,R02018,R02019,R02024	M00053
iTSS_+_1229029_DEJ70_RS05965	DEJ70_RS05965	IS3 family transposase	0.617985	0.000845154	-0.00771257	0.977169	-1.24273	7.29916e-06	iTSS	DEJ70_05985	1228173	1229030	+	857			68.8989		GAAAAAAACGTCTTAACTACCTGTCTACTTTTTCTGGGTAAGGTCACCTAATGTGCAAAAAAATTTCAATAATCAGCAATAGTATAGAAATCCAAAAAACA	TTCTACTATTAACTATTGCATTCCTGAAAAATTTGATTCATCATTTTCATG	GA	-5.9	WP_129827296.1	OG0000003	ko:K07497	-	-	-
iTSS_-_402175_DEJ70_RS01965	DEJ70_RS01965	ankyrin repeat domain-containing protein	0.616553	0.00076101	-0.186733	0.449243	-1.40247	7.19776e-06	iTSS	DEJ70_01975	401239	402222	-	983			33.5336		ATCTAACCTGCTTGCTGCAGAACAGCCTGAAGAAAATAAAAATGAAAGCAGTATAAATCAAGAAGACGTATCGAAAAGCAACACTGATGCTGAAAAAACTT	TTTATGAAGAATACTTTATATTTCATACTATTAGTTGCTATATTTTTATCA	AT	-12.2	WP_006013597.1	OG0000003	-	-	-	-
pTSS_-_218946_DEJ70_RS01160	DEJ70_RS01160	5'/3'-nucleotidase SurE	0.616063	0.0157839	-0.243882	0.481635	-1.54495	8.82393e-05	pTSS	DEJ70_01165	218120	218890	-	770	56		62.7256	ATTATGAAAAGAAACTTAAAATCTCATCAGTATACTTTGATGGATGAGTATTGAAT	ATTATGAAAAGAAACTTAAAATCTCATCAGTATACTTTGATGGATGAGTATTGAATATGATAATACTGATAACAAATGATGACGGCTTTGAAAGTGAAGGA	TTCTAATTTTTCCTTATTGATTTGTAGCAGATTCTTTGTTAAAGTCCATGA	AT	-12.2	WP_006015109.1	OG0000603	ko:K03787	ko00230,ko00240,ko00760,ko01100,ko01110,map00230,map00240,map00760,map01100,map01110	R00183,R00511,R00963,R01126,R01227,R01569,R01664,R01968,R02088,R02102,R02323,R02719,R03346	-
pTSS_+_453197_DEJ70_RS02245	DEJ70_RS02245	MFS transporter	0.603292	0.000427308	-0.555745	0.00368337	-2.34797	2.1524e-07	pTSS	DEJ70_02255	453214	454416	+	1202	17		24.7465	AAATTACGGAAGATTTT	AAATTACGGAAGATTTTGTGCAACAAATAACAAAAGTAATACTATCAAGTTTAATTTGTAACACTTTGTTGTGGTATGATCACATGCTTTTCAGCCATCTA	TTACATAATTCACGTTTGAAAAAGTAAGTAATATTACTATAATATCAAACA	AA	-12.7	WP_006013471.1	OG0000294	ko:K03762	-	-	-
pTSSps_+_798893_DEJ70_RS03800	DEJ70_RS03800	hypothetical protein	0.59332	0.00123038	-0.105378	0.610174	-2.20887	2.17674e-07	pTSS	DEJ70_03815	pseudo	pseudo	+	1166			48.6756		ACTTAGTTGTGAGGTAATAATGTTTGGTAATTCATATGATAATAAAATTGAAGAACAAAAAGATGATTATCATGACTTCATTCAAAGGTTTTTGTTTTTGC	TGTAAGTTTATTGATTGATGTAACTTAGCATTCGTATTACTATACTAATTA	AC	-11.7		OG0000372
iTSS_+_1247249_DEJ70_RS06060	DEJ70_RS06060	Na+/H+ antiporter subunit E	0.581908	0.0857823	-0.138408	0.772973	-3.28185	0.000254645	iTSS	DEJ70_06080	1247249	1247770	+	521			17.4684		ATGAAAGTCAGGCAAAATATTAAGTTTTTTTCTCTATCATTTGTGATTTTGTCTTCTCTATGGATTACATTGTCTGGTTATTTCGAGCCTTTTTTTATTCT	TCAAGAACTTTTTATTTTCCTAAAAAATCATTTAAGTTATACTCCAAATCA	AT	-11.6	WP_006015458.1	OG0000840	ko:K05569	-	-	-
pTSS_+_1074148_DEJ70_RS05260	DEJ70_RS05260	phosphate ABC transporter permease subunit PstC	0.580845	0.021498	0.145173	0.66332	-1.51324	0.00137431	pTSS	DEJ70_05275	1074238	1075326	+	1088	90		14.0536	AACTATTTATTTTAAATTATTTTGCTCTATTGTCAAATAATGGTCAACTTCTATGGCATTCTTGTTGAATAAAATTTGATATATGGAAAA	AACTATTTATTTTAAATTATTTTGCTCTATTGTCAAATAATGGTCAACTTCTATGGCATTCTTGTTGAATAAAATTTGATATATGGAAAAATGAATTTAAT	TTTTAAATTTTTTGGTTGAAGTGTTCTTTTCATTGTTTTTATATTAATATA	AA	-18	WP_006012141.1	OG0000716	ko:K02037	ko02010,map02010	-	M00222
iTSS_+_1060756_DEJ70_RS05190	DEJ70_RS05190	TenA family protein	0.580222	0.00145717	0.105663	0.610174	-1.90213	8.68713e-07	iTSS	DEJ70_05205	1060345	1061004	+	659			36.4914		GATAATATGAGAAATAAAATTAAAAAAAATAATAGGTATAAGGATTGGCTTGATTTTTTTGGCGGTAGTTTTATGGAATCTGGATGTGTTGCTTTGGAAGA	AAGCTGTAACAGTTCTTTACTCTTGCCATTTCATATATAAAATTGTTGTTG	GA	-8.2	WP_006012167.1	OG0000102	ko:K03707	ko00730,ko01100,map00730,map01100	R02133,R09993	-
pTSS_-_133734_DEJ70_RS00680	DEJ70_RS00680	acyl carrier protein	0.58002	0.00467814	-0.0793927	0.748862	-1.63259	8.52907e-07	pTSS	DEJ70_00680	133452	133712	-	260	22		1988.57	ATAGGTTATTTTTTAGTAAGAA	ATAGGTTATTTTTTAGTAAGAAATGAACGGATTGGCAAAAAGCACTAGAGAAGATATAGAAGAAAAAGTAAAGAAGATTATACTAGAGCACATCAGTAAGG	ATAATCATAAAAGCTATTGCAAACATCAAAATTTCTTATAACATCAGAGAA	AT	-5.9	WP_006014600.1	OG0000502	ko:K02078	-	-	-
iTSS_-_225491_DEJ70_RS01190	DEJ70_RS01190	5-(carboxyamino)imidazole ribonucleotide synthase	0.578758	0.000256197	-0.171145	0.367846	-3.53136	1.84181e-09	iTSS	DEJ70_01195	224885	225961	-	1076			56.6031		AGGACAATATGTGATTGAAAATGATTCTGAACTGAAGCAATTTGCTTCCTTCGATTGGAATAAAGAGTACATTCTTGAAGCAAGTGTTGATTTACTGAAAG	TTTAGCTATCCAGTGAGGCTAAAAACAACAGAAATGGGTTATGATGGAAAA	AG	-15.8	WP_039950789.1	OG0000784	ko:K01589	ko00230,ko01100,ko01110,ko01130,map00230,map01100,map01110,map01130	R07404	M00048
pTSS_-_507840_DEJ70_RS02505	DEJ70_RS02505	hypothetical protein	0.57757	0.0126864	0.259493	0.445742	-1.439	2.65595e-05	pTSS	DEJ70_02515	506807	507808	-	1001	32		136.494	GGCAAAATAGCATATAAAAGTTGAGGCTAATT	GGCAAAATAGCATATAAAAGTTGAGGCTAATTATGAATGTTAACGAACGAAAGGATTTACAACAGGAGTTATTAGGAATTGTTTTCAATATACTAGTAGAA	TTTAAACGAGAATTATTGCATATATATTACCTATTTGGTAAAGTTATTTTG	GG	-8.5	WP_129827255.1	OG0000255
pTSS_-_971680_DEJ70_RS04640	DEJ70_RS04640	30S ribosomal protein S2	0.567726	0.00632297	-0.266011	0.339715	-2.14266	2.14066e-07	pTSS	DEJ70_04650	970785	971600	-	815	80		310.461	AACTTAATTTCACACATGGCTTATGCAAGTAGTCCCGTTAGGGTTATGCCATGGAGGATAGACTATTTGGAGGAGTAAAT	AACTTAATTTCACACATGGCTTATGCAAGTAGTCCCGTTAGGGTTATGCCATGGAGGATAGACTATTTGGAGGAGTAAATATGACAAATTTGCCTAAAGTC	GTCAATATTTTTTGTTTGCGCTTTTTTGTCTTTTTTATTACTATGTAAATA	AA	-20	WP_006012492.1	no_ortho	ko:K02967	ko03010,map03010	-	M00178,M00179
pTSS_+_907601_DEJ70_RS04330	DEJ70_RS04330	50S ribosomal protein L28	0.564208	0.00181803	0.045046	0.833713	-1.04383	9.69728e-06	pTSS	DEJ70_04340	907624	907938	+	314	23		3078.39	ATAGGATAAATTGGTATATTGAA	ATAGGATAAATTGGTATATTGAAGTGAGTAGAATTTGTGAGTTAACAAATAGAAAAAAGTCTTTTGGTAATAAGGTATCGCATTCAAATCGTAAAACAAAG	AATCAAGCAAGGGAGTTGACTATTTAACTATATAAGGTTAACCTAGTTACA	AT	-8.9	WP_006012685.1	no_ortho	ko:K02902	ko03010,map03010	-	M00178
iTSS_-_710868_DEJ70_RS03400	DEJ70_RS03400	CCA tRNA nucleotidyltransferase	0.563642	0.00877966	-0.297519	0.343969	-1.097	0.00147438	iTSS	DEJ70_03410	710705	711922	-	1217			17.6816		ACATTCCAAAATTTCCTTTATCTGGTGATGATTTAATAACTATAGGTCATCAACCAGGAAAAAATTTAGGTAGAAATTTGGAATTGCTACGACAACACTGG	TGAGTCTGGAATAAATGTTGATGAGTATATTTCATTTGCTAAGATGTTTAA	AC	-23.3	WP_096560729.1	OG0000822	ko:K00970	ko03018,map03018	-	-
iTSSps_-_450906_DEJ70_RS07230	DEJ70_RS07230	hypothetical protein	0.563596	0.00062345	0.010331	0.962395	-2.08345	2.219e-07	iTSS	DEJ70_02230	pseudo	pseudo	-	611			30.308		TCTGTCGTATGTGCACTGCATTTTTTTCTAATCTTTTTTACACAGGAGGATTTTATGTCCAGAATTCCAGATACTTGACCTTTACTTTAGCTAAAAACCAA	AATTCATTAATGTAGTGTGTCTTCTTCAGTGTATACACATATACTTAATCT	TC	-9.1		OG0000298
pTSS_+_66902_DEJ70_RS00365	DEJ70_RS00365	complex I NDUFA9 subunit family protein	0.559934	0.014828	0.187083	0.490106	-1.31316	6.52461e-05	pTSS	DEJ70_00365	66911	67876	+	965	9		110.433	GTTAAGTTA	GTTAAGTTATTGGAAGTTTTAACTGTGATAAAACGTATAGTTATTTTTGGTGGAACGGGATTTATAGGAAAACACATCGTAAGACGCTTGGCAGCGGCGGG	TGCAGGAATTTACAATAGAATATTAAATAAAACTATTGTATTAATTTAAAG	GT	-14.2	WP_006014424.1	no_ortho	ko:K00329,ko:K00356	ko00190,map00190	R11945	-
pTSS_+_757276_DEJ70_RS03620	DEJ70_RS03620	2-oxoglutarate dehydrogenase complex dihydrolipoyllysine-residue succinyltransferase	0.553248	0.00590347	-0.246318	0.364804	-1.61099	9.65605e-07	pTSS	DEJ70_03630	757301	758473	+	1172	25		796.323	GAAAGTTTTATGTAGAAGTTATTTT	GAAAGTTTTATGTAGAAGTTATTTTATGAGCAAAATTATAGAAATTAGAGCGCCAAAAACTCTTGGTGGTGAATCGGTTACGGAAGGTATAGTAAAAATAA	CTAATGAATTTATTAGTTTATTTATGTTTCTTTTCATGTATAAATTTATAG	GA	-11.8	WP_096560682.1	OG0000356	ko:K00658	ko00020,ko00310,ko01100,ko01110,ko01120,ko01130,ko01200,map00020,map00310,map01100,map01110,map01120,map01130,map01200	R02570,R02571,R08549	M00009,M00011,M00032
iTSS_-_1300462_DEJ70_RS06320	DEJ70_RS06320	hypothetical protein	0.551751	0.000741697	-0.0511467	0.796365	-1.23068	6.59577e-05	iTSS	DEJ70_06340	1299769	1300710	-	941			11.4225		AATTGATAATAAACGACTAATAAAAAAAATGTTGAACTTAGTTGAAAAGAATATAAAAAACAATCCGGAAGGGCAGCAAGTTCTTTTAAAGAGTTTAGTTA	ATTAGTAGAAAAGTAGGGCAGATCGAAACAATTTTGGCTATAGTCTCATTA	AA	-11.3	WP_129827301.1	OG0000003
gTSS_-_1014987_DEJ70_RS04885	DEJ70_RS04885	hypothetical protein	0.551708	0.0483944	0.0712817	0.858438	-1.62109	0.00207035	gTSS	DEJ70_04895	1014236	1014706	-	470	281		14.8798	ATTAGAATAATAAAAGAACCTCTGAAAGTAGAAAAATCATGTTGGGGATAAATAAGGTTTTCAAATTCGAGAAAAATTTTTCAAAAATTGAAGATTTTTTGGACGAAAATTTTCCAAATCTTGTATATATATGTACTCGGCAATTGAAAGATTTGGCAAACAAACTGGCTGTAAAAGAGTTTTCATGTTAGTTCTTAGTTGTAAAATTTCGAAAATTAAAGATTTTTTGGACGTAATTTTTTCAAATCTTGTATATATATGTACTCGGCAATTGAAAGGAA	ATTAGAATAATAAAAGAACCTCTGAAAGTAGAAAAATCATGTTGGGGATAAATAAGGTTTTCAAATTCGAGAAAAATTTTTCAAAAATTGAAGATTTTTTG	TAATACATATATAAAAATATACACATATATAAAAACATATAAAATATCAGA	AT	-11.7	WP_006012353.1	OG0000107	-	-	-	-
pTSS_-_333356_DEJ70_RS01650	DEJ70_RS01650	succinate dehydrogenase iron-sulfur subunit	0.550661	0.0167185	0.126915	0.66492	-2.53402	5.16857e-06	pTSS	DEJ70_01660	332537	333325	-	788	31		28.6569	AAAGGGGTTTTAGCTGTAAAAGGTAAGCAAT	AAAGGGGTTTTAGCTGTAAAAGGTAAGCAATATGGTTCAGTTTTCTTTACCAAAAAATTCTAAAGTTAATAAAAAGGGCAAGGTTTATCCTACTCCGACTG	TTTGAAAAGGAAAAGTATGGTAGATAATACCAAAATATGTTATTTACAAAA	AA	-13.1	WP_006014752.1	OG0000522	ko:K00240	ko00020,ko00190,ko00650,ko00720,ko01100,ko01110,ko01120,ko01130,ko01200,map00020,map00190,map00650,map00720,map01100,map01110,map01120,map01130,map01200	R02164	M00009,M00011,M00149,M00173,M00374,M00376
iTSS_-_1180113_DEJ70_RS05715	DEJ70_RS05715	Na(+)/H(+) antiporter subunit B	0.545111	0.00173867	-0.0850821	0.666243	-1.47323	6.18179e-07	iTSS	DEJ70_05735	1179996	1180412	-	416			178.402		AACTAACAGTAGGACAGGTCAAAAATTGGGTATTTTCTTAGTGGAGCTGGGTGTATTACTTACCGTCTCTTCTTCCATGTTAATCATATATATAAATTTTG	ATTGTAACAGTTTTGTTTGACCAAAATTTTTTATCCTATAGTATATTGTCA	AA	-13.5	WP_006015683.1	OG0000690	ko:K05566	-	-	-
iTSS_-_959200_DEJ70_RS04580	DEJ70_RS04580	type IV secretion system protein	0.540266	0.00737265	-0.0794973	0.753338	-1.86967	1.62767e-06	iTSS	DEJ70_04590	959152	959832	-	680			67.4395		GTTAGGGTTTCAAGTTATTTCATATAGAGTAGATGATGAATATGTGTAGGATATTGTTAGTTTTAGCTTTACTAATAAGTGGCAACTTAAATGCATCTATT	TATAAATATGCATCGCTTGAAATGAATGATCAGCAAAGATATATTAACCCG	GT	-13.8	WP_006012531.1	OG0000736	ko:K03203	ko03070,map03070	-	M00333
asTSS_+_983243_DEJ70_RS04710	DEJ70_RS04710	arginine--tRNA ligase	0.540208	0.00321301	0.10192	0.634957	-1.65606	1.81979e-06	asTSS	DEJ70_04720	981544	983244	-	1700			51.272		ATTCACTATACTGCTATAAAATCTATAGCAGTATAGCAAATAAGTGGGGCTAGTTGAAGTTATGATTTTCTCTCTACTCTTTGTTTGGTGTAAGGCAACCT	ACTCATTTAATTTGCTGGAAATTAGAGAGGAAATCTGCTTGAAAATGTTCA	AT	-27.1	WP_006012455.1	OG0000153	ko:K01887	ko00970,map00970	R03646	M00359,M00360
iTSSps_+_581138_DEJ70_RS02790	DEJ70_RS02790	DNA repair protein RadC	0.536134	0.0111298	-0.108216	0.699921	-1.41974	0.000464406	iTSS	DEJ70_02810	pseudo	pseudo	+	1271			12.8576		AAAAACTTACAGAAGAAATAGAGAGAGTATTACAGAGCGGAGGAGGAAGTGCTTTATTTGATCGTGAAATAGTGGCAGTGCTGCTAGGAGCAGTTCATGAC	ATTAAAAACAATTTGTTATTAACGAGGAGTATATTTTATGAATAATAGTGA	AA	-15.4		no_ortho
iTSS_+_1020343_DEJ70_RS04910	DEJ70_RS04910	AAA family ATPase	0.535705	0.00328413	0.0873886	0.704741	-1.06839	0.000917569	iTSS	DEJ70_04925	1018685	1020739	+	2054			10.3438		AGAGCGCTTGAGAAGACATGATATAATTTTAGAATTAATTGCCAATGAAGCATATAAAGGAGAAGTGTATACTACAGCTAGCTTTGCAAAATGCTTTGAAG	TTTAATTCAGAAAGGGTAGTAAGGGATGATTATAATAATAAACTGGATTTA	AG	-10.8	WP_006012332.1	no_ortho	-	-	-	-
iTSS_+_1124214_DEJ70_RS05455	DEJ70_RS05455	IS481 family transposase	0.531312	0.00453448	-0.0473501	0.848931	-1.6464	2.80015e-05	iTSS	DEJ70_05475	1123171	1124259	+	1088			16.0124		AGAGACTGATATTAGTTTTAACTACCTCAATTCTTCTGTCAGTTAATTCATGCCTGTCAGATTAAGTTGTGTCTAGTACATATTAGTAGCATGAAACAAGA	CTTAATAGCAAACACATTGCTTTTCAGAAAAATATTAGTAGCATGAAACAA	AG	-18	WP_096616077.1	OG0000715	-	-	-	-
iTSS_+_287268_DEJ70_RS01435	DEJ70_RS01435	hypothetical protein	0.529421	0.139992	-3.01969	0.00014974	-2.27834	0.00572911	iTSS	DEJ70_01445	287093	287347	+	254			10.2228		ATTATAACAAAAAAGAATTAATATTATTACATTTAGCATGTCTATATAATCAACCCCAGTTGCGGATTAGAAGTCAGTGAAAAAGCCAGGAAAATAGGGTA	ATGGGAGAAGAAAAAATTTGATATAAATTATGAATTTAGTAATAATAATGA	AT	-5.3	WP_129827247.1	OG0000314	-	-	-	-
iTSS_-_1420125_DEJ70_RS06855	DEJ70_RS06855	bifunctional DNA-formamidopyrimidine glycosylase/DNA-(apurinic or apyrimidinic site) lyase	0.52732	0.00323615	-0.155393	0.481635	-1.0398	0.000133256	iTSS	DEJ70_06880	1420079	1420894	-	815			29.458		GACAAAATGGTCGTAGCACTTATTTTTGCAATGCATGTCAGAATTAAATCTTATTTTTGCATATGACACTCTTACCTGAAAAAGATCCTTTTGATTTGTTT	TAAAGTGCAAAAACCTTGCAGAATCTGCAACAATATCATAACACTTATACG	GA	-13	WP_006014085.1	no_ortho	ko:K10563	ko03410,map03410	-	-
iTSS_-_842575_DEJ70_RS04015	DEJ70_RS04015	translation initiation factor IF-1	0.524586	0.00941515	0.197738	0.481635	-1.51178	3.26827e-06	iTSS	DEJ70_04025	842339	842575	-	236			214.774		ATGATAAAAGAAGACAAATCAAAAACAATTTTTGAAGTGGAAGGGGCAGTAACTGCTTTACTACCTGCAGCAGAATTTAGAGTGAAGCTGGACAATGAACA	ATTTAAAATCTATAGTAGACTGAAAAAGATTATTAAATTATAATACGACAA	AT	-14.9	WP_006012837.1	OG0000220	ko:K02518	-	-	-
iTSS_-_1032591_DEJ70_RS04975	DEJ70_RS04975	YraN family protein	0.516585	0.00828107	-0.0419308	0.870598	-1.8298	4.8617e-06	iTSS	DEJ70_04990	1032528	1032881	-	353			33.7418		ATGTTTTCTTTCCTTAAGGAGAAGACCTATTTATATAAAAAATGCTTGGATTGAGGAATGGTAGCTTAAATAACTTAGATTTACTAGAATAGGTAATTTTA	TTCTTAAGTGAAAATCTTGATTTTTTAGATTATTCAGTTAGATATGATTTA	AT	-14.2	WP_006012283.1	OG0000133	ko:K07460	-	-	-
iTSSps_+_1353413_DEJ70_RS06545	DEJ70_RS06545	ankyrin repeat domain-containing protein	0.510608	0.00269084	0.19882	0.417365	-1.24659	0.000137152	iTSS	DEJ70_06580	pseudo	pseudo	+	1271			11.5586		ATGGGGAAAGCTGTAATTCAATATATTTTGGAACATGACTCATGCTGGCCAATAAGATTAGATAAGCCAAGCTTTCTCAATGATCAAGAAGAGTTATCAAA	CTCCTTTAGAAGAGGCTTTACATTTTGCTGTTATTAGAGGAGATATAGTGA	AT	-18.1		no_ortho
pTSS_+_216306_DEJ70_RS01150	DEJ70_RS01150	NifU family protein	0.503727	0.0875128	0.0677324	0.868091	-1.94193	3.79475e-05	pTSS	DEJ70_01155	216331	216903	+	572	25		137.64	AATTATAATTGTCATGGTAAATAAC	AATTATAATTGTCATGGTAAATAACATGTTTATCCAGATTGAAGAAACACCAAACCCAAACACGCTGAAATTTCTTCCTGGTTTTGAAATTCTGAGCGAAG	AAGATGAATGACATGTATATTTTTTTATCATTTTATGATTAAATAGTAACA	AA	-14	WP_006015115.1	OG0000604	-	-	-	-
pTSS_-_195022_DEJ70_RS01055	DEJ70_RS01055	thioredoxin	0.501577	0.054543	0.448716	0.201059	-1.17536	0.000390949	pTSS	DEJ70_01055	194679	195005	-	326	17		293.288	AAAAATTTAGGTATTTT	AAAAATTTAGGTATTTTATGAGTGATGATATTAAAGTGGTAAATGATCAAAATTTCAAATCTGAGGTTGCTGACTATAAAGGGTTTGTGCTGGTAGATTTT	AATCCAGAAAAATTTAGTTGATCAGCTGCTAATTGATACGCTATATTTATA	AA	-15.3	WP_006015170.1	OG0000613	ko:K03671	ko04621,ko05418,map04621,map05418	-	-
pTSS_-_977393_DEJ70_RS04675	DEJ70_RS04675	gamma carbonic anhydrase family protein	0.497427	0.00999035	-0.0331682	0.899293	-1.99911	1.44124e-06	pTSS	DEJ70_04685	976861	977385	-	524	8		46.4598	TTTAAATT	TTTAAATTATGAGCTATCACATTTTAAAATACAAAGATTATGAACCAAAAATGGATGAAAGTTCTTTTATCGCAGATGGTGTGCGTATCATAGGTAACGTT	CTTTACCCGAGTAACTTGACTACTGGAATCCAAGTATGTATTAAACCTTAT	TT	-13.5	WP_006012476.1	OG0000720	-	-	-	-
pTSS_+_1465810_DEJ70_RS07065	DEJ70_RS07065	hypothetical protein	0.488137	0.00299769	-0.0125911	0.956464	-1.29779	7.85622e-07	pTSS	DEJ70_07090	1465838	1467310	+	1472	28		920.396	ATTGAATATTTGATTTTGAGGTAATTAG	ATTGAATATTTGATTTTGAGGTAATTAGATGCCAAAAAGTAAAACTAAACGTGGAACGGAAGATTTGAAGGGTAATGCAGGCCCAAGCAAAAGATCTCGTC	ACACTAATTTTTCGATTTATATATTATTCTAATGCTTGTATAATACCTTCA	AT	-13.5	WP_006014162.1	OG0000419
pTSS_+_1393646_DEJ70_RS06700	DEJ70_RS06700	helix-turn-helix transcriptional regulator	0.48704	0.10732	0.40524	0.385916	-1.29035	0.00793976	pTSS	DEJ70_06725	1393657	1394571	+	914	11		19.6112	ATATTATATGT	ATATTATATGTATGGTTCTTTTAGTGGAAAAAAGTCTAGACTGTGAAGTAGGGGAAAAAGTAAAAAATTGGAGGTTAGAGCGAGGTTATACTCAGAAGGAT	TTTCTTACCGTTATATCTGGAGCCTTAACAAAATTAAGCTATAGTAGAAAA	AT	-11.3	WP_006014021.1	no_ortho	ko:K20480	ko02024,map02024	-	-
asTSS_-_996607_DEJ70_RS04790	DEJ70_RS04790	hypothetical protein	0.472735	0.00132776	-0.225692	0.214471	-2.28112	1.38791e-07	asTSS	DEJ70_04800	996248	997204	+	956			23.527		ATTATAAATTAAATATAGCGTGCAAATAAGGGATAAGACTGTGAAAGGTAATATAGTATGGCCTAATGAGCTGCTTATAAGGCCAAGTAATACCTGATCGC	CCACTTTCAATATTCTCCAATTCTCGTTCTTTTTGTGCTATTTTTCTATTA	AT	-20.6	WP_006012402.1	OG0000146
pTSS_+_412690_DEJ70_RS02020	DEJ70_RS02020	hypothetical protein	0.46426	0.0177821	0.132827	0.597015	-1.74076	4.69376e-05	pTSS	DEJ70_02030	412712	413446	+	734	22		16.4079	ATAGCTTTAATAGTGAGGTCAA	ATAGCTTTAATAGTGAGGTCAAATGAGTTATAGCCAATATATAAAGGATAACACTTTAGCAACATCAGGTCCTATAATTAATGTTGATAGATTAGTAAACT	ATTTTATTAAAGTGATTGACAGTTGCTGAAGTGTTTACTAAAACACTTGCA	AT	-12.7	WP_006013560.1	OG0000310	-	-	-	-
pTSS_-_284360_DEJ70_RS01415	DEJ70_RS01415	50S ribosomal protein L13	0.461749	0.000874558	-9.24972	1.84075e-13	-7.31289	5.08395e-13	pTSS	DEJ70_01425	283884	284342	-	458	18		782.253	ACTGTTATGTATTGATAT	ACTGTTATGTATTGATATATGAAAACTTTTTTCTTAAAAGAGAAACAAGTCGATAAAAAATGGCTTGTTATAGATGCAGAAGGATTAGTAGTAGGAAGGCT	TTGTAACTAATGTTGTTGACACTATCAAGCAACTCAGTGTATCATAATCTA	AC	-13.5	WP_006014941.1	OG0000544	ko:K02871	ko03010,map03010	-	M00178,M00179
asTSS_-_536775_DEJ70_RS02635	DEJ70_RS02635	hypothetical protein	0.455888	0.00145592	-0.329723	0.03599	-1.14184	1.01557e-06	asTSS	DEJ70_02645	535512	536753	+	1241		extended	124.109		AGGACGAATTGTGAATGAAAGTTTATTTGCCAAGGTATAGCTGCCTTGGCCTACAAATCTTGGTTTCTTTATCGTTTATCATTTCATACCACTGGGCAACC	TAAAAAATCATCTTGCTGTATTTCATAGCTAAAGGAAATTAGACTATTTGA	AG	-22.4	WP_006013009.1	OG0000241	ko:K01647	ko00020,ko00630,ko01100,ko01110,ko01120,ko01130,ko01200,ko01210,ko01230,map00020,map00630,map01100,map01110,map01120,map01130,map01200,map01210,map01230	R00351	M00009,M00010,M00012,M00740
oTSS_+_628700_DEJ70_RS03015	DEJ70_RS03015	group II intron reverse transcriptase/maturase	0.450833	0.0919523	0.386605	0.327725	-2.51891	2.36159e-05	oTSS	DEJ70_03020	630241	631512	+	1271			33.8101		AATAGTTGAGGCCAATTAATATGAAAACTTTTACGAAAAATTTTAAAGGTAAGGAAAGAAAGCTAGAAACCCCAGTTGCGGATTAATCAATACAGTAAAAT	GTGCTAATTTTTTACTTCGGTAGTTTTTTTATTGTCATTATAATTACAAGA	AA	-6.2	WP_096560603.1	no_ortho	-	-	-	-
pTSS_+_419386_DEJ70_RS02050	DEJ70_RS02050	50S ribosomal protein L35	0.449193	0.067694	-0.0540015	0.873028	-1.8258	5.35716e-06	pTSS	DEJ70_02060	419435	419641	+	206	49		454.829	AATTACTAATAAAGAACTAAATGGTGGTGTTTGTAAATTTGTTTAGAAT	AATTACTAATAAAGAACTAAATGGTGGTGTTTGTAAATTTGTTTAGAATATGACGAAAATAAAATTAAAAACCAAATCCTCTGTCAAAAAGCGCTTTCACC	AAATACAATTTTAATTTGATTCTTTAATAAAATTATCTATACTCATACTTA	AA	-7.4	WP_006013548.1	OG0000313	ko:K02916	ko03010,map03010	-	M00178
pTSS_-_543879_DEJ70_RS02670	DEJ70_RS02670	Holliday junction branch migration protein RuvA	0.448007	0.00596922	-0.0597836	0.765729	-4.667	4.96031e-10	pTSS	DEJ70_02680	543292	543864	-	572	15		124.147	TATACAGTACTAAAA	TATACAGTACTAAAAATGATAGGAAATCTAAGCGGAATAGTTGATGAGGTATGTAGAGATCACATAATCCTGAATGTGAATGATGTTGGCTACATAGTATA	ATAATGTTCGTTTGCTTGACCTAAGATTCAGGAGCATTTAAACTGAACTTT	TA	-11.6	WP_006012927.1	OG0000014	ko:K03550	ko03440,map03440	-	-
iTSS_-_518413_DEJ70_RS02560	DEJ70_RS02560	ankyrin repeat domain-containing protein	0.446328	0.00691278	-0.367962	0.0575178	-2.73553	4.78835e-09	iTSS	DEJ70_02570	517709	521314	-	3605			352.823		AAAGACAAACTCAATATTTCTCCTCAGAGAATGAGTAGGCGTGGTAGTACAGTGTTAGCAGAAAGAAGAAGTTCTTCTTTTTGGGGCAATTTAGGAGAAAA	GATTGAAAAATGAACTTTACAAATTTATGCATGAAACTAGATTAGAGAGTA	AA	-21.6	WP_006013103.1	no_ortho	-	-	-	-
pTSS_-_1353248_DEJ70_RS06540	DEJ70_RS06540	aspartate--tRNA ligase	0.440985	0.0120503	0.233202	0.330336	-1.25559	3.31151e-06	pTSS	DEJ70_06565	1351418	1353226	-	1808	22		706.885	GTATTCTAGAAATTTCAATTAA	GTATTCTAGAAATTTCAATTAAATGAACTGTTATAAAACTCACGAGTGTAATGAATTAAGGAAGAATGATGTAGGAAAGGAAGTGACTCTCTCTGGTTGGC	ATCTTTAGATATTATCTTGCCCAAAGGTTAATTTATTTTATAATCTTTTTG	GT	-5.7	WP_006012875.1	OG0000061	ko:K01876	ko00970,map00970	R05577	M00359,M00360
pTSS_+_338353_DEJ70_RS01690	DEJ70_RS01690	polysaccharide deacetylase family protein	0.440246	0.0182829	-0.494735	0.0292478	-1.80273	7.34481e-07	pTSS	DEJ70_01700	338367	339137	+	770	14		122.03	TTTGCTGATTATAT	TTTGCTGATTATATATGTTTATAAGAATAATCGCTTTTCTTTTGCTATATTCAAGCGCAGTTTTCTGTAGTGATTGTAACTTTAACTTACCGTATCGTGGG	TAGCTGTTAAAAGTGGTTTAATTTAGCAAAAAAGTGTAGTACTCTATCACT	TT	-13.9	WP_006014725.1	OG0000534	-	-	-	-
pTSS_+_83907_DEJ70_RS00440	DEJ70_RS00440	succinate dehydrogenase assembly factor 2	0.436504	0.0208605	-0.180256	0.481635	-1.52064	4.91144e-05	pTSS	DEJ70_00440	83926	84192	+	266	19		21.3495	AAAAAAAAGTTTAATGACA	AAAAAAAAGTTTAATGACAATGATAGATATCTCCTTATTAAGAAGAAAACTGATGTATAGGAGTTGGCATAGGGGTTGTAAAGAAACTGATATACTTTTAG	TATATTAAAATGCGCCTTGCTTGACAAGTATTTAGTTTAGTCTTTAAATTA	AA	-13.4	WP_010404229.1	OG0000477	ko:K09159	-	-	-
iTSS_-_184177_DEJ70_RS00975	DEJ70_RS00975	divalent-cation tolerance protein CutA	0.422083	0.00179085	-0.105202	0.481635	-1.8454	1.88849e-08	iTSS	DEJ70_00980	184163	184498	-	335			134.55		AATATTGGGGTGTAGCCAAGTGGTAAGGCAGCGGTTTTTGATACCGCCACGCGAAGGTTCGAATCCTTCCACCCCAGCTTTATTGAAGTGTGCGTGAAATG	AAGCGAATAAATCTTTTACTAATTGGGTTAATAATGTTATTGATATAAACA	AA	-29.5	WP_006015205.1	no_ortho	ko:K01733,ko:K03926	ko00260,ko00750,ko01100,ko01110,ko01120,ko01230,map00260,map00750,map01100,map01110,map01120,map01230	R01466,R05086	M00018
asTSS_-_1188811_DEJ70_RS05770	DEJ70_RS05770	DegQ family serine endoprotease	0.419109	0.00311742	-0.0565399	0.746346	-2.56244	4.98208e-08	asTSS	DEJ70_05790	1187745	1189208	+	1463			28.7109		ACTTTCTTTCCGGGCTCAGTTCGTGAAACCATATGAGGTAATTGCGTCATTCTATCAATTTTTTTGCCGTCAAACTCTAATAGTATATCACCTACTTTGAT	TTGCAACCTTGATATTGACTTCTTTACCTTTTCTAAGTAACTTAACCTGTA	AC	-11	WP_006015651.1	OG0000650	ko:K04771	ko01503,ko02020,map01503,map02020	-	M00728
iTSS_+_1051490_DEJ70_RS05140	DEJ70_RS05140	hypothetical protein	0.415963	0.00773001	-0.381319	0.0620011	-1.16087	0.000174345	iTSS	DEJ70_05155	1050915	1053536	+	2621			10.9511		ACTACAATTTAATGGTAAAGATTTTGAATCGCCAACTGAGGAATTTTGGAATTTAATAAGACAAAATGAGGAACTATATATTCAAGGTCTCTCTCTACATA	GTTACCTGTACTATGGTTATGAATGTAAGTAATTCTGGTATAACTAAAGTA	AC	-11.9	WP_129827293.1	OG0000101	-	-	-	-
asTSS_+_1030608_DEJ70_RS04965	DEJ70_RS04965	F0F1 ATP synthase subunit alpha	0.412784	0.0140934	-0.174984	0.481635	1.0505	1.02514e-05	asTSS	DEJ70_04980	1030400	1031941	-	1541			577.492		AATACTTGCTCTTCTATTTGCATAGGTGAATACTGTTTTTGCTTTAATAATTCAATAAGGTATTTACCTTTGTTTAAGGACAATTGAACAGTAGCATCAAG	CCTGTACCTTATTTAATTGACCATACAGATTAGAAAAGATATACATAAGCA	AA	-20	WP_006012290.1	OG0000129	ko:K02111	ko00190,ko00195,ko01100,map00190,map00195,map01100	-	M00157
pTSS_-_119400_DEJ70_RS00625	DEJ70_RS00625	hypothetical protein	0.406204	0.00141103	-0.106469	0.481635	-1.02	6.83199e-07	pTSS	DEJ70_00625	118373	119377	-	1004	23		207.412	ATAGTGTTTTAAAATGAGGGATT	ATAGTGTTTTAAAATGAGGGATTATGTTAACTTTTGTACTAGATGGAGTACGTTATACTTATAATTGGTTAATCACAAAATCAAGATCAATCGCTCTTGAT	CTTCAGCTTAGAAACTTGCTTACTAATTGAAAATATTATACATTTAAAATA	AT	-15.3	WP_129827237.1	OG0000494
iTSS_-_612088_DEJ70_RS02930	DEJ70_RS02930	translation initiation factor IF-2	0.401093	0.0133484	0.343696	0.0898922	-2.05225	1.51056e-06	iTSS	DEJ70_02935	610164	612485	-	2321			19.9975		ATGAGAACAATGATAAAAAGTCTTTTAAAGCTAGCAAAGATATATACTCTAAGCATTCTAAGCTAGTAATTACACAGGCAATAGATGAAAGAAATGAACAC	AGTTTTAAGTAATACTAACTCAGTTGAACAAAAAGAAGATAGTATTGAATA	AT	-10.2	WP_006015184.1	OG0000552	ko:K02519	-	-	-
iTSS_-_537376_DEJ70_RS02640	DEJ70_RS02640	hypothetical protein	0.399986	0.0939932	0.277528	0.481635	-1.13297	0.0080842	iTSS	DEJ70_02650	536798	538240	-	1442			11.0262		AGATATTTAACAAAAGAAGAAGCGGAGCACGTTAATAATATATTTGGTATGGTTATATTAAATAATGTTGAGGGTCATACTTCGCAGGAGTCTCTATTGAA	GTGACGAAGATTCAGTTTTAATTCCTATTGTAAGTGGTAATAATGATGATA	AG	-16.8	WP_006013005.1	no_ortho
pTSS_-_987201_DEJ70_RS04730	DEJ70_RS04730	bifunctional demethylmenaquinone methyltransferase/2-methoxy-6-polyprenyl-1%2C4-benzoquinol methylase UbiE	0.396477	0.0148174	-0.49824	0.0216183	-1.29363	0.00012212	pTSS	DEJ70_04740	986355	987053	-	698	148		11.984	ATAAGAGAGATGATATTTTGTGAAAAAGCTGTCGACACTAATGATTTACTGGATTAAATATGTTTAATTGTAGTATATTTTTCTCATTAGTATATTAATTTAACTGCTAAAGTTTAAAATAATTATGTAAGCAATCTCTATATAAAAT	ATAAGAGAGATGATATTTTGTGAAAAAGCTGTCGACACTAATGATTTACTGGATTAAATATGTTTAATTGTAGTATATTTTTCTCATTAGTATATTAATTT	CTGAGTATAAGTCTGTTGCCATATCAACAACTGCTACAGATAATATCATAA	AT	-12.4	WP_006012444.1	OG0000133	ko:K03183	ko00130,ko01100,ko01110,map00130,map01100,map01110	R04990,R04993,R06859,R08774,R09736	M00116,M00117
iTSS_-_1180432_DEJ70_RS05720	DEJ70_RS05720	DUF4040 domain-containing protein	0.392604	0.0118508	-0.0801983	0.675397	-1.33742	8.58698e-07	iTSS	DEJ70_05740	1180405	1180932	-	527			253.073		ATTAAAAGAAGAGAAAGAAAGTGATTAAAGATCCGGTGTTAAGTGTAGTAACATTTTTGATGATACCTTTTATCGTTTTATTTGGTTTATACATACAGTTT	TTTGGAGAAACTATAGTAGTTTTTACTGCTGCACTTTGTATAATGTTAATA	AT	-11	WP_006015680.1	OG0000029	ko:K05566	-	-	-
pTSS_+_38507_DEJ70_RS00200	DEJ70_RS00200	single-stranded DNA-binding protein	0.389412	0.05435	0.218016	0.481635	-1.92773	5.81396e-07	pTSS	DEJ70_00200	38528	39010	+	482	21		456.497	GATTTATTTTAAAGCATAATT	GATTTATTTTAAAGCATAATTATGTCTAGTGGTACTATAAATAAAGTCATATTAGTTGGTAATTTAGGAAAAGATCCTGAAATTAGGACTACACAAAATGG	GCGTTTTTAATTAAATTTGACAATAATACTCTCACATAAGATAATAAAGAG	GA	-14.1	WP_006014313.1	no_ortho	ko:K03111	ko03030,ko03430,ko03440,map03030,map03430,map03440	-	-
iTSS_+_1291898_DEJ70_RS06280	DEJ70_RS06280	hydroxymethylbilane synthase	0.385803	0.0488981	0.0533229	0.844967	-1.30021	0.000143192	iTSS	DEJ70_06300	1291245	1292123	+	878			28.3823		TTTTATAAGGGCAAAATCAGAGCGCAGTTTCATGAAGACAGTAAATGGTTCATGCTTTACACCGCTTGCAGCTTTAGCAGAATATGTGAGTGAAAACATGC	AATGATATAAAAGTTATCGATCTTTTAGAGAAAATTAATAATAATATGTCT	TT	-16.8	WP_006015337.1	OG0000639	ko:K01749	ko00860,ko01100,ko01110,ko01120,map00860,map01100,map01110,map01120	R00084	M00121
iTSS_+_548653_DEJ70_RS02695	DEJ70_RS02695	NADH-quinone oxidoreductase subunit J	0.385752	0.207911	0.103686	0.811468	-1.59576	0.00487095	iTSS	DEJ70_02705	548145	548732	+	587			14.8348		ATGTATTAAAGCAATTGACACAATCTTCATCTGTAAAATTGGTTAAGGCTAAATTTGGAAAAGGAGTAGAATGGAAATAGGATTAAATCACTTTTTGATAG	TGCAATTGCTCTTACTTTGCAGGACAAGAAAAAAAGAGTTAAAAAACAGAA	AT	-10.4	WP_006012918.1	OG0000228	ko:K00339	ko00190,ko01100,map00190,map01100	R11945	M00144
pTSS_-_84511_DEJ70_RS00445	DEJ70_RS00445	cell division protein ZapA	0.385512	0.0362216	-0.224814	0.466208	-1.30629	0.000398767	pTSS	DEJ70_00445	84170	84487	-	317	24		12.1286	GAAAGTTGTACAATACAGCATAAT	GAAAGTTGTACAATACAGCATAATATGCAAGTAGTAGAAATAGTTATACATAATAACACATATAAAATATCTTGCGAAAGTAAAAAGAAGGACCATTTATT	TAAAAAGTTATCCCTCTTGATAAATGAATGAAAATCTATATTGTAGATTTG	GA	-10.8	WP_010404232.1	OG0000484	ko:K09888	-	-	-
iTSSps_-_768259_DEJ70_RS03665	DEJ70_RS03665	hypothetical protein	0.374358	0.238111	0.0830618	0.861171	-1.42859	0.0140847	iTSS	DEJ70_03660	pseudo	pseudo	-	872			13.1962		AAGCAAAAAGAAATAATAAGTATATTGAATGAAAAGTCTATTCCTGAAGACAAGAGAAAGAATTTTAAAAAGAGGTTGGGTAGATATCTTCTTCGAGTCGA	ATTATCGATGAAATAAGAACATTTTCCTTTTTAATTATGTAGTATTAAGTA	AA	-9.6		no_ortho
iTSS_-_345484_DEJ70_RS01715	DEJ70_RS01715	trigger factor	0.371337	0.00473469	-0.341685	0.0275778	-2.05258	5.77089e-08	iTSS	DEJ70_01725	345201	346544	-	1343			39.9974		AAAGACGTGTAAAGCTTGCAATGCTATTTATGGAGTTCAGTAAAGAACATGAAATATCATTAACTCAAAATGATGTTATGAACGTTATTGTAAATCAATAT	AAGAGTGGAAAGAGAGTTGAATGCTAAAGGTGATTCTTGTAAAGAAGCTGA	AA	-15.2	WP_006014712.1	OG0000531	ko:K03545	-	-	-
iTSS_-_147789_DEJ70_RS00760	DEJ70_RS00760	hypothetical protein	0.369799	0.0237351	-0.0747023	0.743936	-1.10167	0.000540444	iTSS	DEJ70_00760	147154	147789	-	635			10.4401		ATGAAAATAAAAGGATTGTGTGTTTTAGCTGTGTTGCTCACTTCATCTCTAGCAGGTGCAGCTAGTAATAAAGCAGCTAGTAATAGTGCAAAAGAGCAGTA	ATAAAGGATATATACTTGTGCATTATATATTTTTTTGTATGGGTAGTTATA	AT	-22.6	WP_006014647.1	OG0000515	ko:K10936,ko:K16079	ko05111,map05111	-	-
iTSS_+_413312_DEJ70_RS02020	DEJ70_RS02020	hypothetical protein	0.369589	0.0077294	-0.0810987	0.682986	1.13452	2.92815e-06	iTSS	DEJ70_02030	412712	413446	+	734			10.7387		ACGTTCCCTAAAAATGTCCTGCCTTCACTGCAAAGTAAGTGTAATAAAAGAAAAATAGGAGAGGAGCCAGATAGCAAGCTAAGTGAAGCGCAGACATCTTT	ATTTGGTGCGTCTTACTTCAATTATTTTTAATTATTGTTATATTGATAGCA	AC	-17.1	WP_006013560.1	OG0000314	-	-	-	-
pTSS_-_880793_DEJ70_RS04205	DEJ70_RS04205	bacterioferritin	0.369215	0.111876	-0.219238	0.481635	-2.45551	5.19549e-07	pTSS	DEJ70_04215	880295	880771	-	476	22		217.108	GTATATTAGCTAAAGAAAGATT	GTATATTAGCTAAAGAAAGATTATGAATAAAGAAATAGTAGAACATTTAAATAAATTACTGACTCATGAATTAACTTCTGTACGTCAGTATCTTTTGCATT	TGTGAGAAAAATGAATTGATGTGGCCTTGATTGTTATGTAGATTACATTGG	GT	-12.3	WP_006012742.1	OG0000205	ko:K03594	ko00860,map00860	R00078	-
iTSS_-_856003_DEJ70_RS04075	DEJ70_RS04075	IS481 family transposase	0.368256	0.0563091	0.0487509	0.860183	-1.72821	6.14883e-05	iTSS	DEJ70_04085	855958	857046	-	1088			16.14		AGAGACTGATATTAGTTTTAACTACCTCAATTCTTCTGTCAGTTAATTCATGCCTGTCAGATTAAGTTGTGTCTAGTACAAATTATTGAAAAACCAATGCA	CTTAATAGCAAACACATTGCTTTTCAGAAAAATATTAGTAGCATGAAACAA	AG	-15.7	WP_167468852.1	OG0000215	-	-	-	-
pTSS_-_1411667_DEJ70_RS06800	DEJ70_RS06800	P-type conjugative transfer protein VirB9	0.36636	0.0379417	0.0188132	0.946137	-4.35057	4.36623e-09	pTSS	DEJ70_06825	1410865	1411650	-	785	17		99.0719	CAGTTTATTTTGATACT	CAGTTTATTTTGATACTATGATTAGGGTACTCTTTGTTGCACTATTATTTTTTTGTGGTGGTTATGCACTTGCAAAACAGGAACCACGACCAATAGCTGGT	GGGATAGCTTAACAGTTGCAGTGCATGTCTATCAATGATAAAATAAAAATC	CA	-17.3	WP_006014058.1	OG0000003	ko:K03204	ko03070,map03070	-	M00333
pTSS_-_151702_DEJ70_RS00780	DEJ70_RS00780	integration host factor subunit alpha	0.364021	0.145588	0.319547	0.411975	-1.61275	0.000183788	pTSS	DEJ70_00780	151388	151684	-	296	18		39.0023	AACATACTATAATAAATT	AACATACTATAATAAATTATGACAACAAAAGACACAACAGTAACTAAGGCAACAATAGCTGAATGTATAAACCAGAAAATTGGATTATCGAAAGAAGACTC	TACTATAAAAATAAAGTAGCTGAATCTTGAGTCGACTGTTATATTATATTA	AA	-4.5	WP_006014658.1	no_ortho	ko:K04764	-	-	-
iTSS_-_969234_DEJ70_RS04630	DEJ70_RS04630	UMP kinase	0.361281	0.0887089	0.0614407	0.844703	-1.08993	0.00506762	iTSS	DEJ70_04640	969216	969959	-	743			10.5632		TTCAGATTGTAAACATTAGGTAATTTATGTTAAACGAAATAAAAGCTAAAACAAAGGAAAGAATGCTAAAAACTATTCAGTCTTTTCACGATGATATGAAA	AGAGAAAAAATGGTTGATATTATTAAGGGTCAAGGCACTTATACTATAGTT	TT	-8.4	WP_039950243.1	OG0000168	ko:K09903	ko00240,ko01100,map00240,map01100	R00158	-
iTSS_-_922315_DEJ70_RS04405	DEJ70_RS04405	ankyrin repeat domain-containing protein	0.359636	0.0697519	0.195397	0.481635	-1.18629	0.000109882	iTSS	DEJ70_04415	921352	922509	-	1157			62.3838		GTTAATTGCAGCTGCAGCAGGTGGCTGTAAGGATTTGGTAAATGTTTTATTAGGTAGCCATGCGGATGTTCATGTAGAAGATGAAAATAGAGAGACTGCCT	AATGTAAATCATATATTTACCCAAAGTAATCCTGATGCTAAATTTACATTG	GT	-21.4	WP_006012651.1	OG0000193	-	-	-	-
pTSS_+_995588_DEJ70_RS04785	DEJ70_RS04785	CDP-diacylglycerol--glycerol-3-phosphate 3-phosphatidyltransferase	0.359595	0.498203	-0.292784	0.69001	-2.46186	0.00523481	pTSS	DEJ70_04795	995606	996148	+	542	18		42.0485	ACCAATAGTGTGACTTAC	ACCAATAGTGTGACTTACATGCTTAAGAAAAACGTGCCTAATTTGCTAACAATTTCTCGTGCGCTCGCGATACCGGCAATAATATCAAGCTTTTATATAGA	GTTCAACTATTAGCTTGTGAATTCTGTTGTACTTCTGTATAAGTTTATCTA	AC	-10.9	WP_006012406.1	no_ortho	ko:K00995,ko:K08744	ko00564,ko01100,map00564,map01100	R01801,R02030	-
gTSS_+_1189491_DEJ70_RS05775	DEJ70_RS05775	collagen-like protein	0.359414	0.321625	0.138213	0.790594	-2.0715	0.00307274	gTSS	DEJ70_05795	1189530	1193714	+	4184	39		20.9481	CCATAAATTAACTATATCTAATCGCAAAGGGAGGTGGAG	CCATAAATTAACTATATCTAATCGCAAAGGGAGGTGGAGATGCGTTTTAAACTAGAAAAAGAAGATATTCCACAAAAAGATTGTAATAATAGAACTGGTCA	TAAAGCATAATCATATTTACTTATCATCATTATTAATCAATAATTAATACC	CC	-11.1	WP_006015648.1	OG0000664	-	-	-	-
iTSS_-_1126408_DEJ70_RS05470	DEJ70_RS05470	excinuclease ABC subunit UvrC	0.359321	0.0413297	-0.0777681	0.753842	-1.3657	0.000195864	iTSS	DEJ70_05490	1125907	1127724	-	1817			12.458		AGAAGTGCTGACTAGACGTTTCTCTGGCAATATAAAAGACATCATTCCTGATTTTTTACTGATAGATGGTGGGCCAGGACATGTTTCCATAGTGCAGAATG	AAATTTACTATAAAAGAAGAAATTTCAGGTGATGACTATAAAATGATGAGA	AG	-21.2	WP_039950916.1	OG0000714	ko:K03703	ko03420,map03420	-	-
iTSS_+_502525_DEJ70_RS02480	DEJ70_RS02480	tRNA lysidine(34) synthetase TilS	0.359173	0.0137295	-0.21615	0.313028	-1.40176	2.10912e-05	iTSS	DEJ70_02490	502202	503494	+	1292			12.8339		AAAATGGTGTAAAAATAATAATGTTAAATATTTATTTGTTGCTCACCACAAAAATGATCAAGCAGAAACGTTCTTGTTAAGATTAGATCGGGGTAGTGGAG	AAAGGCAATATTCAGTTGCAGGCACGAAAAGCACGGTATAACTTATTAACA	AA	-13.3	WP_006013259.1	OG0000047	ko:K04075	-	R09597	-
iTSS_-_1035524_DEJ70_RS05000	DEJ70_RS05000	nucleoside monophosphate kinase	0.357068	0.0273576	-0.16995	0.481635	-1.06474	5.14188e-05	iTSS	DEJ70_05015	1035256	1035897	-	641			43.1719		ATCGTCTTACTTGTTTGGATTGTAAAAGTATATATAGTATATCTTCTTTTAAAAATACTACTTGTGCTAAATGTAAAAGTACGAGATTGGAGAAGAGAATT	TGTAATTGAGTTGCAGCTTGACGATAATATTGCAATTGATAGATTAAAAGA	AT	-15.3	WP_006012268.1	OG0000129	ko:K00939	ko00230,ko00730,ko01100,ko01110,ko01130,map00230,map00730,map01100,map01110,map01130	R00127,R01547,R11319	M00049
iTSS_-_518143_DEJ70_RS02560	DEJ70_RS02560	ankyrin repeat domain-containing protein	0.355901	0.00556644	-0.150702	0.430376	-1.87213	3.46421e-07	iTSS	DEJ70_02570	517709	521314	-	3605			17.8986		AAGACAAAAGAAGATTTTATTGCTTCATCAAGCTCATCAGAAGGTGCTAATTACGAGAATATTACAAAAATGAATGAAGAAAACTGTGGATTGATAAAACG	ACAAATTCAAGAATGTTGCAACCAAGCTAAAAATATTCAATATCTTTAGTA	AA	-7.3	WP_006013103.1	OG0000249	-	-	-	-
iTSS_+_144532_DEJ70_RS00735	DEJ70_RS00735	DUF21 domain-containing protein	0.355316	0.0203812	-0.180672	0.423841	-1.44868	3.56707e-07	iTSS	DEJ70_00735	143267	144544	+	1277			668.828		AGCAATTAATTAGTTGGGTTCTATGGAAGATACAGTAAAAATAACGGCTGAAGATTTGAAGAGCTATATAGAGAGAATCGAAAAACTTGAACAAGAAAAGA	AATATTATTACTATGATTGAAGTACAAGTAAAAACTGATAATACTGTAGTA	AG	-10.9	WP_006014632.1	OG0000514	-	-	-	-
iTSS_-_627043_DEJ70_RS03000	DEJ70_RS03000	hypothetical protein	0.352991	0.0163129	-0.0655969	0.737002	-1.08381	7.03663e-05	iTSS	DEJ70_03005	626889	627533	-	644			18.9564		AGATAAATTGTGAACAGGAGTTAGAAACGTTAGGTTTAGGAGTTGAAGAAAATGATGCTAAAGAAGTAACCATCGAATTTGTGCCAAGCTCAATTGTTAAG	CCTTGATCTACATCAGCTATACAAGAAGGATGGTGATGGTATATTTGAAGA	AG	-11	WP_006014788.1	OG0000449
pTSS_+_1448540_DEJ70_RS07005	DEJ70_RS07005	ankyrin repeat domain-containing protein	0.3501	0.0145662	-0.0416631	0.821931	-2.86134	3.04211e-09	pTSS	DEJ70_07030	1448562	1451162	+	2600	22		135.235	AAATTCTTCATGCGAGGCCTTT	AAATTCTTCATGCGAGGCCTTTATGTTTACTAATAGAATATCTAATAATCTGGATCAGCTACAATTTTTTGTAGAGTTTTTAAATGAAAATTATGAAACTC	AAGAAGAAGATTTATCTTGCTTAAAAACTTGTAGATACTATATTTTACATA	AA	-12.3	WP_006014136.1	OG0000766	ko:K15503	-	-	-
pTSS_-_1084912_DEJ70_RS05310	DEJ70_RS05310	phenylalanine--tRNA ligase subunit alpha	0.346471	0.127488	0.150009	0.623875	-1.15404	0.00247186	pTSS	DEJ70_05325	1083849	1084892	-	1043	20		18.8354	TTTAAGCTAGCGTTTTTAAG	TTTAAGCTAGCGTTTTTAAGGTGAATAAAGAGCTAATAAGTGAAATACCTCTACTTGAAGATAAGGCAGTTTCTGAGATTGAAAATGCTGCTTCTTTGCAG	TTATCCAAATAGTTTTATTGATGATATTAAAGATTGCACTATAATGAAAGT	TT	-17.8	WP_006012109.1	OG0000089	ko:K01889	ko00970,map00970	R03660	M00359,M00360
iTSS_-_1401782_DEJ70_RS06750	DEJ70_RS06750	threonine--tRNA ligase	0.334623	0.217903	0.142644	0.706767	-1.28126	0.0089531	iTSS	DEJ70_06775	1401660	1403561	-	1901			11.8762		ATAGGCAAAAATGAAGTTACAAATAAAACTGTGTCAGTGAGAAATTTAGGATCGGAAAAACAGGAGTCTTTTTCTTTGGAGAATGCTACTGAATTGCTGTT	GCTATAAGATACGTTTGCATAGTTCAAGTAAGGTACCTATATTATGGATCA	AT	-11.3	WP_006014039.1	no_ortho	ko:K01868	ko00970,map00970	R03663	M00359,M00360
pTSS_-_785991_DEJ70_RS03745	DEJ70_RS03745	protoporphyrinogen oxidase HemJ	0.33393	0.159256	0.096428	0.762938	-2.12785	1.08884e-06	pTSS	DEJ70_03755	785533	785961	-	428	30		719.9	AAATTTTTAACATTTTATAATACTATCTAT	AAATTTTTAACATTTTATAATACTATCTATATGGACTACTATCACTGGCTTGAAGCTTTTCACGTTATCTCTGTAATTATGTGGGTGGCAGGTATGCTCTA	ATTTTCTGCTTTCATATTGACTTTCTTTTATTAAATTGAGATCATACCGGA	AA	-14.8	WP_006013861.1	OG0000368	ko:K08973	-	-	-
oTSS_-_1057609_DEJ70_RS05150	DEJ70_RS05150	group II intron reverse transcriptase/maturase	0.330146	0.0479986	-0.383003	0.0882448	-2.18075	1.67832e-06	oTSS	DEJ70_05165	1054446	1055717	-	1271			22.4092		AATATAAATAAAAACATGAAATACTTCTACCTTTATCTGCTTTTCCTTGGAGAGTAGTCAAGTTTTAAAACTTGACTACTCTCAAATTCTCTTAGTCTCAT	ATCAATTATTGTTATTAACACTAATCGTAAATGATGTTACACATACTGTCA	AA	-23.5	WP_129827234.1	no_ortho	-	-	-	-
asTSS_-_654814_DEJ70_RS03135	DEJ70_RS03135	Rne/Rng family ribonuclease	0.329779	0.0298423	-0.376056	0.046642	-1.72621	2.91261e-07	asTSS	DEJ70_03140	653485	655233	+	1748			86.4157		GTATATTTGGTTTAATTCTTTGTCTTGAAAAGACCATTAAACCAAAGTCATTGATAAAGCTAAATTGAACTTTAGCTTTATCATCTTTAAACGCCTGCTTG	CACTCTTCCAATACCTTTACAGCGTAAGCACTCTGTAGTATTAATTTCCTG	GT	-27.4	WP_006013404.1	OG0000283	ko:K08300	ko03018,map03018	-	M00394
oTSS_-_194518_DEJ70_RS01030	DEJ70_RS01030	hypothetical protein	0.328454	0.0684987	-0.352906	0.152975	-1.20691	8.85523e-05	oTSS	DEJ70_01035	191725	192099	-	374			36.1144		AGACAGGTAAGAAAACTAAATGGGTGTCATTCCAGCGTGTGATCAGATTTTCTTATTGGATCTCAACTGGGATGACGCCTGTTTATGAAAGAAATCTATTG	CCACCACTATTAATAAAATGTATCTGTTCAGCAAAGTAGCAAGATAAGGTA	AG	-34.3	WP_129827311.1	no_ortho	-	-	-	-
oTSS_+_422942_DEJ70_RS07225	DEJ70_RS07225	ankyrin repeat domain-containing protein	0.32697	0.0493857	0.458147	0.0268678	1.44067	8.19197e-07	oTSS		428057	428242	+	185			309.471		ATACCTATCTGTAATTGTAAGCTGTACTCTTGAGCTCCTGATGTGTACTAGACACAACTTAATCTGACAGGCATGAATTAACTGACAGAAGAATTGAGGTA	TATAGGTTTGAAAATTGTAGTAAATTGATGTATTTACTTTAAACTCAACTA	AT	-16.4	WP_006013526.1	no_ortho
iTSS_-_84284_DEJ70_RS00445	DEJ70_RS00445	cell division protein ZapA	0.321101	0.119539	0.658799	0.012445	-1.57323	2.76073e-05	iTSS	DEJ70_00445	84170	84487	-	317			47.8611		AAAGCGATTAGACGAAATAAATCAAGAATGCAAAAAGTATAGGGAGGAAAAAAGAGTAGAATATGCTGAAGTATTAGATAGGGTAAACAAGATTATTGGGT	AATTTCTTACTTGCAGCATTGACTCTCGAAGACAAAATTTTAGAATTAACA	AA	-6.2	WP_010404232.1	no_ortho	ko:K09888	-	-	-
pTSS_+_220612_DEJ70_RS01170	DEJ70_RS01170	amino acid permease	0.319979	0.0271651	0.0247844	0.906519	-1.15562	6.52461e-05	pTSS	DEJ70_01175	220637	221911	+	1274	25		15.5372	ATTCAGATAAAAATTAAACATTGTC	ATTCAGATAAAAATTAAACATTGTCGTGTCAAATAAAATAGGCTTTTTTGCTATTTTTGCCTTGGTGATTAGTAGCCAAATTGGCTCTGGAATTTTTATGC	AAATTAAAAAGATCAATTGAAATTTCTGAGCTTCAACTATATTGTTAATTA	AT	-16.6	WP_006015102.1	OG0000602	ko:K03294	-	-	-
pTSS_-_1125344_DEJ70_RS05460	DEJ70_RS05460	23S rRNA (guanosine(2251)-2'-O)-methyltransferase RlmB	0.31838	0.191227	-0.333067	0.421375	-1.25812	0.0051928	pTSS	DEJ70_05480	1124553	1125311	-	758	33		11.8999	TTATTCTATAAAAAACTGATTTTCAATAATGAG	TTATTCTATAAAAAACTGATTTTCAATAATGAGATGAAATCATCAAAAGCTAATGAAAACTGTTGGATATATGGAAAGCACACTTGTATTTCAGCATTAAG	AATTGAACTGCATAATTTTACAACAATATATAAACACAGTAAAATATTGCT	TT	-10.6	WP_006015773.1	OG0000805	ko:K03218	-	-	-
asTSS_-_325015_DEJ70_RS01600	DEJ70_RS01600	IS982 family transposase	0.316197	0.242695	0.347579	0.424865	1.35432	0.000218447	asTSS	DEJ70_01610	323864	324952	+	1088		extended	69.7963		GTGTCGGTTTCTGTTGTGCTAGTAATTGCTGTACTAGACACAACTTAATCTGACAGGCATGAATTAACTGACAGAAGAATTGAGGTAGTTAAAACTAATAT	TTGGTACAATGATAGTTGATGCTTCTGTTGTCAATTTGGTAGTCTTTACAG	GT	-24.6	WP_096616077.1	OG0000003	-	-	-	-
oTSS_-_762791_DEJ70_RS03625	DEJ70_RS03625	group II intron reverse transcriptase/maturase	0.309361	0.259585	0.340932	0.450193	1.4961	0.000119882	oTSS	DEJ70_03635	759163	760434	-	1271			37.9692		AGAGATATTTTAAGAGCTCAAAATCTATCTTTAGTCTGCAGACCTTTTAATCAAACTTATTAAAAAATGTATTCTTCAGTGTATATCTGTCGTATATGCAC	ACGTATAAAAATTACTTCCGCATATTTTCAATCTAATTATAATTACAATTA	AG	-11.9	WP_096560603.1	no_ortho	-	-	-	-
oTSS_+_869048_DEJ70_RS04150	DEJ70_RS04150	transposase	0.306935	0.0635856	-0.285096	0.234529	-2.27514	1.10798e-06	oTSS	DEJ70_04160	872042	872341	+	299			23.4955		ACTATACAACTGGGATCCAATAAGAAATATCTGGTCATGCGCTGGAACTTTTGAATTCCAGTTATGCAAGAGATCTATTCATCTTAAAATAACTTTCTTTG	AATTAATATATTACTATTGTACGTTTTTAGTAGTTAATTTAGTATTAAACA	AC	-17.8	WP_129827231.1	no_ortho	ko:K07483	-	-	-
pTSS_-_1253086_DEJ70_RS06090	DEJ70_RS06090	riboflavin biosynthesis protein RibF	0.305034	0.194421	-0.31109	0.384738	-2.0584	3.24441e-06	pTSS	DEJ70_06110	1252124	1253056	-	932	30		136.93	AAAAAATATATATATAAAATATCAAATTGT	AAAAAATATATATATAAAATATCAAATTGTATGAAAATTATTTACAACTGTGAACAAGGGACAAAAGATAATGTGGCACTAACTTTCGGAAATTTCGATGG	TGTTTTTCACGATTTATCTCCATAGTTTATAAAATACAACTATTATATATA	AA	-6.1	WP_006015446.1	OG0000652	ko:K11753	ko00740,ko01100,ko01110,map00740,map01100,map01110	R00161,R00549	M00125
pTSS_+_282259_DEJ70_RS01400	DEJ70_RS01400	pyridoxine 5'-phosphate synthase	0.300392	0.0156186	-0.0919653	0.538298	-1.02631	1.54578e-06	pTSS	DEJ70_01410	282278	282985	+	707	19		140.71	ATAATTTTTGAGGTAAATT	ATAATTTTTGAGGTAAATTGTGAAATTGGGCGTTAATATTGATCACGTTGCAACCCTTCGCAACGCACGTGGAGCTTCTTATCCAGATCCATTAAAAGCAG	GGCATTAAACAATGACATGCATAAGATCTAATAATATGTATAATTTATAAA	AT	-18.1	WP_006014946.1	OG0000782	ko:K03474	ko00750,ko01100,map00750,map01100	R05838	M00124
asTSS_-_224235_DEJ70_RS01185	DEJ70_RS01185	aspartate-semialdehyde dehydrogenase	0.293572	0.0327073	-0.394529	0.03599	-1.08534	0.000155426	asTSS	DEJ70_01190	223861	224883	+	1022			10.2506		GTTTTTATATTCCGTAATTTTATCTTTGTTGATCTCTGGAATAACTAGTGGCACGCCTTCTTTCATCCTAAAATAGGAAGTGTTATCTATCACAACGCACC	GCCAGCAACATTTGTATTGTAGTACAGTTTGGATTAGATATTATGTTATGG	GT	-13.3	WP_006015092.1	OG0000599	ko:K00133	ko00260,ko00261,ko00270,ko00300,ko01100,ko01110,ko01120,ko01130,ko01210,ko01230,map00260,map00261,map00270,map00300,map01100,map01110,map01120,map01130,map01210,map01230	R02291	M00016,M00017,M00018,M00033,M00525,M00526,M00527
pTSS_+_531146_DEJ70_RS02610	DEJ70_RS02610	AI-2E family transporter	0.293392	0.1255	0.0358879	0.899293	-1.32462	0.00015809	pTSS	DEJ70_02620	531166	532239	+	1073	20		24.7511	AAATCGACTATGTTAGACAT	AAATCGACTATGTTAGACATATGCAAAAACGTCATATAACTATTTGTTGTGTACTACTTTTTATAATAGGGGCATTATTTTTGATGCGTCCTATGATTGCT	AATAAAACAATGAATAGATAGTATTTACAAAAAACTGTATATTTTTTGGTA	AA	-20.5	WP_006013026.1	OG0000744	ko:K03548	-	-	-
iTSS_-_776762_DEJ70_RS03715	DEJ70_RS03715	AsmA-like C-terminal domain-containing protein	0.289283	0.231687	-0.310372	0.413288	-1.7037	4.78408e-05	iTSS	DEJ70_03725	776549	779485	-	2936			59.4601		AAAACTTCTGACTGGTGGGAAGAGTAGGGGGATTATTTCAATAGACTACAAAGCAAATGGTGATGATAAAAACAATAACGTATCTGTTAATCCTATCTCTT	ATACCGGCATACTCAATTAACAAATCTTTGTTGAAAATCCCTATAATCGGA	AA	-13	WP_039950557.1	OG0000761	-	-	-	-
iTSSps_-_1268877_DEJ70_RS06155	DEJ70_RS06155	hypothetical protein	0.288416	0.110558	-0.120481	0.617907	-1.75308	6.18658e-06	iTSS	DEJ70_06165	pseudo	pseudo	-	872			34.7363		GTAATATAGAATGTGAAAAATGTGTGGATGATCAAAGAGAGTTAGCGTGTCAAGAAGAAGAGATTAAGAGTTTCTGCTACCCGAACGTTTACCGTAGTAAT	AAATTTTAAATTTGCCTTTACAGAGGATCTTAATTCAATATCCTGGCTTGG	GT	-12.2		no_ortho
iTSS_-_517810_DEJ70_RS02560	DEJ70_RS02560	ankyrin repeat domain-containing protein	0.287942	0.140695	0.0387307	0.895525	-1.06454	0.00193245	iTSS	DEJ70_02570	517709	521314	-	3605			15.1671		GTATATTCAAGTCCATCTTGTATGAGAAAAAGAGCAATTACAGCTAGATCATTGGAATATATAATACTTCCTGGTCATATAGAAAGAGGAAAAGAGATATA	AGGAGGGAATTACTGTTGACTGTTTTAAATTCGAAAGATATAGACCAAGGG	GT	-13.6	WP_006013103.1	no_ortho	-	-	-	-
asTSS_-_31833_DEJ70_RS00155	DEJ70_RS00155	group II intron reverse transcriptase/maturase	0.287409	0.0680588	-0.272019	0.239438	-1.90822	3.7816e-06	asTSS	DEJ70_00155	30934	31806	+	872		extended	18.4125		AGAGATATTTTAAACCCCAGTTGCGGATTAATCAATACAGTAAAATCTAGAAATAGAGGGCTTTTTAGGCTTCATAGAATATGAAACTAATGTGGAAAAGA	GACACAAAAAATTACTTCCGCATATTTTCAATCTCATTATAATTACAAATA	AG	-9.5	WP_096676677.1	no_ortho	-	-	-	-
iTSS_-_1034443_DEJ70_RS04990	DEJ70_RS04990	30S ribosomal protein S11	0.284739	0.0475959	0.0382477	0.852314	-1.63977	5.99349e-06	iTSS	DEJ70_05005	1034417	1034803	-	386			15.0162		AGATTAAGGAAAAAAAGAAGAGTATAGGATATTTGGAAGGTTTTTGTATGTATTATAGTGATAGTGTTTCTTTCTGTGGAAATTTAGATAGATTAACTAAG	TGACTGTCACTTCAATTGCAGATAAAACGGCGATACCTCATAATGGGTGTA	AG	-10.8	WP_006012273.1	OG0000131	ko:K02948	ko03010,map03010	-	M00178,M00179
pTSS_+_207579_DEJ70_RS01115	DEJ70_RS01115	cytochrome b/b6	0.282835	0.155757	0.304449	0.284618	-5.08975	3.87145e-09	pTSS	DEJ70_01120	207604	208830	+	1226	25		165.672	AGTTGAGATGAAAAAACTTTAAGTT	AGTTGAGATGAAAAAACTTTAAGTTATGGAAGATGGTAGCAAAAAAGAAATAACAGAAGGAAAAGGTATATTAGGTTGGATAGAGTATAGATTGCCTATAT	AAATTTAAACTTTTTATTGTGCGTTACAGGTAAGTTGTTACAATAAAATGA	AG	-7.6	WP_006015139.1	OG0000567	ko:K00412	ko00190,ko01100,ko02020,ko04260,ko04714,ko04932,ko05010,ko05012,ko05016,map00190,map01100,map02020,map04260,map04714,map04932,map05010,map05012,map05016	-	M00151,M00152
pTSS_-_486512_DEJ70_RS02390	DEJ70_RS02390	dihydrolipoyl dehydrogenase	0.282438	0.0527688	-0.329562	0.0961298	-1.95012	1.43748e-06	pTSS	DEJ70_02400	485105	486490	-	1385	22		18.8161	TTTTTGAATACGAAGAAAGCTG	TTTTTGAATACGAAGAAAGCTGATGAATGAGTATGATATTACAGTTATAGGCAGCGGTCCTGGTGGTTATATAGCAGCAATTAGAGCGGCGCAGTTTGGAT	TCTATGCACCTGAGCATTGATTATACGGGTTCCATCTGTTATATATAATCT	TT	-16.8	WP_006013306.1	OG0000747	ko:K00382	ko00010,ko00020,ko00260,ko00280,ko00620,ko00630,ko00640,ko01100,ko01110,ko01120,ko01130,ko01200,map00010,map00020,map00260,map00280,map00620,map00630,map00640,map01100,map01110,map01120,map01130,map01200	R00209,R01221,R01698,R03815,R07618,R08549	M00009,M00011,M00036,M00307,M00532
asTSS_-_428291_DEJ70_RS07225	DEJ70_RS07225	hypothetical protein	0.274728	0.0385573	-0.125217	0.481635	-1.30952	2.2075e-05	asTSS		428057	428242	+	185		extended	12.1178		AGGATAAATTAGTTAATCTAGGGTTAAACTACGTCTGAGTTGGATAAAACTATACAAAATGACTACTTTTAGCAGCAAACATTAGAGCAGTTTTTTCATAG	AAATAGAAATTTGGATTTGCAGTAGTTTATAGACCTTATTACAATTGCAAA	AG	-8.6	WP_006013526.1	no_ortho
pTSS_+_773327_DEJ70_RS03695	DEJ70_RS03695	exopolysaccharide biosynthesis protein	0.274298	0.0465377	-0.209507	0.294012	-1.02498	3.33619e-05	pTSS	DEJ70_03705	773341	773997	+	656	14		30.1019	ATTAAAGGTTAATC	ATTAAAGGTTAATCGTGGAAGAAAGTGAGAAATTGACTGAAGATAAAAAATTGGCCTCTGATATTCTAAAAGAGGTTGCAGATACCAATAACAACGATAGT	TTGAAGAGGTATGATTGAAGTACAGTAATAATTATGTTAGTTAGAATGTTA	AT	-13.4	WP_006013842.1	OG0000028	-	-	-	-
asTSS_-_196181_DEJ70_RS01070	DEJ70_RS01070	hypothetical protein	0.273069	0.144545	0.36878	0.142497	-1.73914	6.1275e-06	asTSS	DEJ70_01070	196038	196505	+	467			43.3703		AAATAAGGCTGGCAGAGCAGAAGTAACAATTCCACCCATTACCAATGGTGATAGAGTTGTAAAACTGAGCGCTAAGCCTGTAAGTGCTCCTATTGATGTAG	GTAAAAAAACTTTTTTTGGAAAAATTTTTATTATAAATTATCATGCATGTA	AA	-23.4	WP_006015164.1	no_ortho
iTSS_-_427527_DEJ70_RS02095	DEJ70_RS02095	hypothetical protein	0.272924	0.0461779	0.0725933	0.719571	-1.12098	0.000121393	iTSS	DEJ70_02105	427330	427869	-	539			10.665		ACTAATCTGTTAGGACGGTATGATCAACGAAGGCTATTAATGCCGATAATTATGCCTCTTGTTAGAAAATGTTTTGCAGAAGTGGCAAGCGAATTTGCTGA	ACATGAAAGATTTACTTGAGGAAGATGCAAGAGATAGAGTACAAAAGGAAA	AC	-22.9	WP_051008231.1	OG0000312	-	-	-	-
gTSS_+_905978_DEJ70_RS04310	DEJ70_RS04310	30S ribosomal protein S4	0.27209	0.231418	0.0843524	0.792556	-1.66656	0.00037673	gTSS	DEJ70_04320	906052	906666	+	614	74		15.6626	ATAGTGGCAAAAACAAGTTGACACTTAATGTTAAAATCATTAATAATTTATAGTTAGATTGTGAGAATTTTTGT	ATAGTGGCAAAAACAAGTTGACACTTAATGTTAAAATCATTAATAATTTATAGTTAGATTGTGAGAATTTTTGTATGACAACTGTTATCAATAGAAAGTAT	AGATGATTCATGTATTAATAGGAAAACTTAAAAGTGAAGTATACTACATCA	AT	-12.6	WP_006012690.1	OG0000055	ko:K02986	ko03010,map03010	-	M00178,M00179
oTSS_+_280648_DEJ70_RS01400	DEJ70_RS01400	pyridoxine 5'-phosphate synthase	0.272071	0.0404543	-0.0388647	0.829673	1.04744	2.58444e-06	oTSS	DEJ70_01410	282278	282985	+	707			38.5817		ATGAGGGTTTTTTAGGATCCAAAATCTATCTTCACCTGCAGGTTTTTTCACCAAATAATCAAATTTTAGCAAAAAATATATAAGTTTATTTTTGCTAGCTC	TTAAATAAAAAATTGCTTGACAGACTCTGGTAGCTTCATTATAGTGGAAAA	AT	-14.3	WP_006014946.1	OG0000577	ko:K03474	ko00750,ko01100,map00750,map01100	R05838	M00124
pTSS_-_779933_DEJ70_RS03720	DEJ70_RS03720	ribonuclease HI	0.270203	0.152263	0.00405217	0.993895	-1.26066	0.000813166	pTSS	DEJ70_03730	779478	779915	-	437	18		11.7092	TCATTCACTACAATAAAG	TCATTCACTACAATAAAGATGAATAAAAAGGAAGTGACAATATATACAGATGGAGCATGCCTTGGTAACCCTGGTTTAGGGGGATGGGCAGCAATCATATT	TATATATCTATAAAAATAGTATTTTCATAGAAGTAACGGTATACTTTAATT	TC	-19.8	WP_006013851.1	OG0000367	ko:K03469	ko03030,map03030	-	-
iTSS_-_600844_DEJ70_RS02880	DEJ70_RS02880	IS481 family transposase	0.268352	0.120156	-0.0654935	0.790286	-1.70692	2.79991e-05	iTSS	DEJ70_02885	600799	601887	-	1088			15.9869		AGAGACTGATATTAGTTTTAACTACCTCAATTCTTCTGTCAGTTAATTCATGCCTGTCAGATTAAGTTGTGTCTAGTACATAGTTTTAACTACCTCAATTC	CTTAATAGCAAACACATTGCTTTTCAGAAAAATATTAGTAGCATGAAACAA	AG	-15.8	WP_096616077.1	OG0000616	-	-	-	-
pTSS_-_1073596_DEJ70_RS05245	DEJ70_RS05245	hypothetical protein	0.26581	0.0475959	-0.222659	0.220241	-2.37108	2.743e-09	pTSS	DEJ70_05260	1073352	1073561	-	209	35		1433.49	AGTTTTTAAAATAAATTAATAGATGTGAGTGCTTG	AGTTTTTAAAATAAATTAATAGATGTGAGTGCTTGATGGTAGAGAGTATAGAAAAACAAGATAAAAAGCTCGATACAAATAATGCTGAAGAGAGTTTTTAT	AATTTTCACTAAAGTATTTACAGCTATATTTTTTATGATAAGATAAGTAAA	AG	-10.2	WP_006012150.1	OG0000095
gTSS_+_907079_DEJ70_RS04325	DEJ70_RS04325	DUF721 domain-containing protein	0.265368	0.0546456	-0.454092	0.0187171	-1.05069	0.000244537	gTSS	DEJ70_04335	907246	907569	+	323	167		10.0383	AACAAATTAAAATTAAAAATGATTACAAGGTAGGAAACACAAAATTCTGGCAAATGCTAGATATACAAATACTGCTTTTTATGTGTGAGGCCGAGGATTATGAAAACAATAAGTTAGTTTTTTGTATAAGAAAGTTGTAATATAATTTAATTTTAAGCACTGGAAAG	AACAAATTAAAATTAAAAATGATTACAAGGTAGGAAACACAAAATTCTGGCAAATGCTAGATATACAAATACTGCTTTTTATGTGTGAGGCCGAGGATTAT	CTTGGAAATACTATACTTTACTCGAATTTTAATTAGCTTCATAATAATTTA	AA	-14.9	WP_006012687.1	OG0000039	-	-	-	-
pTSS_+_418864_DEJ70_RS02045	DEJ70_RS02045	PAS domain-containing protein	0.259474	0.238111	-0.45417	0.144393	-1.73776	5.6346e-05	pTSS	DEJ70_02055	418893	419336	+	443	29		33.5839	ATATCTGTGTTTTATATGTGGAATTTCGA	ATATCTGTGTTTTATATGTGGAATTTCGAATGGAAAATTATGCAGGCAAAGAAAGAAGAATAGTGAATATAGTTACTCAACATTGGAGTGATATAAAAGGA	CTACATCCTTTAGTAAGAAAAAATCAATACATTCACGATAAATTTACCTCA	AT	-12.5	WP_006013549.1	OG0000315	-	-	-	-
pTSS_+_1478677_DEJ70_RS07120	DEJ70_RS07120	nitroreductase family protein	0.257197	0.025228	-0.153875	0.349101	-1.88438	1.46985e-08	pTSS	DEJ70_07145	1478680	1479252	+	572	3		91.0671	TTT	TTTATGCACTATTTAAAAATGATGAGTAAACAAGATCTATTATCGTTGATGAAAGCAAGACACAGCGGACGTTCATACGATCCTACAAGAGCAATATCTCA	TAAGAGGTTTTGCAATTTAAATTTTGCTTATATTGCGCTACAATGAATTAT	TT	-13.6	WP_006014190.1	OG0000428	-	-	-	-
pTSS_-_517574_DEJ70_RS02555	DEJ70_RS02555	type I secretion system permease/ATPase	0.256372	0.353212	-0.0761596	0.850184	-1.80154	0.000192535	pTSS	DEJ70_02565	515682	517427	-	1745	147		45.947	AGAAATTAGATAGCCTTACTATGAAAAAGTTTATATTCGCATATCATTAATATTTTATTACATTAATGATATGGTAAGGCAATAACTGTTAATACTTCTGAAATAAAAACTATGTATTGTACATGTAATTAAATAAAAAGGAAGATT	AGAAATTAGATAGCCTTACTATGAAAAAGTTTATATTCGCATATCATTAATATTTTATTACATTAATGATATGGTAAGGCAATAACTGTTAATACTTCTGA	GAAAAACGTAGAACAATTGGCAAGGCTATCGTATAAGGTTATAGTAGAGAA	AG	-20.3	WP_006013106.1	OG0000248	ko:K06147,ko:K06148	-	-	-
iTSS_+_774818_DEJ70_RS03705	DEJ70_RS03705	cysteine--tRNA ligase	0.251351	0.0429059	-0.0879271	0.582999	-2.6772	2.1287e-08	iTSS	DEJ70_03715	774742	776136	+	1394			31.4436		ACGTCTGCGGACCAACAGTATATGATACTGCACATATAGGAAATGCACGTTCTGTTGTTGTTTATGATGTATTATTTCGACTGCTGAAATTTTGTTATGGC	AAAAAAAAAAGAGCCCTTTACACCGATCGACAAAGATCATATAAAAATGTA	AC	-16.3	WP_096560661.1	OG0000813	ko:K01883	ko00970,map00970	R03650	M00359,M00360
iTSS_-_523244_DEJ70_RS02570	DEJ70_RS02570	hypothetical protein	0.248739	0.157749	-0.0086967	0.978455	-1.58929	6.58864e-05	iTSS	DEJ70_02580	522507	523244	-	737			14.8073		ATGCTAATCAGGAACTTAATAAAACAAGCAACTCAAGTAGGAAATAGTGAAAACGTAATACAATATGTCAAATATCTCTATCAATTTGAGAAGTTTAGAAA	AAACACTTTATAATTCTTGAGCATAAAGAAAATTCCTTTAATAATGAAGCA	AT	-10.2	WP_006013098.1	OG0000248	-	-	-	-
iTSS_+_1052786_DEJ70_RS05140	DEJ70_RS05140	hypothetical protein	0.243559	0.227135	0.121799	0.656577	-1.75329	8.92592e-05	iTSS	DEJ70_05155	1050915	1053536	+	2621			16.2809		AGAGAAATTGGAAGATGAATTGAAACAACTTAAAGAAAGGGAAGAGGAAGCAGAACACATGATAAGTGAAAAGTGGAAAGATATAGCGAATTTAAAATCTA	AAGGCAAATAAAAAACTGAAGAAAAACCTGGAAATTGCTAATGTAGAACTA	AG	-1.5	WP_129827293.1	OG0000732	-	-	-	-
iTSS_-_557886_DEJ70_RS02740	DEJ70_RS02740	ankyrin repeat domain-containing protein	0.242931	0.195557	-0.296925	0.286948	-1.31443	0.000113025	iTSS	DEJ70_02750	556638	558578	-	1940			28.3028		AGAATTATTTTTAACTGATAAACAGAAAAAGATGAATAAGGAATTGTATGACTTACTTGCACTAGATTCAGACTGCACTAAAAATTTAAAGGAGTTTTTAA	GGTAAAACTCCACAACAAATAGCAACTAATAAACTCTGCTATAATATAGAA	AG	-11.7	WP_129827257.1	OG0000024	-	-	-	-
iTSS_-_1037459_DEJ70_RS05010	DEJ70_RS05010	50S ribosomal protein L15	0.240064	0.113096	0.0888116	0.672262	-1.19157	0.000206838	iTSS	DEJ70_05025	1037226	1037696	-	470			11.1238		TTTAATGTTGGTGATGTACAGTGCTTAATGGAAGCTAAAAAAATAGTCAAGGATTCTATAATAGATAAGGAGCTACTGCATAAATTAGGTTTTATCAGATC	GTTTACCTAAAAGAGGTTTTAAGCCTATACGCAAAAACTTATACTCTATAT	TT	-11	WP_006012263.1	OG0000121	ko:K02876	ko03010,map03010	-	M00178,M00179
pTSS_+_417893_DEJ70_RS02040	DEJ70_RS02040	hypothetical protein	0.239155	0.308216	0.169894	0.584424	-2.09231	2.21468e-06	pTSS	DEJ70_02050	417920	418681	+	761	27		257.421	AAATATTGGTCAGCTTGGGGGTCATAT	AAATATTGGTCAGCTTGGGGGTCATATATGTCAAGAAGATTTAAAAATACTGTAGGAAAAAAAAGATCAATCAATAAAGAAAAAAGGAATAGATGGATTAG	ATCTTAGTGAAAAGATGTGGACTTAAATAATTTATCTTTTATACATAAGGA	AA	-8.6	WP_006013551.1	OG0000316
pTSS_-_1259084_DEJ70_RS06115	DEJ70_RS06115	malonyl-CoA decarboxylase	0.236666	0.237681	0.12023	0.652204	-1.77933	1.917e-05	pTSS	DEJ70_06135	1257692	1259068	-	1376	16		30.689	ACAGTAAAAGGAATTT	ACAGTAAAAGGAATTTATGGCAAAAGAATCATTGGCAAAAACTGACATAGTGAAAGTTGAAGATAAGAAAGCACCAAAGGGCTTTTTTAAAATATTAGGTG	TATATGCCTACTGTGTAGACTAAGATTTTTTTTTAATTTAAGATAGATACA	AC	-12.5	WP_006015428.1	OG0000649	ko:K01578	ko00410,ko00640,ko01100,ko04146,ko04152,map00410,map00640,map01100,map04146,map04152	R00233	-
pTSS_-_271308_DEJ70_RS01340	DEJ70_RS01340	phenylalanine--tRNA ligase subunit beta	0.235353	0.38491	0.166608	0.650466	-2.54519	2.36174e-05	pTSS	DEJ70_01345	268948	271287	-	2339	21		38.8595	TTTTTGTTTCTTATTAGATAA	TTTTTGTTTCTTATTAGATAAATGAAGTTCACATTATCTTGGCTACTGGAATATTTAGAAATCAATGCTAGTTTAGAAGAAATTACTGATAAATTAACCCA	ACTCACTACAACAAGCTTTAAAAGCATCACATTTTACATTACAATAACTCT	TT	-9.6	WP_006014995.1	OG0000586	ko:K01890	ko00970,map00970	R03660	M00359,M00360
iTSS_+_340706_DEJ70_RS01695	DEJ70_RS01695	penicillin-binding protein	0.235112	0.183416	-0.376669	0.12879	-2.13377	4.30696e-06	iTSS	DEJ70_01705	339158	340714	+	1556			21.1803		GAAAAATGAACTTATGAAATTGCCATATATGTTACTTGTAATTTATATATTCAAATCAGAGCTTTGAAATTAAAAAAAAGAAACGAAAATTGCATAAACCT	CCCCACGCCAAGATGTTGCAATTGCTAGTGAGATATTGCAATATATGCTTG	GA	-6.2	WP_006014723.1	OG0000534	ko:K05515	ko00550,ko01501,map00550,map01501	-	-
oTSS_+_254920_DEJ70_RS01315	DEJ70_RS01315	group II intron reverse transcriptase/maturase	0.229234	0.142016	-0.238275	0.34364	-1.1102	0.000482838	oTSS	DEJ70_01320	257187	258458	+	1271			10.4355		AAGTAAGATTTTTCCGAGGACTGAAAGAAAAAATCAATTCGTTTTGGTGGGAATAGGGTGTGTAACAGCAAATCAATACGAGTTGATATACTAGAAACCCC	TCCTTTCTTCACTCACTTGAATTTCTTTTGTAAACATCTATAGCTAAGCTA	AA	-17.5	WP_096560603.1	no_ortho	-	-	-	-
iTSS_+_1304620_DEJ70_RS06340	DEJ70_RS06340	IS481 family transposase	0.226746	0.28273	-0.393755	0.234655	-1.42228	0.000972242	iTSS	DEJ70_06360	1303577	1304665	+	1088			13.0165		AGAGACTGATATTAGTTTTAACTACCTCAATTCTTCTGTCAGTTAATTCATGCCTGTCAGATTAAGTTGTGTCTAGTACAATTTAAAAAACTAAAACGTGC	CTTAATAGCAAACACATTGCTTTTCAGAAAAATATTAGTAGCATGAAACAA	AG	-16	WP_096616077.1	no_ortho	-	-	-	-
iTSS_-_151572_DEJ70_RS00780	DEJ70_RS00780	integration host factor subunit alpha	0.225138	0.0733134	-0.0922179	0.572544	-1.87456	1.30436e-07	iTSS	DEJ70_00780	151388	151684	-	296			43.2964		AGATAAAAACGAGCTTAGCAAAGGATGGGATAGTAAAAATATCTTCATTTGGAACATTTTTGGTTAAAAACAAGAAAGAAAGACCAGGAAATATACCAAGG	TGGATTATCGAAAGAAGACTCTATTGCAATAATAGATGATATATTGGATGA	AG	-12.4	WP_006014658.1	OG0000518	ko:K04764	-	-	-
oTSS_-_739968_DEJ70_RS03515	DEJ70_RS03515	hypothetical protein	0.22286	0.152362	-0.21756	0.391638	-1.39032	7.20774e-05	oTSS	DEJ70_03525	737528	738022	-	494			12.8651		AGAAATGGAGACATTAGACTTCTTGCATGAATTACAGCGTATGAAACCATTATTGGATTTCAGACTGGCTGGTTATGCAAGAAATCTAATATCTATCGAAG	CTTACTAGTTATTTACTTGTATCTGCTTAGTTAAGGGTGTTAACTTAAGTA	AG	-33	WP_129827314.1	OG0000841	-	-	-	-
iTSS_+_532861_DEJ70_RS02615	DEJ70_RS02615	chromosomal DNA replication initiator DnaA	0.22148	0.103763	-0.00231618	0.99504	-1.53066	2.80186e-06	iTSS	DEJ70_02625	532343	532978	+	635			22.8855		AGTAGAACGTTCTTTCCACAGCATTAATAAAATTATAGAAAAAATAGATAGTGAATCCATAGGATCAAATGTAACCATTCCTTTTATTAACACTTTATTAA	GATAAACAGTTAAAAATTGATTTAAAAGTGATTAATTATATTCTAGCAAGA	AG	-6.1	WP_006013023.1	no_ortho	-	-	-	-
asTSS_+_1012414_DEJ70_RS04875	DEJ70_RS04875	ankyrin repeat domain-containing protein	0.215018	0.0838549	-0.21166	0.239438	-2.37087	9.06044e-08	asTSS	DEJ70_04885	1012112	1013602	-	1490			25.1837		GTGCTGTATATTTATTATGAAGGGTTGGAAAATTAACAATGGTATCTCTGCAGAGCAGTGCCCCATTTTTTTCAGTAAATAAAACTTTAAGTAACTCTAAA	GCAGATAATATTATTATATTTTTTCGTCCTTTTATCTGCTATTTCTCTCTG	GT	-13.3	WP_006012357.1	OG0000837	-	-	-	-
pTSS_+_153550_DEJ70_RS00790	DEJ70_RS00790	IS982 family transposase	0.213779	0.220437	-0.0194444	0.945661	-1.084	2.863e-05	pTSS	DEJ70_00790	153652	154524	+	872	102		251.234	AGAGATATTTTAAACCCCAGTTGCGGATTAGAAGTCAGTGAAAAAGCCAGGAAAATAGGGTAAACTCCGGAAACATATTATCAAAAAATAGAGAGGTTACCC	AGAGATATTTTAAACCCCAGTTGCGGATTAGAAGTCAGTGAAAAAGCCAGGAAAATAGGGTAAACTCCGGAAACATATTATCAAAAAATAGAGAGGTTACC	AACGTAAAAAATTGCTTCCATATATTTTAAATCTGATTATAATCACAGTTA	AG	-10.6	WP_129827232.1	no_ortho	-	-	-	-
iTSS_+_247696_DEJ70_RS01275	DEJ70_RS01275	type IV secretion system protein	0.206083	0.215208	-0.050142	0.834898	-1.75879	1.4664e-05	iTSS	DEJ70_01280	246232	249105	+	2873			16.5858		ATAATAGATGGAAGTCATTTAAAGGATAAAGAGTCTAAAAAGATATACTTTGGTATTAATGTAGAAAACGTAAAGAAAGATGATATTACGGACAAAGAAGG	AAAAAGTAAAGAAATTAGATAAAATAACAGAGGATAATGTAGACTATTACA	AT	-8	WP_039950782.1	OG0000589	ko:K03201	ko03070,map03070	-	M00333
iTSS_+_566068_DEJ70_RS02755	DEJ70_RS02755	ankyrin repeat domain-containing protein	0.204517	0.230849	0.127953	0.56155	-3.82698	1.51652e-08	iTSS	DEJ70_02765	563753	569683	+	5930			69.9939		AGATCTATATGAAAATATTGGAATTGTAATGGGGAAAGAAGACTCTCTTATCTATTATGAAAAAAGAGATAAATCTAGTCAGTATGGTTATCGTCGTCTCT	AAAATACATGGTAAAGTGGCACAGTATGGAAAGAGGAGTTATAATATCATA	AG	-15	WP_006012791.1	OG0000062	ko:K06921,ko:K15354	ko05132,map05132	-	-
iTSS_-_493999_DEJ70_RS02435	DEJ70_RS02435	oxidoreductase NAD-binding domain protein	0.203127	0.10446	-0.111893	0.483051	-1.77113	1.99135e-07	iTSS	DEJ70_02445	493469	494098	-	629			39.5857		GCTGGCTATAAAAAATTAAGTGATGTATTTAAACGAGCACTGATAGAACGTGCATCAAACGTGACAGTTTGGGCATGTGAAGAAGGATTGATAGAAACAAA	TTTCGATAGGAAAAGCTTGCCTTGAAAATAATAATAAGGTTTTATATTTCG	GC	-17.4	WP_039950464.1	OG0000258	-	-	-	-
pTSS_-_1047556_DEJ70_RS05120	DEJ70_RS05120	tRNA-Tyr	0.200561	0.117043	-0.127313	0.481635	-2.43207	1.57301e-09	pTSS	DEJ70_05135	1047431	1047512	-	81	44		2777.42	AATAAAACTTAAGTTAAGGTAGTGTTCTCTTAACAGATTTTTGT	AATAAAACTTAAGTTAAGGTAGTGTTCTCTTAACAGATTTTTGTGGAGGAGTGACCGAGTGGTTAAAGGTAACAGACTGTAAATCTGTCCGCATTGCGTAC	TTAGCTTTTATTACTTGATCTTTTGGATTTGGATGTTTAGTATTAGGAGTA	AA	-19.8	no_protein	OG0000109
pTSS_-_216291_DEJ70_RS01145	DEJ70_RS01145	DnaJ domain-containing protein	0.198598	0.1781	-0.101567	0.621621	-1.31295	7.29702e-05	pTSS	DEJ70_01150	215910	216269	-	359	22		12.0121	ATAAAATGATAAAAAAATATAC	ATAAAATGATAAAAAAATATACATGTCATTCATCTTCTTCCTTTTTTTGATATTCACAATAATCACGTTTGTTTTACCTAGCGTTGTTGTATTTTTTCTCT	TGGATAAACATGTTATTTACCATGACAATTATAATTGTTACTATTTAATCA	AT	-8.5	WP_080589545.1	no_ortho	-	-	-	-
iTSS_-_460405_DEJ70_RS02275	DEJ70_RS02275	hypothetical protein	0.195088	0.267477	-0.185004	0.481635	-1.07938	0.000278268	iTSS	DEJ70_02285	459179	460411	-	1232			31.8453		AAGCAAGTAGGTAAACAAGGTGAAAGTAATCTTATTTTAGAGCCTGAACAGTTCTCTAACAGCTTCTTCAATAGTCAACAGAGTAGTTCATCAAATCCAAA	ATTAAAGTAATCACTAAAAAGTTTTAGTGATTATGGTATATAATATGTCTA	AA	-12.2	WP_006013456.1	OG0000026	-	-	-	-
iTSS_-_1418268_DEJ70_RS06845	DEJ70_RS06845	IS481 family transposase	0.195088	0.215208	0.0289744	0.901866	-1.63955	5.953e-06	iTSS	DEJ70_06870	1418223	1419311	-	1088			24.3329		AGAGACTGATATTAGTTTTAACTACCTCAATTCTTCTGTCAGTTAATTCATGCCTGTCAGATTAAGTTGTGTCTAGTACATTTAAAAACTTGTTGTATGTA	CTTAATAGCAAACACATTGCTTTTCAGAAAAATATTAGTAGCATGAAACAA	AG	-14.6	WP_096616077.1	OG0000405	-	-	-	-
pTSS_-_346794_DEJ70_RS01720	DEJ70_RS01720	tRNA-Leu	0.190913	0.18497	-0.144406	0.481635	-2.38838	5.04607e-09	pTSS	DEJ70_01730	346699	346780	-	81	14		6000.81	AATGAAGGGCTCTT	AATGAAGGGCTCTTGCGGATATGGCGAAATTGGTAGACGTGCCAGGTTTAGGTCCTGGTGAGCTTGCTCGTGGGGGTTCAAGTCCCTCTATCCGCACTTAA	AATCTAATCTTTAAATTGCATAAGATGACAGAAGTGGTTATCTATAAGTTA	AA	-31.7	no_protein	no_ortho
pTSS_+_1008806_DEJ70_RS04850	DEJ70_RS04850	helix-turn-helix transcriptional regulator	0.190153	0.303218	-0.0325587	0.906519	-1.89927	2.85255e-06	pTSS	DEJ70_04860	1008827	1009156	+	329	21		52.3021	AGCTAAAATTAGTAATGAAAG	AGCTAAAATTAGTAATGAAAGGTGGAATTAGGCAAAAAAATAAAGGAACTTAGGTTATACTGTGGCTTGACACAAACTGAATTAGGAAAAAGAATAGGTGT	CTTCTTTTTTTTCCACTTTATGAATTAAGAAATTCACTGTAAGCTTGAACA	AG	-7.5	WP_006012370.1	OG0000145	-	-	-	-
pTSS_-_753060_DEJ70_RS03590	DEJ70_RS03590	tRNA-Phe	0.176383	0.463169	-0.215598	0.481635	-2.31565	5.87025e-07	pTSS	DEJ70_03600	752980	753052	-	72	8		6321.35	ACGTAGTT	ACGTAGTTGGCCTGATAGCTCAGTTGGTAGAGCAAAGGACTGAAAATCCTTGTGTCGCTGGTTCGATTCCTGCTCAGGCCACATTCCTTTTCTTAATGTTC	TCAAAAACTTTTGATGGACATAATAACGTTTTTTGTCTAAAAATAAAAGTA	AC	-25.6	no_protein	OG0000355
iTSS_-_1033817_DEJ70_RS04985	DEJ70_RS04985	DNA-directed RNA polymerase subunit alpha	0.174191	0.190549	0.0196391	0.962395	-1.0783	8.74841e-05	iTSS	DEJ70_05000	1033329	1034396	-	1067			14.0919		GAGAGGGTTTCGTATAGAGTAGAGAATAGTCGTGTTGGTCAAGTTACTGATAAAGATAAGCTGATATTGTCAATTGAAACTGATGGTACAATCTCTCCAAG	AACAAGATTTAATTGGTTTTATTCCAGTTAATGCTTTATATAGTCCTGTTG	GA	-15.9	WP_006012276.1	OG0000131	ko:K03040	ko00230,ko00240,ko01100,ko03020,map00230,map00240,map01100,map03020	R00435,R00441,R00442,R00443	M00183
gTSS_+_199767_DEJ70_RS01090	DEJ70_RS01090	porin	0.174063	0.300602	0.256455	0.314597	-1.49766	1.5302e-05	gTSS	DEJ70_01090	199942	201981	+	2039	175		32.2315	AACAAGCAAACCTCTGTACTAAATTTTGGTTAATATACACGTTGAGCGTATTAAGAAAGTTGCTTTTAAAGTATTGCATTTTACTTTTATTTTCGCTATAAGGTTGCTTTAAGTTGGATTTTCAACACCTTTATACTACTTATGTTATGATTTTAAAATTTTTTGGGGGCACTTC	AACAAGCAAACCTCTGTACTAAATTTTGGTTAATATACACGTTGAGCGTATTAAGAAAGTTGCTTTTAAAGTATTGCATTTTACTTTTATTTTCGCTATAA	CTTTGAGTAAATTTTACTTCCATAGAATAAGTATAGAGTTATAATACACTA	AA	-11.8	WP_006015152.1	OG0000610	-	-	-	-
pTSS_-_1165270_DEJ70_RS05635	DEJ70_RS05635	F0F1 ATP synthase subunit gamma	0.171704	0.322298	0.0169913	0.95421	-1.75498	2.76613e-06	pTSS	DEJ70_05655	1164378	1165250	-	872	20		52.2852	AAATTAGAATTATATACAAA	AAATTAGAATTATATACAAAATGAAGAGCTTAAAGGAATTATCCTTAAGAATTAAAAATATTAAGTCTGTGCAGAAAATCACGAAAATAATGCAAATGGTT	CCAATGTCAAAAAAACTTGTTTTTAGACATTACCAGTTATATATTTTAATA	AA	-7.2	WP_006015724.1	OG0000696	ko:K02115	ko00190,ko00195,ko01100,map00190,map00195,map01100	-	M00157
pTSS_+_897734_DEJ70_RS04270	DEJ70_RS04270	tRNA-Arg	0.168631	0.205696	-0.00787169	0.971928	-1.02766	2.56041e-06	pTSS	DEJ70_04280	897740	897817	+	77	6		4913.99	GTGCAA	GTGCAAGCACCCTTAGCTCAGTTGGATTAGAGCATTTGACTACGGATCAAAAGGTCGGGCGTTCAAGTCGCTCAGGGTGCACCATATTTTATAGGAAATAG	TTTAGCTAAACCAATTGAAATAAGCTATAAAATCTGTTAAAGTCAACTTTG	GT	-28.9	no_protein	OG0000040
oTSS_+_948372_DEJ70_RS04540	DEJ70_RS04540	type I DNA topoisomerase	0.162981	0.503808	-0.412297	0.234094	-1.67894	1.50827e-05	oTSS	DEJ70_04550	948968	951418	+	2450			317.6		ATCTGGTCATGCGCTGGAATGACATGGTGGAATGTCCTTCTTGTCATTCCAGTACTCCTTTTCTTGTCATCCCAGTGCTCCGACACTGGGATCCAGTTAAA	TATTAAAATTGGAACTTGCATAACCAGCCAGTCTGGGATCAAATAAGAAAA	AT	-39.6	WP_006012553.1	OG0000180	ko:K03168	-	-	-
pTSS_+_374231_DEJ70_RS01840	DEJ70_RS01840	isocitrate dehydrogenase	0.158401	0.587301	0.229369	0.542339	-3.79993	1.54202e-06	pTSS	DEJ70_01850	374249	375676	+	1427	18		68.0392	TTTACAGTTAAGGAAGTT	TTTACAGTTAAGGAAGTTATGTCAACATCAGTCACAGTTGCGTATGGTGATGGTATCGGACCAGAAATTATGGAAGCGGTGCTGTCGATATTGCGTGAAGC	CTATTTTAGCAACATTGACCCACTTTATTATTTGAATTAACATTAAATCAT	TT	-21.9	WP_006014682.1	OG0000831	ko:K00031	ko00020,ko00480,ko00720,ko01100,ko01110,ko01120,ko01130,ko01200,ko01210,ko01230,ko04146,map00020,map00480,map00720,map01100,map01110,map01120,map01130,map01200,map01210,map01230,map04146	R00267,R00268,R01899	M00009,M00010,M00173,M00740
pTSS_-_1182300_DEJ70_RS05740	DEJ70_RS05740	XRE family transcriptional regulator	0.157125	0.178114	-0.318604	0.0328057	-1.8541	1.46985e-08	pTSS	DEJ70_05760	1181950	1182246	-	296	54		183.169	AAATATTATCATATAATATTTAATAAAGCTAGTTGGTATGTGAGAGTAAAAATT	AAATATTATCATATAATATTTAATAAAGCTAGTTGGTATGTGAGAGTAAAAATTATGGAAACAATATCATTAAACAATCTGGATAGTGAAGCAATAAAAAA	GTATCAGATAGTTATTGACAAGTTATATACTATTAATATATTGGTATGTTA	AA	-9.7	WP_006015668.1	OG0000686	-	-	-	-
iTSS_-_1401816_DEJ70_RS06750	DEJ70_RS06750	threonine--tRNA ligase	0.150888	0.383325	-0.107866	0.646604	-1.43309	1.55043e-05	iTSS	DEJ70_06775	1401660	1403561	-	1901			44.7493		GCATAGTTCAAGTAAGGTACCTATATTATGGATCATAGGCAAAAATGAAGTTACAAATAAAACTGTGTCAGTGAGAAATTTAGGATCGGAAAAACAGGAGT	AGAATCAAAACTGATTTGACCAATGAAAAAATTAGCTATAAGATACGTTTG	GC	-10.2	WP_006014039.1	OG0000392	ko:K01868	ko00970,map00970	R03663	M00359,M00360
pTSS_-_403793_DEJ70_RS01970	DEJ70_RS01970	aspartate carbamoyltransferase catalytic subunit	0.150536	0.259484	0.0747898	0.681274	-1.91381	7.4891e-08	pTSS	DEJ70_01980	402876	403781	-	905	12		123.562	AAAAAAGGAGCT	AAAAAAGGAGCTATGGACAAGAGAAGGAATTTATTAAATATCTCAGACCTCACAATCGATGATGTAGAAAATATAACTAAATTAGCCAACCAATACCTTGA	TACTTTACTTTACAGTTGTGTAACTGAAATTAAGAAAGTAGAATAAGCTCA	AA	-6.7	WP_006013595.1	OG0000830	ko:K00609	ko00240,ko00250,ko01100,map00240,map00250,map01100	R01397	M00051
iTSS_-_737826_DEJ70_RS03515	DEJ70_RS03515	hypothetical protein	0.150094	0.650647	-0.0587984	0.905199	-1.60551	0.00149641	iTSS	DEJ70_03525	737528	738022	-	494			44.875		ATGAATTAATTAAAAATAATGATTACAACATAAGAATATATAACTCAGTAGTAGAACTTAGTAAAAAAATGAGCACAAAAATCCTCCCTATAGTACTTAGG	TCAGGCAATAGAAGCCTATCCTATTGACTCAAAAAATTATATATTTGTTGA	AT	-5.1	WP_129827314.1	OG0000759	-	-	-	-
oTSS_+_917789_DEJ70_RS04425	DEJ70_RS04425	ankyrin repeat domain-containing protein	0.144233	0.238111	-0.366481	0.0283915	-2.0751	2.51323e-07	oTSS	DEJ70_04435	926905	928230	+	1325			20.6827		AGTATTATATTTTATTGACTGTCAATTATTTAGAACCTTTGCTTTAAAGGACTTTCTATTTTTAATATAGAAAAGTCCTTTGATAACTGTTATGCAAGCGA	TTAACTATTTTTTTTGACATATTATTCCCTCTATCACATAGATTAATACTA	AG	-18.3	WP_006012645.1	no_ortho	-	-	-	-
pTSS_-_874189_DEJ70_RS04165	DEJ70_RS04165	transfer-messenger RNA	0.143698	0.526665	0.354157	0.301845	1.55982	2.21816e-05	pTSS	DEJ70_04175	873737	874071	-	334	118		10.378	AGACGAAGATAGATTTTGAGCTCTAAAAATACCTCTACTTTGATTATACTAAGATTAGATAAATAGGCGAAGTAATTTTTATATTAGTTTTTTAGTTGCCAATCAATTTGGAGTTCAA	AGACGAAGATAGATTTTGAGCTCTAAAAATACCTCTACTTTGATTATACTAAGATTAGATAAATAGGCGAAGTAATTTTTATATTAGTTTTTTAGTTGCCA	AGATACGCTACATTCTTTACTTAGTTTGATTATTTGATAGAAAAGTCTGCA	AG	-10.6	no_protein	no_ortho
iTSS_+_927276_DEJ70_RS04425	DEJ70_RS04425	ankyrin repeat domain-containing protein	0.143621	0.28273	0.0736885	0.695843	-1.06158	6.30216e-05	iTSS	DEJ70_04435	926905	928230	+	1325			20.7496		AAGTGATGATCGAGTGAACCCTTCATTAAAAAGTAAAAACAAGACTCCAAGGGAGGTGGTAGGTAATACAGAAAATAAGGAAGCGATAGTACAAATGTTAG	TTGCATATTGCTACTTTTTGTGGACATGAAAGCATGGTAAAACAACTACTA	AA	-9.2	WP_006012645.1	OG0000192	-	-	-	-
asTSS_-_824133_DEJ70_RS03920	DEJ70_RS03920	group II intron reverse transcriptase/maturase	0.143019	0.386415	0.129462	0.556954	-1.06105	0.000186419	asTSS	DEJ70_03930	823888	824124	+	236		extended	30.2468		AACAGAATCAGATGATTGTTGCACCTCACTATTCACTGAGTCAACATTATTTGCTTGTGCTGCAGGAGAAGCTTCATATTTCGTTTTTGAATTAACAGGCT	TGAATTTGAAATGGTTTTGCTTTTCCACCAAACAATGTACACATTGAATCA	AA	-20	WP_012481717.1	no_ortho
pTSS_+_474719_DEJ70_RS02330	DEJ70_RS02330	tRNA-Met	0.138009	0.338749	-0.274711	0.168803	-6.11594	2.80466e-11	pTSS	DEJ70_02340	474728	474804	+	76	9		338.347	AAGCAATGA	AAGCAATGACGCGGGATGGAGCAGCTCGGTAGCTCGTCAGGCTCATAACCTGAAGGTCGTAGGTTCAAATCCTACTCCCGCAACCATCTTTCAATTGTACA	AGTGTGATTTTATTCTTTTATTTATTATTATTACGCATATAATAATAAATA	AA	-27.2	no_protein	OG0000263
pTSS_+_231004_DEJ70_RS01220	DEJ70_RS01220	hypothetical protein	0.137247	0.218016	-0.0647652	0.655303	-1.53854	2.23552e-08	pTSS	DEJ70_01225	231050	231916	+	866	46		1650.26	ATAATTTAATGCGTGGAGGTATATGTTAGGTAATCCTAAAGGTCTA	ATAATTTAATGCGTGGAGGTATATGTTAGGTAATCCTAAAGGTCTAATTAAAACTATAGGTTCTCTTAGTCAAGAGACAGGTGAGAATTTTTATTTGCGCT	CATAAGAGATTTATAATTGACCTAGAAGGTCAACGCTGATATACCTTTATA	AT	-17.4	WP_129827312.1	OG0000590	ko:K13582	ko04112,map04112	-	-
pTSS_-_412536_DEJ70_RS02015	DEJ70_RS02015	2%2C3-bisphosphoglycerate-independent phosphoglycerate mutase	0.137214	0.29248	-0.623177	0.000812694	-1.25285	2.50953e-06	pTSS	DEJ70_02025	411019	412515	-	1496	21		55.0454	GTTTTCGATGTTAGTTTTTAT	GTTTTCGATGTTAGTTTTTATATGAACTTTAAATCAGTCGTTTTATGTATATTAGATGGCTGGGGTAATGGAATAGAAAATAGTAAATACAACGCTATTAG	TACTTTAACACAAAAGTTGTGAGAAGAGTTTATTTTTGGTATCATCGAGGG	GT	-13.9	WP_006013563.1	no_ortho	ko:K15633	ko00010,ko00260,ko00680,ko01100,ko01110,ko01120,ko01130,ko01200,ko01230,map00010,map00260,map00680,map01100,map01110,map01120,map01130,map01200,map01230	R01518	M00001,M00002,M00003
iTSS_-_559454_DEJ70_RS02745	DEJ70_RS02745	hypothetical protein	0.134544	0.576262	0.421196	0.226431	-1.06936	0.012459	iTSS	DEJ70_02755	559236	561434	-	2198			10.323		GAAGCGTATAAGGTAATTACTGATGCTGGCAAAGTGAAACTGATATATGCTGTTTTTAATAAAGGTGCAACAGATGAAGGTTCCCTTATAAAAATTGGTAA	ATAAAAAAGAAAAAGATGCTAAGGACCAGTTGAAAAGATATAAAGAAGGTG	GA	-18.2	WP_006012795.1	OG0000024	-	-	-	-
pTSS_+_21901_DEJ70_RS00100	DEJ70_RS00100	heme biosynthesis protein HemY	0.131836	0.486971	0.435436	0.0806031	-1.1432	3.25372e-05	pTSS	DEJ70_00100	21924	22370	+	446	23		1050.33	ATCAATAATGAACGGTGGTTGTT	ATCAATAATGAACGGTGGTTGTTATGTCAACAGATTACAATATTAGCTTAACTGACAATGCATTAAGGAAAATCCACTCCCTTGTAGAACAGGAAGGAGAT	CTTAATAGAAAATTATTGTTTGACATGTAAAATTTCTACTATAATAGGTTA	AT	-14.8	WP_006014258.1	OG0000439	ko:K15724	-	-	-
pTSS_+_1412925_DEJ70_RS06815	DEJ70_RS06815	phosphoribosylformylglycinamidine cyclo-ligase	0.125606	0.56807	-0.0579523	0.853088	-1.97004	1.55043e-05	pTSS	DEJ70_06840	1412952	1413989	+	1037	27		38.9129	AATAATTATAAGATTTATGAAGGCGTT	AATAATTATAAGATTTATGAAGGCGTTATGAATACTTATGCTAAATCTGGAATAGACCTTAAACTATATAATGAACTAATAAAAAAAGTTAAACCTATTAT	TAAGAGAAAGTTTCGTTGCGCTTTTTGTGTCAAAGCATTAATGTAGTATTA	AA	-8.1	WP_006014063.1	OG0000400	ko:K01933	ko00230,ko01100,ko01110,ko01130,map00230,map01100,map01110,map01130	R04208	M00048
pTSS_+_444053_DEJ70_RS02195	DEJ70_RS02195	DNA polymerase III subunit beta	0.121446	0.396261	-0.0809196	0.673915	-1.07707	5.44631e-06	pTSS	DEJ70_02205	444068	445219	+	1151	15		321.568	TTTTTGAGAATTAAT	TTTTTGAGAATTAATATGTCAAAAATTGTAGATATAGGAATCAAAGAACAAAGTTCTGTGTGTGAACAAATGCGTTTTAGTGTAAGTCGTGCAAGCCTTTT	AAAAATATGGATATCACTTTACATAGAATATGAATATCATTTAAAATATAT	TT	-11.8	WP_006013482.1	OG0000239	ko:K02338	ko00230,ko00240,ko01100,ko03030,ko03430,ko03440,map00230,map00240,map01100,map03030,map03430,map03440	R00375,R00376,R00377,R00378	M00260
asTSS_-_1051268_DEJ70_RS05140	DEJ70_RS05140	hypothetical protein	0.120989	0.41616	-0.060153	0.782102	-1.1021	0.000232773	asTSS	DEJ70_05155	1050915	1053536	+	2621			13.825		AATTCTTATTGGCTCACTTCTATTGTAATTAATAAGATTAATGTTTAACACTTTATCAGAATTGTTAGTTTCTACATAAAAAGCTCGAAGGTCTATGTCTT	CAATAGATATTCAATGTGCTAATATCCCTTTCTTGCTGTAAGATATCACTA	AA	-8	WP_129827293.1	OG0000100	-	-	-	-
oTSS_-_1094527_DEJ70_RS05330	DEJ70_RS05330	phosphomannomutase/phosphoglucomutase	0.119096	0.238111	-0.174829	0.22557	-2.10437	1.13951e-09	oTSS	DEJ70_05345	1089145	1090503	-	1358			398.106		AAAAAGGCAAGAGAAACTCAATAGTTGGCCTAGTAATAAAAAATTGATCATAAACAAGCGAATGTTTTTGATCAAATGGAAAAAAGGATGTTACTCATTGA	AAATTATTGAATAAAAACTTTTATTTTTTAAGTTTCTTGCGTAACCTATGA	AA	-16.1	WP_039950186.1	OG0000730	ko:K01840	ko00051,ko00520,ko01100,ko01110,ko01130,map00051,map00520,map01100,map01110,map01130	R01818	M00114
iTSS_+_1115714_DEJ70_RS05425	DEJ70_RS05425	glycerol-3-phosphate acyltransferase	0.113209	0.544058	0.119167	0.642486	-1.52902	0.000157954	iTSS	DEJ70_05445	1115622	1116197	+	575			14.2079		AGAAGTAGGTTCAGGAAACATTGGTGCTACAAATGTTGCAAGAACAGGAAATAAGAGACTTGCTGTCCTCGCATTATTTTTAGACTCTTTGAAAGGATTTG	TCAATACCGTTTAGCTTAATTATTGCAAAAATAAATGGTATAAATTTAAGA	AG	-16.7	WP_006012032.1	OG0000827	ko:K08591	ko00561,ko00564,ko01100,ko01110,map00561,map00564,map01100,map01110	R00851,R09380	M00089
iTSS_-_710935_DEJ70_RS03400	DEJ70_RS03400	CCA tRNA nucleotidyltransferase	0.111854	0.521773	-0.230157	0.425732	-1.37504	0.000117827	iTSS	DEJ70_03410	710705	711922	-	1217			17.6566		ATGAAGATTTGTGGTATTGAGTCTGGAATAAATGTTGATGAGTATATTTCATTTGCTAAGATGTTTAACATTCCAAAATTTCCTTTATCTGGTGATGATTT	AACAAAAGAAATACATATCTTTATTTGGTAAGGAATTATATTGTGACTTAA	AT	-14.7	WP_096560729.1	OG0000822	ko:K00970	ko03018,map03018	-	-
pTSS_-_430746_DEJ70_RS02105	DEJ70_RS02105	UDP-N-acetylmuramoyl-L-alanine--D-glutamate ligase	0.110512	0.427957	0.0883306	0.650722	-1.2886	5.92011e-05	pTSS	DEJ70_02115	429209	430741	-	1532	5		11.9153	ATAAA	ATAAAATGGTTCGCATAAGTTATCTAGAAGTGCAACTAAACAAATACAAAAATCAAAGTGTTGCGGTTTTCGGCCTTGGTAAAACTGGTTTGTCCGTTATT	GCACTGCCAAAAACTATGGAAGAAGTCATTATAATTTGTATTATATCTTTA	AT	-13.6	WP_006013520.1	OG0000300	ko:K01925	ko00471,ko00550,ko01100,map00471,map00550,map01100	R02783	-
asTSS_+_281505_DEJ70_RS01395	DEJ70_RS01395	Hsp20/alpha crystallin family protein	0.106044	0.450612	0.110082	0.556664	-1.2199	1.91643e-05	asTSS	DEJ70_01400	281450	281905	-	455			25.5313		AATACCCCATCTAAAAAGTTGGCAGATGCCTTATCTTGCTCTACATTTGTTGGAAGTTGAATAGATCTATAGAAAGAACCATAGTACCTTTCTTTATGGTA	TTACATCAATTTTCTTGATGTGTTTCTCTGACTTAGGTATGGTTACATGCA	AA	-15.9	WP_006014950.1	OG0000575	ko:K13993	ko04141,map04141	-	-
pTSS_-_346580_DEJ70_RS01715	DEJ70_RS01715	trigger factor	0.104909	0.778693	0.118063	0.821361	-2.18106	0.000174713	pTSS	DEJ70_01725	345201	346544	-	1343	36		126.367	ATTAAAACATAAATAAAATATTGATAACAGGTTGTA	ATTAAAACATAAATAAAATATTGATAACAGGTTGTAATGTCTAGTAATATACCTCAAAATGCAGTCGAAGCAGATACATTAAGTAATATATATACCTATAA	AACCTGTTCTTAAGGATTGTATTTAACTTAAATTCTGATAAAATGGCTTTA	AT	-4.9	WP_006014712.1	no_ortho	ko:K03545	-	-	-
asTSS_+_227618_DEJ70_RS01200	DEJ70_RS01200	iron ABC transporter permease	0.104705	0.474994	-0.0821351	0.695843	-1.03879	0.000423876	asTSS	DEJ70_01205	226675	228273	-	1598			11.2622		GTGAAAGTATCGATAGCAAGAAACTGTGGTGTGCCGAAATCTGTAATTACTTCCATTAGTACCAAGGATAACCCAGCTATAATTGATGGACGTATGGAGGG	TAGTTGAATATTTGTCATGCAATAAAAACCAAGTACGGTATATTCCTGTCG	GT	-18.5	WP_006015083.1	OG0000594	ko:K02011	ko02010,map02010	-	M00190
asTSS_-_1222741_DEJ70_RS05930	DEJ70_RS05930	polyprenyl synthetase family protein	0.0963683	0.551339	-0.0477529	0.841954	-1.41302	9.06094e-05	asTSS	DEJ70_05950	1221903	1222889	+	986			12.898		ATATATTGTAATGCTTGGTCAAAATTGTGTCTAGCTGAAGAAAAAGATTTCTCCCAGAATTTTTGTTCTGATGGGCTGCCTTTTTCATATGCTATAATAGA	TATAGTGTTTAGCTTCTTCCATAGAAACATGAATGGTATTATGATGATTAA	AT	-17.6	WP_006015537.1	OG0000644	ko:K02523	ko00900,ko01110,map00900,map01110	R09248	-
pTSS_+_48721_DEJ70_RS00250	DEJ70_RS00250	hypothetical protein	0.0934097	0.580405	0.220556	0.395344	-2.38163	1.18312e-07	pTSS	DEJ70_00250	48926	49360	+	434	205		105.925	TTATTACTGTAGTAACAGCGCTATGATGATAAGAATATGGGATCCTTTATAACTTTCTTCTCAGTCTTTATTATAAGGTGTTCAATAATATGGGAAGAGTAAAGTTTTAAAGAGATAATTAAAATTATCCTTATCACCTACTTAGCAATAAATTATATTTGCTTAATCGTAATTACTTACACTTCTTCAATGTCCTGTTTTATTT	TTATTACTGTAGTAACAGCGCTATGATGATAAGAATATGGGATCCTTTATAACTTTCTTCTCAGTCTTTATTATAAGGTGTTCAATAATATGGGAAGAGTA	TTTATCAAAATTCAACTATCATTCAAAGAAACTTATAGTTATTCTTAGTGT	TT	-15	WP_136122016.1	no_ortho
pTSS_+_154637_DEJ70_RS00800	DEJ70_RS00800	tRNA-Ser	0.091371	0.72289	0.299899	0.465716	-1.19317	0.00029586	pTSS	DEJ70_00800	154641	154727	+	86	4		1182.35	GTAT	GTATGGAAAGGTGGCTGAGCGGTCTAAAGCACACGCTTGGAAAGCGTGCACATATGAAAATATGTCGGGGGTTCGAATCCCCCCTTTTCCGCACATTATTT	AACCATATATACCAGTTGTTTAGCAGCATAATTTTAAATATTATGAATAAG	GT	-33.8	no_protein	OG0000004
iTSS_+_1053324_DEJ70_RS05140	DEJ70_RS05140	hypothetical protein	0.0904789	0.662116	0.184201	0.488386	-1.95092	1.10718e-05	iTSS	DEJ70_05155	1050915	1053536	+	2621			35.9249		ATGGAAATTGAAAGAATAACGGAAGAAAGAGAAAAGCTAAACGGTAGAGAGCAATACTTAAATAGCCAAAAGGAGGTTTTTGACAATAATTCAAAAACGTC	AGTATGAGAATGAGATTGAAATATTGAAAGAAAAGATTAAAGATCAAGCTA	AT	-13.3	WP_129827293.1	no_ortho	-	-	-	-
gTSS_+_773265_DEJ70_RS03695	DEJ70_RS03695	exopolysaccharide biosynthesis protein	0.0892154	0.508677	-0.129316	0.481635	-1.68087	3.59288e-06	gTSS	DEJ70_03705	773341	773997	+	656	76		15.6213	AAGGCTAAAGAATTGAAGAGGTATGATTGAAGTACAGTAATAATTATGTTAGTTAGAATGTTATTAAAGGTTAATC	AAGGCTAAAGAATTGAAGAGGTATGATTGAAGTACAGTAATAATTATGTTAGTTAGAATGTTATTAAAGGTTAATCGTGGAAGAAAGTGAGAAATTGACTG	CTTCCTTATGTTTCGTGACACGCACTAAAGTGCGTGTTATTTGTTTAAACA	AA	-8.1	WP_006013842.1	OG0000365	-	-	-	-
pTSS_+_508015_DEJ70_RS02510	DEJ70_RS02510	hypothetical protein	0.0864196	0.752312	0.519828	0.162082	-1.34092	0.00125605	pTSS	DEJ70_02520	508045	508539	+	494	30		40.7544	AGGTACAGTAATGTAAGAAGGAGGTACTTT	AGGTACAGTAATGTAAGAAGGAGGTACTTTATGTCTTTAAAAAAGAAAGTTTCTGAGTTTATAGAGGAGCAGCTTGATATAAAATACCATGACAATTACTT	AAACCATATATAGATTGCTATTTAGGAGCAGCTGTTGTACTTTAATCAGAA	AG	-15.2	WP_006013244.1	no_ortho
pTSS_+_70450_DEJ70_RS00390	DEJ70_RS00390	ABC transporter permease	0.0814362	0.690068	-0.689208	0.0189359	-1.23453	0.00177632	pTSS	DEJ70_00390	70510	71292	+	782	60		11.4327	GAAGTTAATAAAAATTTTAATAAAATCAGTAAAACTAATTTTAGCTAAGATAAATGTAAA	GAAGTTAATAAAAATTTTAATAAAATCAGTAAAACTAATTTTAGCTAAGATAAATGTAAAGTGAGTTCCTTTAATATAGACAGCGTTAGAATAATCGGTAG	TTTTGATCAAAGTATATTGAACTTAAGACATATCTTGACTATACTCTGGCG	GA	-6.8	WP_039950677.1	OG0000479	ko:K02066	ko02010,map02010	-	M00210,M00669,M00670
iTSS_-_316973_DEJ70_RS01565	DEJ70_RS01565	DUF350 domain-containing protein	0.0811241	0.569456	-0.26023	0.229663	-1.23032	9.93144e-05	iTSS	DEJ70_01575	316110	317555	-	1445			11.4517		AAAAAAAGTTTTCCTAGTGAAGTTGCAGTTGCTGAAAGTTCGGATAGTAGTGCTCTAGATAGGTATTCTTTAACTAAGGGTGTAAGTGGAACAGGAACCCC	AAAAAAGTCATCAAACAGATAGACAAGATAATGCTATGGGATTATTTAAGA	AA	-15.8	WP_006014852.1	OG0000534	-	-	-	-
iTSS_-_717088_DEJ70_RS03425	DEJ70_RS03425	metal ABC transporter permease	0.0805039	0.544058	-0.153165	0.481635	-2.58191	5.79335e-08	iTSS	DEJ70_03435	717082	717891	-	809			34.0843		GACTTAATTTTGGTCTCGGAAGTTCATAATTCATTAACAAATGAGTGTAACTATCTGAGCGTAAAGTAGTTTTTGCTACGTTATTTTTATGTGCTAATTGT	GCTGTGTATTTAATCATTGCTTATTTTATAAGATTGGTGTTAAGTAGATCG	GA	-20.6	WP_006013696.1	OG0000339	ko:K09816	ko02010,map02010	-	M00242
iTSS_+_240834_DEJ70_RS01260	DEJ70_RS01260	VirB4 family type IV secretion/conjugal transfer ATPase	0.0748225	0.601782	-0.112057	0.56766	-1.65632	6.94587e-06	iTSS	DEJ70_01265	238856	241261	+	2405			15.5065		TTTTTGCACCTAAGATAAAAGACTGGTTGAAAGTGCTGAGAAAGTTAAATGCTTTTGTGATTTTTGCTACTCAGAGTGTTGAAGATGCAAGTAAAAGTGCT	TCCATCTATTATTGTTCTTGATGAAGCATGGGCGTTAATAGATAATCCAGT	TT	-17.3	WP_006015049.1	OG0000594	ko:K03199	ko03070,map03070	-	M00333
oTSS_+_1015048_DEJ70_RS04890	DEJ70_RS04890	sigma-70 family RNA polymerase sigma factor	0.0744534	0.556963	-0.384361	0.0184414	-6.0269	6.91016e-12	oTSS	DEJ70_04905	1015586	1016077	+	491			317.821		ATATATAAGGGTTTCAGGAAGCTAGAATCCTCCATATTGGCGGACTTCAGATATGCCGTTCCTAGGAACGCTTTTAGGAATGCATGGTGAAAACCCGCCAT	ATATGTTTTTATATATGTGTATATTTTTATATATGTATTATATATATATTA	AT	-35.7	WP_006012344.1	OG0000144	ko:K03088	-	-	-
iTSS_-_150237_DEJ70_RS00765	DEJ70_RS00765	leucine--tRNA ligase	0.0732474	0.615129	0.00553455	0.9865	-1.31042	6.71808e-05	iTSS	DEJ70_00765	147910	150414	-	2504			12.0644		AAGAGAGCTCGTGGATTTGAGGTTTTGCACCCAATTGGCTGGGATGCGTTTGGATTACCAGCTGAAAATGCAGCAAGGGACAATAACATTAACCCTGCAGC	ATATGGGGCACCTGCGTAACTATGCAATAGGAGATGTTATAACACGTTACA	AA	-25.8	WP_006014650.1	no_ortho	ko:K01869	ko00970,map00970	R03657	M00359,M00360
pTSS_+_1647_DEJ70_RS00010	DEJ70_RS00010	pyridoxal phosphate-dependent aminotransferase	0.0655465	0.72289	0.057446	0.821458	-1.25211	2.13806e-05	pTSS	DEJ70_00010	1671	2864	+	1193	24		126.735	TTTTTATTTAACTTTAGTGAGATT	TTTTTATTTAACTTTAGTGAGATTATGTCAGACCTTGCAAAGAGGATGTCTCTGATAAAACCATCGCCTACAATTGCTGTGACCGATAAGGCAAATAGATT	TTATGTAAAATAATAAAACTTCTAGCTTTTTTGTTGTGTAGAGTTTATCAT	TT	-16.5	WP_006014208.1	OG0000050	ko:K00812	ko00220,ko00250,ko00270,ko00330,ko00350,ko00360,ko00400,ko00401,ko00950,ko00960,ko01100,ko01110,ko01130,ko01210,ko01230,map00220,map00250,map00270,map00330,map00350,map00360,map00400,map00401,map00950,map00960,map01100,map01110,map01130,map01210,map01230	R00355,R00694,R00734,R00896,R02433,R02619,R05052	-
pTSS_-_83849_DEJ70_RS00435	DEJ70_RS00435	RIP metalloprotease RseP	0.0601634	0.741086	-0.343824	0.178894	-2.08287	2.25587e-06	pTSS	DEJ70_00435	82711	83826	-	1115	23		34.1658	TTTGATTAAGATTTAAAACATAG	TTTGATTAAGATTTAAAACATAGGTGGAATTAATTTCTCATCAACTTAGCGCTGGAATATATTATTTTTTATCGTTTTCTTTAATAATTTCTATCATAGTA	AGACTAAACTAAATACTTGTCAAGCAAGGCGCATTTTAATATACTCAACGT	TT	-9.3	WP_006014462.1	OG0000721	ko:K11749	ko02024,ko04112,map02024,map04112	-	-
iTSS_+_1017661_DEJ70_RS04905	DEJ70_RS04905	AAA family ATPase	0.055756	0.73169	-0.557149	0.0154926	-1.22823	0.000295854	iTSS	DEJ70_04920	1017435	1018661	+	1226			11.4675		ATATCAAGGAGTGTGTTTCTTACCTACTTCCAAATGGTGAGTTTTACCGAGAAAAAACTTATATTGGAGACTTAAATGGAAATACAATTACAGTTAAAATA	GAATTTTATGTCTAAAAAGCAAAAAGAGTTAAAGATGTTATTGATTGATAA	AT	-20.3	WP_006012334.1	OG0000037	ko:K17680	-	-	-
iTSS_-_150799_DEJ70_RS00770	DEJ70_RS00770	M23 family metallopeptidase	0.0548854	0.754046	0.197965	0.481635	-1.27537	0.000390949	iTSS	DEJ70_00770	150419	151009	-	590			11.9988		GATGCACAAAGCATGTGTAAATTTGTAATACCGGTTAAAGGTGCAGTTATCTCTTCTGATAAAATATGTCAAGATGGCATAAAAATTACTGCTCAAAGTGG	CGCTGCAAAAAGAAAGTAGAAAAGCCTTCGTAGATAAGGTATATAACAATG	GA	-18.6	WP_006014654.1	OG0000626	ko:K06194	-	-	-
pTSS_-_427322_DEJ70_RS02090	DEJ70_RS02090	endonuclease III	0.0518839	0.642877	-0.638868	9.82748e-05	-2.16045	1.82925e-09	pTSS	DEJ70_02100	426682	427308	-	626	14		464.264	TTTTAGCTCTATGC	TTTTAGCTCTATGCATGGACTCAAAAAAAGTAGAATTAATATTTGAAAAATTTCAACAGTCAAATCCTGCGCCAAAAATAGAGCTAAATTATACCAATCAT	ATCTAATCCTCAAGCAATTGAATTTGCACAGCAAACAGTATAGTATAAGCT	TT	-18.8	WP_129827254.1	no_ortho	ko:K10773	ko03410,map03410	-	-
asTSS_+_519811_DEJ70_RS02560	DEJ70_RS02560	ankyrin repeat domain-containing protein	0.0512062	0.697842	0.298202	0.0881252	-2.85897	2.61672e-08	asTSS	DEJ70_02570	517709	521314	-	3605			35.0537		ACGATAAATCAAGTTGGGCAGCAAAATGTAAAGGGGTGTTTTTTTCGTTATTGCTCTCATTTATTTGCATGCCTCTATCTATTAACAGGTTTACACATTTT	ATAAACGTCAAATTTCTTCTCTTCCAACTTTTTTTCTATCATACTTAAAAA	AC	-16.1	WP_006013103.1	OG0000277	-	-	-	-
pTSS_-_279123_DEJ70_RS01385	DEJ70_RS01385	hypothetical protein	0.0405325	0.815741	0.0787238	0.738029	-1.07416	3.64149e-05	pTSS	DEJ70_01390	278445	279095	-	650	28		193.629	ATCAGTTAAATACAGTGGAGATATATAT	ATCAGTTAAATACAGTGGAGATATATATATGGACGATTTATTTGAAATTGCAAGAAAAGGAAATAAAGATGAATTCGTTAACGCTTGTAAGAAAAGAGTTG	GAAGGATTAATTTACATTTATTTTTAATAAACTCGATTGTATAATTTAGTA	AT	-10.1	WP_006014954.1	no_ortho	-	-	-	-
iTSS_-_716258_DEJ70_RS03415	DEJ70_RS03415	hypothetical protein	0.0400566	0.739033	0.0609472	0.716525	-1.52554	2.74732e-06	iTSS	DEJ70_03425	715760	716779	-	1019			14.0437		ATATTCAGAGCTTGAAAAATTAGTTTTATATCTAGGAAAAAGAAAAGATCTTAAACTTGCTGATATAGATCTATGCTTTTCAACCTCCGGCAATGATTATG	GAGATAATCTACCACTTGCAGTCTTATTTTAATCATAGCAAACTGCCTATA	AT	-18.3	WP_006013692.1	no_ortho	ko:K02340	ko00230,ko00240,ko01100,ko03030,ko03430,ko03440,map00230,map00240,map01100,map03030,map03430,map03440	R00375,R00376,R00377,R00378	M00260
pTSS_+_1227751_DEJ70_RS05960	DEJ70_RS05960	transposase	0.0379625	0.854044	0.0995816	0.72837	-1.52193	0.000340049	pTSS	DEJ70_05980	1227877	1228176	+	299	126		13.7271	GTAAATGTTATATGACTTATCCTCTGACTCATAAACGCTTGCGTTCCTTGACCTTACCCAGAAAAAGTAGACAGGTAGTTAAGACGTTTTGAGGTAAAATAAAAGGTTATTTCAAAGAGGTTTAAC	GTAAATGTTATATGACTTATCCTCTGACTCATAAACGCTTGCGTTCCTTGACCTTACCCAGAAAAAGTAGACAGGTAGTTAAGACGTTTTGAGGTAAAATA	AATTACTGTTTATCGTTTACTCAAATATAAATTCAAAGTATTAAGACCGAG	GT	-16.3	WP_129827285.1	OG0000658	ko:K07483	-	-	-
asTSS_-_1317656_DEJ70_RS06405	DEJ70_RS06405	porin	0.0368389	0.759945	-0.200604	0.278174	-1.70571	1.13429e-06	asTSS	DEJ70_06430	1316706	1317866	+	1160			15.8921		ACGAGAATCAGAATGATAAGCAACACCTGCATTTACATAATGCATATTATTTGTTTCAGGACTACGCTTCTCACCAGATTTACCACCATTACCGTACGAAA	CCTTTACCTGCAATATACCTAACACTATTAAAATATGTTAAGCTCACTTTA	AC	-11.7	WP_039950829.1	no_ortho	-	-	-	-
iTSS_-_740510_DEJ70_RS03530	DEJ70_RS03530	heme exporter protein CcmB	0.0365935	0.866482	0.480862	0.0929891	1.52405	9.82175e-06	iTSS	DEJ70_03540	740024	740671	-	647			27.9659		GCAGATCTCTACAAATAATTTATTTACATCTGATTATCATGATGGAATATTAGAGCAAATCTTTGTACAGCCACTCTCTTCTAGGCTGATAGTTGCTTATA	AAACAAGAAGTCATATTAACATTAACATGGATATGTGCTACATTTGTTTTG	GC	-18.2	WP_039950534.1	no_ortho	ko:K02193,ko:K02194	ko02010,map02010	-	M00259
pTSSps_+_1278454_DEJ70_RS06210	DEJ70_RS06210	hypothetical protein	0.0358523	0.838345	0.180412	0.481635	-1.12593	6.96614e-05	pTSS	DEJ70_06240	pseudo	pseudo	+	1271			59.1145		AAGAGTACTGATTATCTAATTGTAGGAGAAGACCTAGTCAAAATATAAAAAAGCAGTGGAATTGGGGGTGGTAAATTTTAGATGAAGATCAGTGGAATAAA	CTCTTGTGTCATATTTGTAGCTTGGTGTAGTTATATGGTACATTTCAGGTA	AA	-13.6		no_ortho
asTSS_-_824937_DEJ70_RS03925	DEJ70_RS03925	proline--tRNA ligase	0.0322049	0.836294	0.0294992	0.89637	1.28012	1.79143e-06	asTSS	DEJ70_03935	824288	825547	+	1259			77.715		GTGCTCTCACCGGTGTTTGCCAATATATGAAATTCATGACTTAAATTTCCTCCAATTGGTCCTGTATCTGCCCTCACTCCAATTGGAGTAAGCCCCATTCG	CAATATCTTCGCTTTCTAGTAATTCAAAAAGTTTATTGTCATAATATAGAG	GT	-17.9	WP_006013933.1	OG0000836	ko:K01881	ko00970,map00970	R03661	M00359,M00360
iTSS_-_152919_DEJ70_RS00785	DEJ70_RS00785	MFS transporter	0.0316492	0.791781	0.0343343	0.842363	-1.77163	2.14782e-07	iTSS	DEJ70_00785	151723	152919	-	1196			33.2733		ATGAAAAGTAGAGCTTGGTTCATTTGGCTGATCAGCAACTTAATTGTTATATTCAGCAATATGCAAATAATCTACACCTTTATAAGTGTGGATCTTAAAAA	AGCGTCTAAAAAGGGGGTGATTATCAATGAATTACTTATAAAATAAACTTA	AT	-18.6	WP_006014663.1	no_ortho	-	-	-	-
asTSS_-_48962_DEJ70_RS00250	DEJ70_RS00250	hypothetical protein	0.0273834	0.884262	-0.247837	0.416168	-1.83012	2.91821e-05	asTSS	DEJ70_00250	48926	49360	+	434			17.3478		ATAGACTGTGTACATTTTTAAGCTTAATGTTTGCCATAAATAAAACAGGACATTGAAGAAGTGTAAGTAATTACGATTAAGCAAATATAATTTATTGCTAA	AGAATGCATATACTGAATGTATATAAGGAAAAAACAAATAATATAATTCAA	AT	-14.3	WP_136122016.1	OG0000453
pTSS_+_1215435_DEJ70_RS05905	DEJ70_RS05905	IMP dehydrogenase	0.0233227	0.837633	-0.0949187	0.508467	-1.25206	1.80023e-07	pTSS	DEJ70_05925	1215442	1216929	+	1487	7		425.295	AAAGCAT	AAAGCATATGAAAAAAATGGAAGCTTGTTATTCGTTTGACGATGTACTTCTCTTACCGGCCTATTCTGATGTATTGCCTCGTGATGCAGACACAAGAACTT	TTTGCAAAAGTTCTATTGCAATTTCATTAATTGGCGTATAAGCTTCAAATA	AA	-14	WP_006015555.1	OG0000671	ko:K00088	ko00230,ko00983,ko01100,ko01110,map00230,map00983,map01100,map01110	R01130,R08240	M00050
iTSS_+_1074889_DEJ70_RS05260	DEJ70_RS05260	phosphate ABC transporter permease subunit PstC	0.0227038	0.903941	-0.0251606	0.929511	-1.58787	5.40139e-06	iTSS	DEJ70_05275	1074238	1075326	+	1088			70.5592		AGTGCTTTGATTGCTGGTTTATCGATTGGAATAATGATTCTTCCTTTTATTATTTCTTTGCTTGAAGATGCTATAAGATCTGTTCCAAAAAGTTTACGTTA	TTTTTATAAAGCAGGTAGCAAATTTTTTTAATTTAAGTATACACTCAGAAA	AG	-12.2	WP_006012141.1	OG0000094	ko:K02037	ko02010,map02010	-	M00222
iTSS_-_151753_DEJ70_RS00785	DEJ70_RS00785	MFS transporter	0.0157444	0.938034	-0.375959	0.169439	-1.61578	2.52477e-05	iTSS	DEJ70_00785	151723	152919	-	1196			34.5827		ATACTATAAAAATAAAGTAGCTGAATCTTGAGTCGACTGTTATATTATATTAACATACTATAATAAATTATGACAACAAAAGACACAACAGTAACTAAGGC	TTTGCAATGTTAACATTTGCTAGTATTTTTAATTATGCTACAAAAGAAACA	AT	-13.9	WP_006014663.1	OG0000518	-	-	-	-
iTSS_-_57925_DEJ70_RS00300	DEJ70_RS00300	hypothetical protein	0.00993928	0.947818	-0.184957	0.441673	-1.01843	0.000305365	iTSS	DEJ70_00300	57490	58032	-	542			12.5809		ATTATATGGTATAAATTACAATCCTTGGTTAGACAATGAAAAGTATGATTACCGTTTTCTTGTAAAGTTTGAATGTTGTAGCGATAAAATATATGATATAG	ATAGTGGAATATTCTACTTTAATAGAAGAGATATATCATTTATACTATCAA	AT	-13	WP_006014387.1	no_ortho
pTSS_-_437507_DEJ70_RS02145	DEJ70_RS02145	DUF2671 domain-containing protein	0.00477178	0.981804	-0.167278	0.481635	-1.02934	0.000129357	pTSS	DEJ70_02155	437149	437427	-	278	80		106.438	ATTGTTATACTAGAATTAAGGGATCGTTTATTTACATCTCTCTTAAAATGTAATTTTTATAATCAATTAGAGGGGGTTAT	ATTGTTATACTAGAATTAAGGGATCGTTTATTTACATCTCTCTTAAAATGTAATTTTTATAATCAATTAGAGGGGGTTATATGTCTTATAACATTGCTAAC	GTGACAAAGATTATTATATATTTTACTATGGTTAACTAGTATAATAACCAA	AT	-13.6	WP_006013499.1	OG0000307
asTSS_+_878510_DEJ70_RS04190	DEJ70_RS04190	hypothetical protein	0.00385462	0.984011	-0.439221	0.0726178	-1.0689	0.00127781	asTSS	DEJ70_04200	878338	878652	-	314			10.2705		TTATTTAAAGTTAAGTCTTCTGGATCCCAGTGTCTGGGCACTGGGATGACACCATTCTTAATGGAAGCTATCCCCATATCGCAATGTCTGTACAGTTGTTT	GTGTCATTCCAGTGCTTGACACTGGAATCCAGTTTTTATTATACAGCCACT	TT	-22.6	WP_039950298.1	OG0000102	ko:K01928,ko:K01932	ko00300,ko00550,map00300,map00550	R02788	-
pTSS_-_738092_DEJ70_RS03515	DEJ70_RS03515	hypothetical protein	0.00321772	0.985185	-0.464745	0.032389	-1.2216	0.000201924	pTSS	DEJ70_03525	737528	738022	-	494	70		11.3654	AGGTTTTAATATTAAAAATAATATGATAAACGTTGACATAAAAAAACAGCTAACAAAATTTTTCATATAT	AGGTTTTAATATTAAAAATAATATGATAAACGTTGACATAAAAAAACAGCTAACAAAATTTTTCATATATATCACTGGTCTTCCAGGAAGTGGTAAACTTT	TGTAATATTTCATATGTTTTAAAGCCTTGTTTTTATGTTATTATAATTGTA	AG	-11.8	WP_129827314.1	no_ortho	-	-	-	-
iTSS_-_1031962_DEJ70_RS04970	DEJ70_RS04970	ATP synthase F1 subunit delta	0.00226889	0.990931	-0.175943	0.481635	-1.11304	2.43066e-05	iTSS	DEJ70_04985	1031938	1032489	-	551			137.956		GTTGAAAATAAGGAATTGTATATGAAGAATAGCATAAATGCCTCTGAAGTAGTAAACATAATAAAAGAGAAGGTTGAGACATTTGATAATCCTATAAAACG	TCGCTTAAGAGTTATTTGGATAGATTGGTTGATTTGAGTAAAATGGAAATG	GT	-6.87	WP_006012287.1	OG0000136	ko:K02113	ko00190,ko00195,ko01100,map00190,map00195,map01100	-	M00157
iTSS_+_49364_DEJ70_RS00255	DEJ70_RS00255	peptidase M61	0.00169575	0.991936	0.170711	0.481635	-1.20865	0.000150717	iTSS	DEJ70_00255	49362	50153	+	791			11.3643		GATATCACATGAATTAATTCACAGATATATAGGACATATAATAGAGCAAGACAACGATAAGAAAAATGAAATAAAATATAAGTGGTTTTTTGAAGGATTTA	TAATTATTGAGGGAAGCTTAAAAAAAAAATATCAAAGATTATACTAGAGTG	GA	-5.4	WP_006014364.1	OG0000003	ko:K01387,ko:K06399	-	-	-
pTSS_+_285723_DEJ70_RS01425	DEJ70_RS01425	DUF2497 domain-containing protein	0.00115457	0.996659	0.0642148	0.855313	-1.32103	0.00074934	pTSS	DEJ70_01435	285732	286262	+	530	9		37.1632	TTTAATGGT	TTTAATGGTATGAGCGATAATCAATCTGTAAAAGATATACTAGAAGATATAAAAAAAGCTATATCGGGTAAAAATCCAAGTGGCGATAGAGCAGAAATAAT	AATTAGTGTTTACAACTTGCTTTTTATGATAAATAGTATAAACTTTTAAAT	TT	-11.8	WP_006014935.1	OG0000017	ko:K09991	-	-	-
iTSS_-_1050171_DEJ70_RS05135	DEJ70_RS05135	fructose-6-phosphate aldolase	-0.000520454	0.998795	-0.321778	0.481635	-2.4552	6.63078e-06	iTSS	DEJ70_05150	1049856	1050497	-	641			114965		ATGTTTTTCTCCTGGACAAGCACTGTTTGCCGCTAAGGCCGGTGCTTGTTTTATTTCTCCCTTTGTTGGTCGCCTTGATGATATAAGCCATGATGGCTTAT	TCTTGTAAAAAGTTGTGGACAGAACATAAAATACCTGCTAATATCACATTA	AT	-29.4	WP_006012196.1	no_ortho	ko:K00616	ko00030,ko01100,ko01110,ko01120,ko01130,ko01200,ko01230,map00030,map01100,map01110,map01120,map01130,map01200,map01230	R01827	M00004,M00007
oTSS_-_577573_DEJ70_RS02750	DEJ70_RS02750	hypothetical protein	-0.00252518	0.991936	0.0213643	0.95421	-1.16483	0.00106284	oTSS	DEJ70_02760	561442	562779	-	1337			28.7259		ATCTTTGCTCACCTGAAGCTATAGTAATTACGTATATATTCTTACCACCATTTCCAATTAAGTGACTGTTATAGATTGGATTATTGTAAATTACCTCACAT	ATCAAGATTATAGATGTTGACTTCCGGTATAGAAAAAATACTATGGTCATA	AT	-9	WP_006012794.1	OG0000214
iTSS_-_1245452_DEJ70_RS06045	DEJ70_RS06045	prolipoprotein diacylglyceryl transferase	-0.00329039	0.980908	-0.150476	0.431745	-2.39068	5.87365e-08	iTSS	DEJ70_06065	1244898	1245689	-	791			25.6287		ATCGAGATACTAAAGACCTGGGAAGGAGGGATGTCATTTCATGGCGGTGCTATAGGAGTTTTGCTTGCAGTAATAATCTCCTGTAGAAGACATAACATTCC	GGATTGGGTACGTATTGATATATGATCCGGTTCTCTATATAAGCAATCCTA	AT	-22.6	WP_006015468.1	OG0000660	ko:K13292	-	-	-
iTSS_+_972548_DEJ70_RS04655	DEJ70_RS04655	glutamine--fructose-6-phosphate transaminase (isomerizing)	-0.00353797	0.981387	0.136051	0.481635	-1.10955	3.16296e-05	iTSS	DEJ70_04665	972411	974222	+	1811			19.6199		AAAAAAATCAGAAGGTAAAGTTGAAAGATTGTGTGAAGTTGTTCATGAGAGCAAGATATCTAGTAGCAAAGTTGGTATAGCACATACTCGTTGGGCTACAC	TATGACTCTTCAGGTATAGCAATCATAAATAATAGAGGTAAGATAGAAGTA	AA	-16.3	WP_006012485.1	OG0000167	ko:K00820	ko00250,ko00520,ko01100,ko01130,ko04931,map00250,map00520,map01100,map01130,map04931	R00768	-
iTSS_+_173757_DEJ70_RS00900	DEJ70_RS00900	DNA polymerase III subunit alpha	-0.005589	0.970565	-0.298371	0.113937	-1.36984	8.13675e-06	iTSS	DEJ70_00905	170716	174036	+	3320			20.8025		AAAGGACATATCTGAATTTACAGAAAAGGTTACTTCTCTAATGAAAGGATTAGTTTTAACTGCTGTATGTGCAGACTCGCAAAAAGTTGCTGAGGAGTTGA	TTTGTGATAATTGATCTTGAAATTTCAGAAAACACAACGAGACTATCAGGA	AA	-18.7	WP_006015230.1	OG0000789	ko:K02337	ko00230,ko00240,ko01100,ko03030,ko03430,ko03440,map00230,map00240,map01100,map03030,map03430,map03440	R00375,R00376,R00377,R00378	M00260
asTSS_+_754966_DEJ70_RS03610	DEJ70_RS03610	di-trans%2Cpoly-cis-decaprenylcistransferase	-0.00750266	0.958587	0.109943	0.530451	-1.83431	1.30875e-06	asTSS	DEJ70_03620	754545	755240	-	695			17.2403		ATGAAATTGATTTTATCTTCATTAGTTAAAGCGGAGTAAAATAAATCAAATAGGTAGTCTGTTTCGTTTTTAGGTCTGAGCCAATTTTCCATGGAAAATGC	GCAATAGACTTAAATTGCCAATAAAATTTAACTTAATGTTACAATTGCAAA	AT	-11.7	WP_006013773.1	OG0000365	ko:K00806	ko00900,ko01110,map00900,map01110	R06447	-
pTSS_+_174059_DEJ70_RS00905	DEJ70_RS00905	30S ribosomal protein S6	-0.0167475	0.898919	-0.200607	0.277739	-1.72952	4.17526e-08	pTSS	DEJ70_00910	174085	174858	+	773	26		584.15	TTTAATTGATATTAAAGGAAGATATA	TTTAATTGATATTAAAGGAAGATATAGTGAATCTCTATGAATTTACTTTTATAGCACAACCGAACTTATTGCAGCAAGAAGTAGAAGAAATGGTCCAAGAA	AATTAATACAAATAACTTGCTTATATAAAAAAGTTTTATATAATAAAGTGT	TT	-10.4	WP_006015228.1	OG0000387	ko:K01754,ko:K02990	ko00260,ko00290,ko01100,ko01110,ko01130,ko01200,ko01230,ko03010,map00260,map00290,map01100,map01110,map01130,map01200,map01230,map03010	R00220,R00996	M00178,M00570
asTSS_-_301725_DEJ70_RS01510	DEJ70_RS01510	hypothetical protein	-0.0194109	0.902453	-0.293872	0.204009	-1.07993	0.000525344	asTSS	DEJ70_01520	301229	301789	+	560			10.3317		ACTTCTTCTTCCGGAAAGGTAATACATTCATCTACTTCTTCTTCCTGAGATATTTTGACATATGTAGAATCTGTAATCGAAATTGCACTTACTACAGATGT	CTCTCGCAGAAAAAACTTTTTCAACTTTGGGAAAGATGATACTTTTATTAA	AC	-15.8	WP_006014888.1	OG0000564
asTSS_-_1330620_DEJ70_RS06445	DEJ70_RS06445	DNA mismatch repair protein MutS	-0.0234786	0.862887	-0.00749014	0.977673	-1.07111	0.000185892	asTSS	DEJ70_06470	1329117	1331600	+	2483			10.1364		GTAATATTTTGAGTGCAGCAATGCCAGTTAGGTCGCGATAAGATTCACGGAGTTTGGTTATTAGTTTATTACTATTATTTAATATGTAGGATAACTCAGAT	TATTTTGTGATTTGCCGACACTTCAACGTAATAACCAAGTATATTGTTGTG	GT	-14.3	WP_006015245.1	OG0000061	ko:K03555	ko03430,map03430	-	-
pTSS_-_413611_DEJ70_RS02025	DEJ70_RS02025	tRNA-Asn	-0.024101	0.907824	-0.326828	0.255462	-2.48283	9.84901e-08	pTSS	DEJ70_02035	413533	413604	-	71	7		2888.89	AGTTTAT	AGTTTATTCCTCGGTAGCTCAGTGGTAGAGCAGTTGGCTGTTAACCAATTGGTCGCTGGTTCGAATCCGGCCCGGGGAGCACTATTTTATACAATCTGTAC	TCTACATAAAAATCGTTTACAATCGGCGTTCAATGTGATAAGTTGAAAGCA	AG	-28.8	no_protein	OG0000318
oTSS_+_783570_DEJ70_RS03750	DEJ70_RS03750	pyruvate dehydrogenase (acetyl-transferring) E1 component subunit alpha	-0.0241675	0.941043	0.063007	0.888462	1.6437	0.000114478	oTSS	DEJ70_03760	786027	787007	+	980			140.429		GTGTCTGTTGTTGCTAATAACCCTCTAGCCTCACACCTAAAAGCAGTAACAGACACTATTAAACTTTAGGTAAGTTTGTCTATTTATAATTCATTAAGGTA	TATTTTAACTTAAGTATTTACTTTAAGGAAATTCTATAATAAGTTTAATAG	GT	-22.2	WP_006013863.1	OG0000367	ko:K00161	ko00010,ko00020,ko00620,ko01100,ko01110,ko01120,ko01130,ko01200,ko04066,ko04922,ko05230,map00010,map00020,map00620,map01100,map01110,map01120,map01130,map01200,map04066,map04922,map05230	R00014,R00209,R01699,R03270	M00307
iTSS_-_439184_DEJ70_RS02160	DEJ70_RS02160	hypothetical protein	-0.0260979	0.9151	0.440022	0.170015	1.4019	3.63722e-05	iTSS	DEJ70_02170	438977	439186	-	209			137.369		GTTAGACCCTTTACAACATTACTTTGGAGTAAACAGCTGTTACCTAAAATACTCTTCTTCTGTCATCCCAGTGCCCAGACACTGGGATCCAGAAAACTTAA	TTTTTTTTTTTTTAGCAAGGTATATTCTATATTAGTCTTATAATTTATATG	GT	-23.9	WP_006013492.1	no_ortho	ko:K01928,ko:K01932	ko00300,ko00550,map00300,map00550	R02788	-
gTSS_-_437555_DEJ70_RS02145	DEJ70_RS02145	DUF2671 domain-containing protein	-0.0263016	0.934846	0.0482996	0.915521	-1.17225	0.00820607	gTSS	DEJ70_02155	437149	437427	-	278	128		31.2336	GACAAAGATTATTATATATTTTACTATGGTTAACTAGTATAATAACCAATTGTTATACTAGAATTAAGGGATCGTTTATTTACATCTCTCTTAAAATGTAATTTTTATAATCAATTAGAGGGGGTTAT	GACAAAGATTATTATATATTTTACTATGGTTAACTAGTATAATAACCAATTGTTATACTAGAATTAAGGGATCGTTTATTTACATCTCTCTTAAAATGTAA	AATAAAATTTTTTATTTTAAGTTGTTATTTTATAAAGTAAAATTTTAAGTG	GA	-19.3	WP_006013499.1	OG0000027
asTSS_+_543379_DEJ70_RS02670	DEJ70_RS02670	Holliday junction branch migration protein RuvA	-0.0275248	0.859603	-0.0891752	0.679641	-1.35852	7.79908e-05	asTSS	DEJ70_02680	543292	543864	-	572			12.4259		TTTTGTTCTTTCATATCCAAGATTGATCAAGGCTGAAAGAGCATCTTCACTAATTGAGTGAAAATGATTGTTATTTATCTCTAATTTACTTACTTTGCCAT	GTGTCCAAGTTTGGTGATTCATCTTCTATTTTTTTTATTGTATCATAAGCT	TT	-17.6	WP_006012927.1	OG0000228	ko:K03550	ko03440,map03440	-	-
oTSS_+_198276_DEJ70_RS01090	DEJ70_RS01090	porin	-0.029153	0.774208	0.140035	0.396249	-1.56144	3.47738e-07	oTSS	DEJ70_01090	199942	201981	+	2039			18.1937		AATGATTGCTCTGTATAGTAGTTATAAACTCCTTGTAGTAGAAAAGACATTTTGATGTGCCCTTTGCTTAACTTCTGCTTGTTCAAGCTTAGAAAAATTTT	GTGAAAATTTTTATATTGAATTTAAATGAATAGATGCTACAGAGCAATCTA	AA	-14.6	WP_006015152.1	OG0000610	-	-	-	-
oTSS_-_1196871_DEJ70_RS05785	DEJ70_RS05785	IS481 family transposase	-0.0306761	0.837633	-0.312197	0.121453	-1.02518	4.17743e-05	oTSS	DEJ70_05805	1195309	1196397	-	1088			49.0304		ACTGGGATCCAGAAGAATTAATTGTGAACAAATAGCTATACGATATTTTCAATGAAGTTACAAAAAAGCTGGATTCCACACTGGAATGACACCGTCATAAA	CAGATGCATGCAAATATTGAAACCAGTGTTTCTTTTCTTATCATCTGAGTA	AC	-17.7	WP_096616077.1	OG0000003	-	-	-	-
pTSS_+_1434615_DEJ70_RS06945	DEJ70_RS06945	rod shape-determining protein RodA	-0.0366609	0.764386	-0.0886023	0.59542	-1.1529	1.08459e-05	pTSS	DEJ70_06970	1434636	1435739	+	1103	21		22.4702	AAAGTCTGTAAAGTTTTTGCT	AAAGTCTGTAAAGTTTTTGCTGTGGATAAGCTGAAGAAGATTCACTTATTATTAGTCATTAACGTAATAGCTCTGTTTTGCGTTGGCATTGTTGTGCAATA	TGGTAATTAATAAATTTGCTTTTTGATTTTCTTATGTTTTATTGTATCTCA	AA	-18	WP_006014116.1	OG0000410	ko:K05837	-	-	-
iTSS_+_893804_DEJ70_RS04255	DEJ70_RS04255	phosphoribosylformylglycinamidine synthase	-0.0367303	0.827891	-0.168945	0.481635	-1.70079	5.88452e-06	iTSS	DEJ70_04265	892634	895684	+	3050			30.102		AATTGCTCCGGTATTCCAACGCAACTTGGATCAGTATACTTTGACGATAGATTCTGTGGAAAGCCATTAGTTTTTGTTGGAAGCATCGGAATCATTCCACG	CACCAAAATATATAATGAAAGAAGTGATTCACGGTGTTAATGTTGCTGGTA	AA	-22.3	WP_006012714.1	OG0000203	ko:K01952	ko00230,ko01100,ko01110,ko01130,map00230,map01100,map01110,map01130	R04463	M00048
gTSS_+_1057450_DEJ70_RS05165	DEJ70_RS05165	50S ribosomal protein L21	-0.0376163	0.892497	-0.157869	0.681274	-1.1453	0.0130559	gTSS	DEJ70_05180	1057667	1057969	+	302	217		13.1156	AGCTCTGATTGAATGTTTTTAGTGAAAGCTTGAGTTTTTATTAACGTCGTAAAGTTTTCATGAGACTAAGAGAATTTGAGAGTAGTCAAGTTTTAAAACTTGACTACTCTCCAAGGAAAAGCAGATAAAGGTAGAAGTATTTCATGTTTTTATTTATATTGACAGTATGTGTAACATCATTTACGATTAGTGTTAATAACAATAATTGATATTTGTC	AGCTCTGATTGAATGTTTTTAGTGAAAGCTTGAGTTTTTATTAACGTCGTAAAGTTTTCATGAGACTAAGAGAATTTGAGAGTAGTCAAGTTTTAAAACTT	TTCAGTAATTTTTCTCATGGGTTTGAACTTGGAATGAGTTTTAATTTATAA	AG	-18.7	WP_006012187.1	OG0000106	ko:K02888	ko03010,map03010	-	M00178
iTSS_-_1474011_DEJ70_RS07095	DEJ70_RS07095	DNA topoisomerase (ATP-hydrolyzing) subunit A	-0.039652	0.78251	-0.510797	0.0127337	-1.10611	0.000264552	iTSS	DEJ70_07120	1473835	1476537	-	2702			10.419		AAAGGAAAGTTAATTCGTATTTCAGTAAATGATATCAGAATTGCAGGACGTAGCACTCAAGGAGTCACTCTGTTTAAAACAGAGAGTAGAGAGAAGGTGGT	TTGCTAGCTTTCCAGTTGAACAGGGTGATAATATCATGCTTATTACAGATA	AA	-14	WP_006014180.1	OG0000770	ko:K02469	-	-	-
iTSS_-_1090485_DEJ70_RS05330	DEJ70_RS05330	phosphomannomutase/phosphoglucomutase	-0.0409693	0.876921	-0.299015	0.481635	-1.10374	0.00407217	iTSS	DEJ70_05345	1089145	1090503	-	1358			31.3925		TCCAAGAAGTGCACTATGGACAATACTATTATAAGAAAATACGATATTAGAGGTGTGGTAGGCAAAGACCTGCAGATCAGTGATGGGTATGAAATAGGCAG	TGTAGTTAAATAGACTTGAGTATTTGGCGGGAATGTTATATATTAACCACT	TC	-17.8	WP_039950186.1	OG0000088	ko:K01840	ko00051,ko00520,ko01100,ko01110,ko01130,map00051,map00520,map01100,map01110,map01130	R01818	M00114
gTSS_-_1448225_DEJ70_RS07000	DEJ70_RS07000	DNA mismatch repair endonuclease MutL	-0.0411349	0.734982	-0.0817813	0.669469	-1.10542	2.54946e-05	gTSS	DEJ70_07025	1446341	1448128	-	1787	97		10.5676	ATAATTCTAATGATCTTCATGAAAGGGCTTAGAATAGAATTTAATAGACAATCTGATTTTAATTGATATTAAACTGATCAGACTGAGAGTTAAAAAT	ATAATTCTAATGATCTTCATGAAAGGGCTTAGAATAGAATTTAATAGACAATCTGATTTTAATTGATATTAAACTGATCAGACTGAGAGTTAAAAATATGG	ACTTAGAAAGAACAATAGGAAATCCACTTAAAAAGCATTAATAATTATACA	AT	-15.2	WP_006014134.1	OG0000420	ko:K03572	ko03430,map03430	-	-
iTSS_-_80552_DEJ70_RS00430	DEJ70_RS00430	outer membrane protein assembly factor BamA	-0.041274	0.688689	0.0511804	0.716525	-2.39068	1.59485e-08	iTSS	DEJ70_00430	80373	82703	-	2330			25.7344		GAGGTATATAGTGGAGAATATTACGATAGTAAGCTTATAAGAGTATCACCAGGTTTTGGCTTTTCAATGCCTTCTCCTTTTGGTAGAATTAGGTTAGATTT	AAGGCTCACTATTTGTTGACTATGCAACACTTTTTGGTTTAGATGAAAAAG	GA	-16.1	WP_006014460.1	OG0000477	ko:K07277	-	-	-
iTSSps_+_922752_DEJ70_RS04410	DEJ70_RS04410	IS630 family transposase	-0.0424394	0.907491	-3.78577	1.526e-05	-1.11404	0.0412092	iTSS	DEJ70_04435	pseudo	pseudo	+	1325			17.4671		AAATAAAAAAATGTCGGTGCTGAAGTTATATATCTGCCTCCATATTCTCCAGATTTTAACAAAATTGAGCATAATTGGTTTGCTATAAAAAATTGAGCCAG	AGTAAAAAATTTATGTTGACTGTACAATATCGATTTCTAATATAATCCAGA	AA	-13.5		no_ortho
iTSS_+_9202_DEJ70_RS00045	DEJ70_RS00045	N-acetylmuramoyl-L-alanine amidase	-0.0438138	0.726345	-0.245436	0.142497	-1.24606	4.15649e-07	iTSS	DEJ70_00045	8847	10313	+	1466			298.216		ATGCGAAAGTTCAAGTAGATAATGTGGTTGAAGAGCTACGGAAACTGAATGATTATTCTATAGGCATAGAGATTGTAAACACAGGGCTTGAGCCTTTTCCA	TACTCTGATGGTTCCACTTGAAAAACGAGCATGGCATGCTAGTATAAGTTA	AT	-19.2	WP_096641460.1	OG0000432	ko:K11066	-	-	-
oTSS_-_948669_DEJ70_RS04530	DEJ70_RS04530	MFS transporter	-0.0489451	0.759208	-0.0424035	0.852816	-2.91398	1.29462e-07	oTSS	DEJ70_04540	946962	948233	-	1271			36.4315		TGAAACGGTCTGTTTAAGACAGGCCAATTTTCAGGATTAGAGCTAGCTAATAGGGGGTTTCTTTTGTCTTTTTTCTACTTGGTAAATTTCTTGATATTTGT	ATGTGCATCTTATTTCTTTACAAAACTTCTAGTTTTTTAACCATATAAGCT	TG	-20.3	WP_006012555.1	OG0000181	ko:K03762	-	-	-
pTSS_+_1253103_DEJ70_RS06095	DEJ70_RS06095	glutaredoxin	-0.0510344	0.872877	0.767166	0.0606918	-4.59956	4.86156e-07	pTSS	DEJ70_06115	1253127	1253498	+	371	24		120.862	TTTTATAAACTATGGAGATAAATC	TTTTATAAACTATGGAGATAAATCGTGAAAAACACTAAAGGAAAAGTTGTAATATATGTGAAGAAGTATTGCCCATTCTGCAAGAAAGCAAAAGAGTTATT	TCATACAATTTGATATTTTATATATATATTTTTTATATATAATAGTTGTAT	TT	-7.8	WP_006015443.1	no_ortho	ko:K03676	-	-	-
iTSS_-_849389_DEJ70_RS04040	DEJ70_RS04040	acetylglutamate kinase	-0.0545005	0.697675	0.135436	0.481635	-1.12746	8.32366e-06	iTSS	DEJ70_04050	849287	850195	-	908			60.6927		AGAATGTGCAGGGGTTGTTCACATAGTTGATGGTAGAGTACCTAACATTATACTTGATTTATTTACTGATAATAATTCAGGTATATCAATAATGGATGATT	AAAGGAGAAAAATTTGTTGAAAGGCTTATGTCATATACTAAAATGGTAGAA	AG	-18.2	WP_006012827.1	OG0000218	ko:K00930	ko00220,ko01100,ko01110,ko01130,ko01210,ko01230,map00220,map01100,map01110,map01130,map01210,map01230	R02649	M00028
pTSS_-_1214455_DEJ70_RS05895	DEJ70_RS05895	tRNA-Thr	-0.0567495	0.860166	0.169199	0.691084	-1.25343	0.00115905	pTSS	DEJ70_05915	1214374	1214446	-	72	9		1120.82	GTATTTAAT	GTATTTAATGCCGGCTTAGCTCAATTGGTAGAGCAACTGACTTGTAATCAGTAGGTTGTCAGTTCAAGTCCGACAGCCGGCACTCTTATCCATACAAGTAA	ATTTTAAAAATTAGTTGACGAAAATTCATCAATAATTGTATATTGTTAGTG	GT	-27.1	no_protein	OG0000672
pTSS_-_63920_DEJ70_RS00340	DEJ70_RS00340	NADH-quinone oxidoreductase subunit A	-0.0579799	0.663582	-0.361953	0.0381267	-1.47861	6.02335e-07	pTSS	DEJ70_00340	63551	63904	-	353	16		63.6097	GTTATATGTTTTTTAA	GTTATATGTTTTTTAAATGAGTGAATATTTAACCATATTAATTTTTATCTGTGTATCAATTGTAGTATCCTTTACTTTAGGTGTATTACCTATGTTTCTTG	CATACATATTTTAGGTGGTAAAAGATTAGGAAAGCATGTAAATTCATAGTG	GT	-10.7	WP_006014410.1	OG0000464	ko:K00330	ko00190,ko01100,map00190,map01100	R11945	M00144
iTSS_-_1154655_DEJ70_RS05590	DEJ70_RS05590	quinone-dependent dihydroorotate dehydrogenase	-0.0608024	0.64321	0.00245606	0.994903	-1.30416	2.55361e-05	iTSS	DEJ70_05610	1154634	1155701	-	1067			11.997		AGCAGTGGGTTGTATACATTAATTTTGGAAGTTATTGATATTGTTTTAGTAAAGTAGAGCTAACTTTTTAGTGTAAAGGTATGATAGGGAGTGCTTTTCTT	CTGGAGCTTGCAGAATTGGTAAAAAGAGATGGATTTAGTAACATTACTGAA	AG	-16	WP_006015737.1	OG0000705	ko:K00254	ko00240,ko01100,map00240,map01100	R01868	M00051
pTSS_+_787189_DEJ70_RS03755	DEJ70_RS03755	Asp-tRNA(Asn)/Glu-tRNA(Gln) amidotransferase subunit GatB	-0.0639223	0.624025	-0.177726	0.367846	-1.53667	1.44129e-07	pTSS	DEJ70_03765	787207	788637	+	1430	18		258.87	ATTAGTTGAATAAAATAC	ATTAGTTGAATAAAATACATGACAAAAGAAAACTGGGAAACAGTAATTGGACTTGAGGTACACGCTCAGGTTTCTTCTAAGACAAAGCTATTTTCTAGTTC	TTAAATGAGTTTTATTTGACTTTTTGTACTATTTTGCAAAATATAAAGTTA	AT	-18.7	WP_006013868.1	OG0000762	ko:K02434	ko00970,ko01100,map00970,map01100	R03905,R04212	-
iTSS_+_811282_DEJ70_RS03855	DEJ70_RS03855	4-hydroxy-tetrahydrodipicolinate reductase	-0.0649719	0.691271	0.064011	0.773503	-1.34529	3.16602e-06	iTSS	DEJ70_03865	811282	812076	+	794			177.781		ATGAAAATCAAAGTTGGAGTAATAGGCTGCTTAGGCAGAATGGGTAAGAAAATACTCAATGAATTAATTACGAATACCAAAGTGGAAATAGCAGGTGCTGT	CTAAGCTTATAAGGATGACAAAGCTCGAAAAAAGGCCTAATATAAGCTTTA	AT	-16	WP_039950580.1	OG0000376	ko:K00215	ko00261,ko00300,ko01100,ko01110,ko01120,ko01130,ko01230,map00261,map00300,map01100,map01110,map01120,map01130,map01230	R04198,R04199	M00016,M00525,M00526,M00527
pTSS_-_1448146_DEJ70_RS07000	DEJ70_RS07000	DNA mismatch repair endonuclease MutL	-0.067338	0.663013	0.263104	0.22619	-1.68203	3.37131e-07	pTSS	DEJ70_07025	1446341	1448128	-	1787	18		171.636	AGACTGAGAGTTAAAAAT	AGACTGAGAGTTAAAAATATGGCAATAATTCTTTTAGACACAAAAACTATAAATCGTATAGCAGCGGGAGAAGTAATCGAAAGGCCAGCAAGTGTAGTAAA	TAGAATAGAATTTAATAGACAATCTGATTTTAATTGATATTAAACTGATCA	AG	-9.4	WP_006014134.1	no_ortho	ko:K03572	ko03430,map03430	-	-
asTSS_-_1018120_DEJ70_RS04905	DEJ70_RS04905	AAA family ATPase	-0.069159	0.74308	0.0620718	0.835717	1.31771	3.37724e-05	asTSS	DEJ70_04920	1017435	1018661	+	1226			23.0744		AGTGGCCTTGCTGACTTCATCTTAAGAAACGACACTCCTGCTGCAAGATGTGCAAGCAAAGAGAGAAGAAAATAACTTTTGCCAACCTTTGGAGTACCACC	GTTCCCTGATATAATTGTACTCCATCTCATTTTGCAGATAGACTATTTTTA	AG	-16.7	WP_006012334.1	OG0000141	ko:K17680	-	-	-
gTSS_-_1425367_DEJ70_RS06885	DEJ70_RS06885	hypothetical protein	-0.069195	0.575528	-0.141396	0.481635	-1.17974	1.98697e-05	gTSS	DEJ70_06910	1424578	1425129	-	551	238		11.1529	AAGGAGCATCAGTAATATCTTGAAAGCAGCTTCAAGAAATGATTTACTAAAAGTTCTTATCACTGGATGTACTACACGATTTCCAACAGATGGAGTACGCACTTTAACACTGCTTAGCCTAGCCATACATGGAGACAATAATGAATGTGTTAATTCTATTTTAGAACAAGCTCAAAACAATGGTATACTACAAGATATTCTTACTACTGCAAATATTATAAACTATCAAAATGGTTTG	AAGGAGCATCAGTAATATCTTGAAAGCAGCTTCAAGAAATGATTTACTAAAAGTTCTTATCACTGGATGTACTACACGATTTCCAACAGATGGAGTACGCA	CGAAAACAAAAAGGTTTGTATTTTCAGCTAAAAAGATCCATATGGAATGGA	AA	-16.6	WP_039950628.1	OG0000029
asTSS_-_372993_DEJ70_RS01830	DEJ70_RS01830	phosphoribosylamine--glycine ligase	-0.0723436	0.540828	-0.190584	0.2814	-2.25204	1.01532e-07	asTSS	DEJ70_01840	372142	373413	+	1271			23.1544		AAGAAGCTTTGGACTATCTTTGCAAATCATTAAACCAGCAAAGAGTACTCCTTTATAGGATGTTCCCATGTTAGTCAGTGCTTGAATTGTAGGATATATTA	CTAGGTAATATAGATTGTATTTCCGGATCCCCAAACCTAACATTATACTCA	AA	-17.8	WP_006014685.1	OG0000331	ko:K01945	ko00230,ko01100,ko01110,ko01130,map00230,map01100,map01110,map01130	R04144	M00048
iTSS_+_329441_DEJ70_RS01630	DEJ70_RS01630	NAD(P)H-dependent glycerol-3-phosphate dehydrogenase	-0.0731555	0.679815	-0.198896	0.481635	-1.54066	9.11823e-05	iTSS	DEJ70_01640	329101	330078	+	977			14.1586		GTGAAGTAGTCAATGAAGTTTTACCTAATAATCCTCTTGCTGTTTTTTCTGGTCCTAGCTTTGCTATAGAAGTTGCAAGAAAATTACCATATTCGATGGTT	AATAATTTTGGCTTGTAAGGGAATAGAAAAATCTACATTAAAATTACCTAG	GT	-15.5	WP_006014776.1	OG0000540	ko:K00057	ko00564,ko01110,map00564,map01110	R00842,R00844	-
pTSS_-_229683_DEJ70_RS01210	DEJ70_RS01210	hypothetical protein	-0.0788491	0.483378	-0.616937	0.000246816	-2.52365	2.23552e-08	pTSS	DEJ70_01215	229246	229659	-	413	24		27.9475	ATTCTAATAGTATGGAAAAATAAA	ATTCTAATAGTATGGAAAAATAAAATGGGTTTTGAAAAATATGTAAACGATGGCGTTATAAATTTATATGATTTGTATAACGACACAAGTAACAAAAAAAT	ATTGTATGGGAATTTACCAATTATTAAGATAATCAGTGTAGCAAAAACATA	AT	-8	WP_006015080.1	OG0000579
asTSSps_-_824081_DEJ70_RS03920	DEJ70_RS03920	hypothetical protein	-0.0795429	0.657429	0.00174348	0.997083	-1.32079	4.09815e-05	asTSS	DEJ70_03915	pseudo	pseudo	-	1292			40.2295		GCTTGTGCTGCAGGAGAAGCTTCATATTTCGTTTTTGAATTAACAGGCTTAGGCGATATCGGTGGCTTCTCTGCCTTTAGTGTAGAACGTGGTGGAGTTGT	CAGAATCAGATGATTGTTGCACCTCACTATTCACTGAGTCAACATTATTTG	GC	-27.8		no_ortho
asTSS_+_737741_DEJ70_RS03515	DEJ70_RS03515	hypothetical protein	-0.0796584	0.56807	-0.217457	0.313028	-1.60933	6.66409e-06	asTSS	DEJ70_03525	737528	738022	-	494			14.8852		GAGGATTTTTGTGCTCATTTTTTTACTAAGTTCTACTACTGAGTTATATATTCTTATGTTGTAATCATTATTTTTAATTAATTCATCAACAAATATATAAT	GATATAGTACGCTCTTGTAATATCAATGGATTGCACCTAAGTACTATAGGG	GA	-13.7	WP_129827314.1	OG0000355	-	-	-	-
iTSS_-_1251878_DEJ70_RS06085	DEJ70_RS06085	signal peptidase II	-0.0809529	0.714009	0.262757	0.453788	-1.44879	3.3289e-05	iTSS	DEJ70_06105	1251651	1252127	-	476			123.774		GATAAGTCAATTTACCTTAGTTTTTCTCTGATGATTGGTGGAGCGATCGGAAATGTAATTGATAGAATCTATTGGGGCGCTGTATATGATTTCATATATTT	GTTCAATATTAATAATTGGTATACTTGCATACTTGATATATAAATCTAATG	GA	-14.1	WP_006015448.1	OG0000655	ko:K03101	ko03060,map03060	-	-
pTSSps_+_922635_DEJ70_RS04410	DEJ70_RS04410	IS630 family transposase	-0.0817494	0.596738	0.175453	0.481635	-1.31091	0.000107455	pTSS	DEJ70_04435	pseudo	pseudo	+	1325			12.1795		ACATTTAATTGGAAGAAATATGTGATGTAACTATAGTCATTATAAACAACAACAGAAAAAACACGGAAGTAAAAAATTTATGTTGACTGTACAATATCGAT	TAGAAAAAGAATCCATTGAAAAAGTCAGTAATTTACAATAAATAACTGATA	AC	-12.5		no_ortho
iTSS_-_970914_DEJ70_RS04640	DEJ70_RS04640	30S ribosomal protein S2	-0.082075	0.502775	0.0674682	0.692219	-1.56629	2.61959e-06	iTSS	DEJ70_04650	970785	971600	-	815			14.4716		AGAGTCTAGTTTGACAAGGTCTAGAGTTAAGGATCATGAGCTTATTCAAGAAAAAGAAGAGGATATTGTGCAAACTAAAAAGAAGCGTATTAAGGTTGAAA	TCAATAGAGCTCTATTGTAAATTAGTTGCTGATTCTATATTAGCTGGAATA	AG	-13.4	WP_006012492.1	OG0000165	ko:K02967	ko03010,map03010	-	M00178,M00179
iTSS_+_438004_DEJ70_RS02150	DEJ70_RS02150	O-methyltransferase	-0.0839352	0.664885	0.277997	0.351123	-1.32488	0.000664751	iTSS	DEJ70_02160	437678	438355	+	677			12.2275		AATAGAAGGTGATGCACTGGAAAAAATTAATGAATTATCAGCAAAGGCACCATTTGACATGATATTCATCGATGCTGACAAAAGTAGTTATCCTAAGTATT	ATAGCAAAAAAAAATTTTAGTGCTTTTAATCTAAGTGATAAAATTACTCTA	AA	-14.3	WP_006013497.1	OG0000294	-	-	-	-
iTSS_+_263139_DEJ70_RS01330	DEJ70_RS01330	isoleucine--tRNA ligase	-0.0846181	0.583383	-0.0150944	0.95421	-1.47006	3.88523e-05	iTSS	DEJ70_01335	262890	266138	+	3248			13.4259		GAACGTAGATTTGGTTGGGATTGTCATGGACTGCCAGCTGAGATGGGCGCAGAAAAGGAGCTTGGAATATCTGGCAGAACTGAGATAGAAAAATTCGGGAT	TCATCAAAGATGCATTTGCAAGATATCAAACTATGCTGCAAAAAAGAGTTG	GA	-19.1	WP_006015001.1	OG0000589	ko:K01870	ko00970,map00970	R03656	M00359,M00360
iTSS_-_113322_DEJ70_RS00610	DEJ70_RS00610	ankyrin repeat domain-containing protein	-0.0955606	0.526108	-0.34073	0.116431	-1.20896	0.000178352	iTSS	DEJ70_00610	111855	115016	-	3161			11.2627		AGACAATTCAGGGCATGCACCTTTGCATTGGGCTGTGGCACGTAATAATTTAGAATTAATCGGCTTACTTATTAAAAATGGTGCTAATGTTGATGTTCAAG	GATGTAGCAAAGACTATTATTAATCATAAAATTGCTGATATTAATAGTATA	AG	-17.7	WP_006014552.1	OG0000492	-	-	-	-
asTSS_+_278458_DEJ70_RS01385	DEJ70_RS01385	hypothetical protein	-0.0995098	0.643536	-0.0140065	0.969063	1.13499	0.00015436	asTSS	DEJ70_01390	278445	279095	-	650			26.5711		AAACCAACATCTACAAGTTGCATAACATCAGGATCTGTCACGATAGTACTTTCGTTATGCAAGCCATATATCTCGTTACATGCCTTAAATAACAGATATGA	AAGAAAGTAAATTTCTATATTATTGTCTGCAAATACTTCATACTGGAGTTA	AA	-16.7	WP_006014954.1	no_ortho	-	-	-	-
oTSS_+_236654_DEJ70_RS01255	DEJ70_RS01255	type IV secretion system protein VirB3	-0.105754	0.494954	-0.246011	0.31609	-1.08524	0.000540444	oTSS	DEJ70_01260	238550	238846	+	296			10.3606		AAATTGGCGTTGTAATAATGTGCTAATGCTTATTTAAAGCGCGTTTTGGCTGAATGTAGAAAAAATAAAAAAGACATGCAGCCGCTATAATTTTTGTGTAA	AAAAAGACAAAAGAATCCCCGTATAGCGAGTTTTGACCCTATAATAATGTA	AA	-19.2	WP_006015054.1	OG0000596	ko:K03198	ko03070,map03070	-	M00333
oTSS_+_475833_DEJ70_RS02340	DEJ70_RS02340	hypothetical protein	-0.108017	0.330776	-0.427212	0.00664763	-1.49389	1.88462e-06	oTSS	DEJ70_02350	476146	476826	+	680			13.7954		AATGATATTTCTGACTCAAAGCTTGTTTTTGACCTGTAGGCTCAATCGCAGCATTCAGTAAAAAACCTAAGGTATTTATTGGTGAATTACATTAAATTATA	ATCCGCAACTGGGGTGTACAAACATCGCGATTTCTCTTAATTATAATAGCA	AA	-14.5	WP_006013335.1	no_ortho
iTSS_+_1283851_DEJ70_RS06240	DEJ70_RS06240	P44/Msp2 family outer membrane protein	-0.116613	0.460572	-3.10257	6.0585e-08	-1.16499	0.000421328	iTSS	DEJ70_06260	1283700	1284659	+	959			10.8261		AAGTTACTGAAAAAAAAATACTAATTAATGATTTAAAATATCAAAAGCCTGAAAATAGTTCTGTTGAACAATCTTCTGTTGTTCAAATAACTAATCAGAAA	ACCGTTAAAATTAGAAACAGATAATAATGAAAATGTGATATATTCTGAAGA	AA	-14.9	WP_006015353.1	OG0000003	-	-	-	-
iTSS_-_74248_DEJ70_RS00405	DEJ70_RS00405	cation:proton antiporter	-0.116725	0.556608	-0.168961	0.52921	-1.3147	0.000836545	iTSS	DEJ70_00405	73594	75153	-	1559			12.3529		ACTTACAATGGCTGCATTTCCTGGAACCGTTGGATTTATCAGTAAATCATATATCACAGCTGAAATTGAAATGAACACTGTTGCCTTAAAAGGGTATAAAA	GGAGTGGGTAAACTGATGTCAGTGGAAGGCATGTGTGCTATAATCGCAATA	AC	-15.3	WP_039950679.1	OG0000471	ko:K05568	-	-	-
pTSSps_-_1257628_DEJ70_RS06110	DEJ70_RS06110	hypothetical protein	-0.117404	0.344614	0.136572	0.481635	-1.32283	3.53766e-07	pTSS	DEJ70_06125	pseudo	pseudo	-	1796			189.845		ATAGTTTTATGAGGTAAAATGTATGAATAGTGATGAATTAGAAGAATTAAAGAAACTAAAACAAAAGATACAAGATGCAGTAGCACATAAAAATTGTATGG	AGCATATAGAAAGTGCTAACATTCCCTAATGTTTATGTATATAATATTGAA	AT	-6.6		OG0000652
iTSS_-_541122_DEJ70_RS02660	DEJ70_RS02660	hypothetical protein	-0.119803	0.630197	0.177858	0.584623	-1.03118	0.00372011	iTSS	DEJ70_02670	540828	541979	-	1151			34.984		AGATAGTGAAGTACAAAAACTGGAGAAAATGAATAAAGAAAAGAAAGAAGCAAAAGAAGAGAAAACTGAAAAACCAAAATTAGCTGTCTGTCTACCTGCTC	CCTATAGAAAAGTTAGTAGACACTCTACCTAAACCTGTTATAAGTCACAAA	AG	-6.8	WP_006012929.1	no_ortho
pTSS_-_487732_DEJ70_RS02395	DEJ70_RS02395	disulfide bond formation protein B	-0.122415	0.421568	-0.355579	0.103405	-1.34995	8.18957e-05	pTSS	DEJ70_02405	487179	487658	-	479	74		12.3639	AGTGTTCTATCGTTACATGAAACGTTGTCAAACAAGAGTTGACTCTTCACAGATATTGTAGTAATTCATTAACT	AGTGTTCTATCGTTACATGAAACGTTGTCAAACAAGAGTTGACTCTTCACAGATATTGTAGTAATTCATTAACTATGTCAGATGTAAATAACAGTTCTATA	TACAACGGCGAGCATATGTATAGAGGTGTAAAAGTAGTAACATAGTACTTA	AG	-11.7	WP_006013300.1	OG0000260	ko:K03611	-	-	-
pTSS_-_67963_DEJ70_RS00370	DEJ70_RS00370	tRNA-Arg	-0.122485	0.694698	-0.0286083	0.954976	-1.03763	0.00371786	pTSS	DEJ70_00370	67885	67958	-	73	5		1036.59	GATGT	GATGTGTGCCCGTAGCTCAGTTGGATAGAGCAACAGCCTTCTAAGCTGTGGGTCGTAGGTTCGAATCCTACCGGGCACATTCTTCTATCAATGCTTTCTAT	ATTCACAAGAAATACTTGACTTCACGTGTACTAAGAAGCATTTTATATATG	GA	-31.4	no_protein	OG0000469
oTSS_-_1483182_DEJ70_RS07130	DEJ70_RS07130	group II intron reverse transcriptase/maturase	-0.123223	0.427381	-0.283625	0.23137	-1.18975	0.000276054	oTSS	DEJ70_07155	1479710	1480981	-	1271			11.1384		TTTTTTTGGTAATAAGGTACTTTATCTTGGAAGTGAGAGATTGCAGTAGCTAGATGTGCAACTTAAATACGCGCTTAAGAGATTTCTTAATATGCAAAAAT	ATATTAACAAAATAATACTAGACTTAAGTGATTACAAAAATTAAATTTAAT	TT	-17.6	WP_096560603.1	no_ortho	-	-	-	-
pTSS_+_588175_DEJ70_RS02830	DEJ70_RS02830	ATP-dependent chaperone ClpB	-0.123271	0.347859	-0.476325	0.00760294	-1.37594	2.40637e-06	pTSS	DEJ70_02835	588361	590922	+	2561	186		35.5747	GATGATGGAAAAAAACCTAGAAATGTAGCTGTGTTAAGGTCAAGGCATAACAAAGATAAGCCGTACGATCAAATATTCAACCACTATGGATTGAAATCCATAGTGATTGAATGCTGAATGACTTTAAGTTTAAAATTGAGAAAGTAGTTATTATATATATCAGCAAGTATGAGTTAAATTTGTATT	GATGATGGAAAAAAACCTAGAAATGTAGCTGTGTTAAGGTCAAGGCATAACAAAGATAAGCCGTACGATCAAATATTCAACCACTATGGATTGAAATCCAT	GGATTATCAAATTTTTGCTAGAAAAAGGCGCTAATCCTAACATTATAAACG	GA	-15.2	WP_006012009.1	OG0000075	ko:K03695	ko04213,map04213	-	-
asTSS_-_168501_DEJ70_RS00890	DEJ70_RS00890	LD-carboxypeptidase	-0.123929	0.331319	0.18892	0.343969	-1.30686	2.25981e-05	asTSS	DEJ70_00895	168438	169406	+	968			12.07		GATTGATTGTGTGTGCAGGATTAGTGAGTAAAAGGCATAGAAAATAAAGAATAAAGGAATACATTAAAATATCTTATGAAACTCTTGCTTTAATATATCAT	AGGCAGATCTGATTCTTTTCCTTTCGAAGAAGGAGCAATAATATCAACTTG	GA	-10.59	WP_006015234.1	OG0000622	ko:K01297	-	-	-
asTSS_+_333023_DEJ70_RS01650	DEJ70_RS01650	succinate dehydrogenase iron-sulfur subunit	-0.125452	0.637978	0.145152	0.694383	1.15371	0.00138883	asTSS	DEJ70_01660	332537	333325	-	788			10.5925		GCATGCGAGAGTGTTGGTACCATCAATATTCATTGCACAAGATCCGCATATTCCTTCTCTGCAAGAGCGTCTAAAAGTTAAGGTTGAATCTATTTCATCCT	GGTAGTGGATATATTTTTACTTCACCTTTTATATCATGTATAGATTTAGTG	GC	-20.5	WP_006014752.1	OG0000540	ko:K00240	ko00020,ko00190,ko00650,ko00720,ko01100,ko01110,ko01120,ko01130,ko01200,map00020,map00190,map00650,map00720,map01100,map01110,map01120,map01130,map01200	R02164	M00009,M00011,M00149,M00173,M00374,M00376
asTSS_-_325048_DEJ70_RS01600	DEJ70_RS01600	IS982 family transposase	-0.129506	0.369064	0.174324	0.473777	1.1126	9.73737e-06	asTSS	DEJ70_01610	323864	324952	+	1088		extended	13.1317		GATGCTTCTGTTGTCAATTTGGTAGTCTTTACAGTGTCGGTTTCTGTTGTGCTAGTAATTGCTGTACTAGACACAACTTAATCTGACAGGCATGAATTAAC	TTAACTCTGTTGAAGATTTACTCATTGTGGAAGTTGGTACAATGATAGTTG	GA	-25.9	WP_096616077.1	OG0000003	-	-	-	-
pTSS_+_1048838_DEJ70_RS05130	DEJ70_RS05130	hypothetical protein	-0.132637	0.192212	-0.0942338	0.481635	-1.6533	6.10557e-09	pTSS	DEJ70_05145	1048861	1049328	+	467	23		602.704	GTTAATGAAAGTGGAGGGTTGCA	GTTAATGAAAGTGGAGGGTTGCAATGCCTGATAATACAGATCAGTCTAAAAAAATAAATGATAAGTGGTTATTTATAGGAGGTGCTTCATTGTTTCTTGTA	TACACAAAAATATCTTGACTATCGCATGTTTCATATTATATGAATAAACTG	GT	-13.3	WP_006012199.1	OG0000107
iTSS_+_480028_DEJ70_RS02360	DEJ70_RS02360	aspartate kinase	-0.132684	0.719006	-0.245993	0.623062	-1.59889	0.00759399	iTSS	DEJ70_02370	479934	481094	+	1160			23.5273		ATAATGTAATTGCTGTTGTATCTGCTGCTGCAGGATTCACTGACCAAATGGCTTTTCAAGCCAGGCAAATTTCAAATTTAAATTGTAGACAAGAGTTATCA	TGACTTAAATCGAGTTGCAAATCTAATAAAAAACGATATTAAAAAAGGTTA	AT	-17.8	WP_006013324.1	OG0000268	ko:K00928	ko00260,ko00261,ko00270,ko00300,ko01100,ko01110,ko01120,ko01130,ko01210,ko01230,map00260,map00261,map00270,map00300,map01100,map01110,map01120,map01130,map01210,map01230	R00480	M00016,M00017,M00018,M00033,M00525,M00526,M00527
asTSS_+_687802_DEJ70_RS03305	DEJ70_RS03305	methionine--tRNA ligase	-0.133632	0.41295	0.0337217	0.96159	-1.3253	2.88238e-05	asTSS	DEJ70_03310	687414	688943	-	1529			30.6808		AAATTTCGATCAATTGTTGGTACAATTCCAGAGCATTGCTTGTGCAGAAATGAAATTGTTCTTTGCACTAAATTGCCTATATTGTTTGCCAGCTCTGAGTT	CTTGATCAATTATGGCTTTACAATTTGGTAAACTCTCATCATCTTTAAGCA	AA	-22	WP_006013965.1	OG0000382	ko:K01874	ko00450,ko00970,map00450,map00970	R03659,R04773	M00359,M00360
asTSS_+_891694_DEJ70_RS04250	DEJ70_RS04250	PD-(D/E)XK nuclease family protein	-0.134208	0.554257	0.807185	0.00591811	1.40702	4.48516e-05	asTSS	DEJ70_04260	889727	892537	-	2810			14.7308		ATTCCTCAGAACTTCCTGTTATCCCAGCTCTTTCTTCTGTCATCTCAGTGCTTGACACTGGGATGACACCAGAACACGCTTCTGACAGAAAACTAACATCC	GCCAACAACTTCACTTAGATCAGCAGTTGTATCGAAGATATAATCAAGATA	AT	-31	WP_006012717.1	OG0000204	ko:K16899	-	-	-
iTSS_+_657217_DEJ70_RS03140	DEJ70_RS03140	molecular chaperone DnaK	-0.134306	0.697765	-0.00314328	0.997083	-1.59355	0.00536909	iTSS	DEJ70_03145	655307	657229	+	1922			22.8766		AGAGAATAAGTAATTCGATTGTCATCCCAGTGCCCAGATACTGTGGGATGACAAGAGGAGCGTATTGTTGCTTAAAGGAACTATTGTGGATATTATTAAGA	AAGGAAGAAAAAGTAGTAGATTCTGATTATCAAGACATAGATAATAAAGAA	AG	-24.1	WP_006013401.1	OG0000192	ko:K04043	ko03018,ko04212,ko05152,map03018,map04212,map05152	-	-
pTSS_-_319246_DEJ70_RS01575	DEJ70_RS01575	cytochrome b	-0.136749	0.424698	-0.180719	0.481635	-3.76665	2.1287e-08	pTSS	DEJ70_01585	318706	319227	-	521	19		66.5211	TTTAGAGTAATCAAAATTA	TTTAGAGTAATCAAAATTAATGAAAGACAATAAATATAACTTAAGTTTAAGAATCATTCATTGGTTAATGTCTGCTCTTATTATTGGCATGCTTTATTCTG	GTATAGATAATTTTGATTGAGAAATAGTTTTTCTACTATATAAATTCTACT	TT	-14.4	WP_006014846.1	OG0000557	ko:K12262	-	-	-
iTSSps_+_1097291_DEJ70_RS05360	DEJ70_RS05360	hypothetical protein	-0.136862	0.455644	0.11621	0.633137	1.52105	1.71117e-06	iTSS	DEJ70_05385	pseudo	pseudo	+	872			1487.76		AGAGATGTTTTAAGAGCTCAAAATCTATCTTTGTCTGCAGACTTTTCAGTCAAACTTTTAATCAAAAAGCGTAGCGTATCTTCTTCAGTGTATACACGTAT	AATGTAAAAGATTGCTTCCATATATTTTAAATCTGATTATAATTACAGTTA	AG	-9		no_ortho
iTSS_+_1297807_DEJ70_RS06315	DEJ70_RS06315	NAD-dependent DNA ligase LigA	-0.139904	0.238111	-0.240424	0.154132	-1.13383	1.72451e-05	iTSS	DEJ70_06335	1297557	1299512	+	1955			15.3395		GTGTAGAAAAATTTTTGTCTAAAATAAAGAGATTTTTAATTGCAGATGAAATAGAGATATTATGTGAGCCAAAAATTGATGGATTGTCATTTTCTGCAATT	GGAACATCAAGAACCTATGCTTTCTCTTGAGAATGCTTATGATGAACAAGG	GT	-15.6	WP_006015319.1	OG0000635	ko:K01972	ko03030,ko03410,ko03420,ko03430,map03030,map03410,map03420,map03430	R00382	-
iTSS_+_307942_DEJ70_RS01540	DEJ70_RS01540	ankyrin repeat domain-containing protein	-0.140177	0.313107	-0.27152	0.164106	-2.81551	2.39649e-08	iTSS	DEJ70_01550	307662	308735	+	1073			53.2557		AGTTAATTAAAGCGGGAGCTGATCCCAATATAAAAGACTGTACTGATGGTAAGACACCTTTACATATTGCTGCTCAAAATGGACTTGTAGAAGTTGTAAAG	TACAGTTTTACACTTTGCTGTTGTAGCTAAAAGCAAAGCTATAGTAGAGGA	AG	-16.9	WP_006014871.1	OG0000779	-	-	-	-
iTSS_-_1090433_DEJ70_RS05330	DEJ70_RS05330	phosphomannomutase/phosphoglucomutase	-0.141643	0.398342	-3.02159	1.17292e-07	1.45022	2.86471e-06	iTSS	DEJ70_05345	1089145	1090503	-	1358			10.5102		GTGTGGTAGGCAAAGACCTGCAGATCAGTGATGGGTATGAAATAGGCAGAAAATTTGGTCAAACTGCAGCTAACGTTTGTGTAGGCTATGACAGCAGGATA	CAAGAAGTGCACTATGGACAATACTATTATAAGAAAATACGATATTAGAGG	GT	-18.1	WP_039950186.1	OG0000730	ko:K01840	ko00051,ko00520,ko01100,ko01110,ko01130,map00051,map00520,map01100,map01110,map01130	R01818	M00114
pTSSps_-_1081073_DEJ70_RS05290	DEJ70_RS05290	hypothetical protein	-0.146606	0.315792	-0.404621	0.0456284	-1.94074	2.12397e-06	pTSS	DEJ70_05295	pseudo	pseudo	-	872			18.5618		ATATTCATGGTTAGAGGGTAAAAATGAAAAAATTACTTACTTTAGTAGTCTGCTGTTCTCTGTCAGCACCGTCTTTTGGAGTTGATTGGATTAGAGATAGA	TTATTATGTAAGTTATATAATTTTTAACTTTTCTGTGAGTATATATGCGTA	AT	-21.3		no_ortho
pTSS_-_1414744_DEJ70_RS06820	DEJ70_RS06820	phosphoribosylaminoimidazolesuccinocarboxamide synthase	-0.149282	0.236586	-0.290683	0.0883123	-2.13651	2.11807e-07	pTSS	DEJ70_06845	1413986	1414708	-	722	36		21.6804	AACAGTAAATTGATATGATACATAGTTAAATTAAAT	AACAGTAAATTGATATGATACATAGTTAAATTAAATATGCCACTGAATAAAACGGTATACGAAGGTAAAGCCAAAGTCATTATTGAAACTGAAGACTCATC	ATTGAACGCCATTAAGGTTTATTTTAAGTTATTTGGGGCTATACTCTAAGA	AA	-11.1	WP_006014065.1	no_ortho	ko:K01923	ko00230,ko01100,ko01110,ko01130,map00230,map01100,map01110,map01130	R04591	M00048
pTSS_-_538477_DEJ70_RS02645	DEJ70_RS02645	hypothetical protein	-0.158821	0.578483	0.602961	0.110747	-2.22966	4.13565e-06	pTSS	DEJ70_02655	538270	538452	-	182	25		927.294	ATAATAATTTAATTTAGAGGTTGAT	ATAATAATTTAATTTAGAGGTTGATATGCATGGTAACAATGGTTCAGGCAAAAGAGTATTTGATAATACTGCTCCAGGAGGAGGAAGGGTTGATCGGAGCA	ATGTTAAAAAACTGCTTGTGCTAGTAGTTGATTCTTAATATACTCATTACA	AT	-15.3	WP_006013002.1	no_ortho
asTSSps_+_1210934_DEJ70_RS05880	DEJ70_RS05880	DUF4815 domain-containing protein	-0.161179	0.335427	0.0163948	0.95317	1.04807	2.32143e-05	asTSS	DEJ70_05920	pseudo	pseudo	+	794			608.07		ACTCTCGTTACTGGACTTTTCCAATTCGTGGTAACCTCTGTCCAGTGATCTATATTTTTATTTAGAGTAATTTGTGCCGGGACTGGATCAAAAGCTTGATA	CTTCATACGAAGTACTTGACAGCAGCTCTGTTGTTTCTTTAACATTAAATA	AC	-20.8		OG0000673
pTSS_-_1275478_DEJ70_RS06190	DEJ70_RS06190	ATP-dependent DNA helicase RecG	-0.165047	0.294325	-0.0522613	0.820322	-1.2875	6.79174e-05	pTSS	DEJ70_06210	1273422	1275461	-	2039	17		19.3917	AAACGGTTTTACACAGT	AAACGGTTTTACACAGTATGAATGTTGATGAGCAGTCAAGTGTGCTGACTTTTCTAAATAGTAAAATTGAGAATATACCAAGGTTTCATTCCGCAATATTG	TAGACAGTCATAATAGGGTGACAGGATTTTAGTAAGGCTCTATTATGAATA	AA	-12.5	WP_006015366.1	OG0000643	ko:K03655	ko03440,map03440	-	-
asTSS_+_26979_DEJ70_RS00135	DEJ70_RS00135	ankyrin repeat domain-containing protein	-0.165274	0.407399	-0.377433	0.197443	-2.13549	1.46352e-05	asTSS	DEJ70_00135	26847	27314	-	467			21.4126		ACTTTTTATAGAGTCTGGCATTTTACTGTGAGTTTTTTTTTCTAATGTATGCTCAATTAGAATCTTACAGCAATCTTCACAGTTAATTGACTTATCTGTAC	TCTTCACTATTTGCTTTACAAGCATTCCAGTACTCAGTTAACTCTTTATTA	AC	-18.7	WP_096560667.1	OG0000444
iTSS_+_772631_DEJ70_RS03685	DEJ70_RS03685	ABC transporter ATP-binding protein	-0.166623	0.423296	0.102229	0.719734	-1.45843	6.8967e-05	iTSS	DEJ70_03695	772169	772906	+	737			44.0093		GTTGTTTTGCTCGATGAACCATTTTCTAATTTAGATATACTGCTCAAATATCGAATAAGGCACCATATATTGTCACTTTTTAGAAGCAAAAATATTCCTGT	GACAGCAACAATTAGTTGCAATAGCAAGAGTAATGGCGCAAAATCCTGATG	GT	-10	WP_006013822.1	OG0000813	ko:K02010	ko02010,map02010	-	M00190
gTSS_-_846141_DEJ70_RS04025	DEJ70_RS04025	adenylosuccinate synthase	-0.174624	0.339695	-0.044195	0.872533	-1.14449	0.00141122	gTSS	DEJ70_04035	844774	846051	-	1277	90		10.6539	TTTATTTTAGAGATATAGGAAAGGCGTAGATTTCTCTTTTCATTTGTAGCATGCTGCATTAATATTTACGTATTAATCTAGAAAATAGTG	TTTATTTTAGAGATATAGGAAAGGCGTAGATTTCTCTTTTCATTTGTAGCATGCTGCATTAATATTTACGTATTAATCTAGAAAATAGTGATGAATAATAT	ATAATGATGAATAATTTGATAATATATTAAGAAAATCGATAGTATATTTCT	TT	-13.7	WP_006012833.1	OG0000213	ko:K01939	ko00230,ko00250,ko01100,map00230,map00250,map01100	R01135	M00049
pTSS_-_475818_DEJ70_RS02335	DEJ70_RS02335	IS982 family transposase	-0.176409	0.20128	0.00968691	0.966681	-1.32463	3.21134e-05	pTSS	DEJ70_02345	474836	475708	-	872	110		12.2696	GAGAAATCGCGATGTTTGTACACCCCAGTTGCGGATTAGAAGTCAGTGAAAAAGCCGGGAAAATAGGGTAAACTCCGGAAACATATTATCAAAAAATAGAGAGGTTACCC	GAGAAATCGCGATGTTTGTACACCCCAGTTGCGGATTAGAAGTCAGTGAAAAAGCCGGGAAAATAGGGTAAACTCCGGAAACATATTATCAAAAAATAGAG	CAGGTCAAAAACAAGCTTTGAGTCAGAAATATCATTGCTATTATAATTAAG	GA	-12.2	WP_129827232.1	OG0000262	-	-	-	-
iTSS_-_1178781_DEJ70_RS05705	DEJ70_RS05705	RNA polymerase sigma factor RpoD	-0.177651	0.654943	0.0915099	0.87611	-1.9808	0.0127317	iTSS	DEJ70_05725	1177671	1179554	-	1883			11.2203		ATGGTCTGTAGCATTACAAATTCAGTTTAGTGATGCTGCTATTACCAAAATTACACAAAAACTTTACGAAATAAATAGGCTAATCACGTTTGAAGAAGCTA	AAAAGTTCTAAAGATTTCTCTAATGAGCTAGAAAATTTATATAATCAAATA	AT	-20.1	WP_006015689.1	OG0000691	ko:K03086	-	-	-
asTSS_-_1111772_DEJ70_RS05405	DEJ70_RS05405	phosphatidylserine decarboxylase	-0.178707	0.325017	0.284832	0.290881	1.28928	1.12731e-05	asTSS	DEJ70_05420	1111107	1111790	+	683			28.5035		AAGCTTCTCTTGTTTATTAAAATCTGCTATAACTGTCTCACCGCCAATAACAGTTTGTCCTTCTGAAACTCTTACTTCTATGCCAATGGGAATATAAATAT	AGGTAAAAATTTACTGTTACTTTCATCGTTATTCATATAACATCAAAAGTA	AA	-7.1	WP_006012044.1	OG0000076	ko:K01613	ko00564,ko01100,ko01110,map00564,map01100,map01110	R02055	M00093
iTSS_+_657575_DEJ70_RS03145	DEJ70_RS03145	BolA family transcriptional regulator	-0.182818	0.222181	-4.14079	2.35935e-09	-0.658309	0.00304076	iTSS	DEJ70_03150	657302	657586	+	284			22.3429		AAAAATAAATAATAAAAATGTGAACGAAGAGTCTTTATTAGTTAAAGCAGGAAGAAAATTTAATGATTATAAAGGGTCGATGAACCCACCAGTTTATCATT	GATTACATGCGATTTCTCTTCACTTGTATACGCAAAGCGAATACAATCTAA	AA	-15.2	WP_039950480.1	OG0000281	ko:K05527,ko:K09780	-	-	-
iTSS_+_929866_DEJ70_RS04440	DEJ70_RS04440	signal peptidase I	-0.184685	0.114569	-0.0488183	0.756517	-1.99503	3.9395e-09	iTSS	DEJ70_04450	929848	930630	+	782			1143.58		AAATTTATAAAGAAAATAAAATTGAAAGAATTGAGAGAGAACCGGATAGCAAGAACGAGAAAGTTTTTATCTTCACTGTTTTTTTTGCTACTAATTGCACT	ACTTATGAGTAAAATTTCACATTACCACTTTTATGTGTTATGATAAGTTTA	AA	-12.1	WP_006012627.1	OG0000191	ko:K03100	ko02024,ko03060,map02024,map03060	-	-
pTSS_-_961136_DEJ70_RS04590	DEJ70_RS04590	tRNA-Leu	-0.185254	0.240365	-0.00798499	0.977169	-1.61894	3.50865e-07	pTSS	DEJ70_04600	961012	961099	-	87	37		1027.22	GTAATTTAAAGTAATTATATAGAAACTAGAATAAAGT	GTAATTTAAAGTAATTATATAGAAACTAGAATAAAGTGCGGTCGTGGTGGAATTGGTAGACACGCAGCGTTGAGGTCGCTGTGGCTCACAAAGCCTTGGAA	TATCCTAGTATCAGATTGACACTTTAGATGAAAAATCCTAAAATGATTAAG	GT	-20.2	no_protein	OG0000173
pTSS_-_1050516_DEJ70_RS05135	DEJ70_RS05135	fructose-6-phosphate aldolase	-0.190495	0.197343	-0.166553	0.481635	-1.3238	2.01763e-06	pTSS	DEJ70_05150	1049856	1050497	-	641	19		95.7181	TTTTGAACAGGACAATAAT	TTTTGAACAGGACAATAATATGGAAATTTTTCTTGATAGTGTTGATTTACATGAAATTAAGGAGCTAAAAGAGTTCATTGATGGCATAACAACAAATCCTT	CCGATTTTATTTAATACTTTTCAAAGATGACAATATTTTGTAAAAATAGGT	TT	-14.7	WP_006012196.1	no_ortho	ko:K00616	ko00030,ko01100,ko01110,ko01120,ko01130,ko01200,ko01230,map00030,map01100,map01110,map01120,map01130,map01200,map01230	R01827	M00004,M00007
pTSS_+_1399743_DEJ70_RS06735	DEJ70_RS06735	tRNA-Lys	-0.196976	0.101581	0.00311865	0.989891	-2.1475	3.04211e-09	pTSS	DEJ70_06760	1399763	1399835	+	72	20		728.138	GTATAGCTGAAAAATAAAAT	GTATAGCTGAAAAATAAAATGATCCCGTAGCTCAGCCGGTAGAGCAACTGACTTTTAATCAGTGGGTCACGCGTTCGAATCGCGTCGGGATCACTTAGAAT	CATGAAAATTTTAGTTTGATTAAAACAGATAAAAACTATATTACTGTTTAG	GT	-27.2	no_protein	OG0000765
iTSS_+_554878_DEJ70_RS02725	DEJ70_RS02725	cytochrome c maturation protein CcmE	-0.198783	0.0755758	-0.282772	0.05315	-1.38978	5.42466e-07	iTSS	DEJ70_02735	554548	554949	+	401			29.4526		TTTCTTGCAGATACGGTGTTTGCAAAACATGATGAGAACTATATGCCGAAAGTTTTAAAACAGATTCCCTAATTCGGCTGTATTGAAACGGTATGTAGAGA	CAGAAAAAAGTGGTGTTGTTGTGCAAGGTAAAATGTTTGATAATAGTACCT	TT	-26	WP_006012899.1	OG0000061	ko:K02197	-	-	-
iTSS_-_542418_DEJ70_RS02665	DEJ70_RS02665	Holliday junction branch migration DNA helicase RuvB	-0.199777	0.238111	-0.311181	0.187068	-1.56271	3.48116e-06	iTSS	DEJ70_02675	542306	543295	-	989			60.0876		AAACAGTAGAACCTTATTTAATCAAGGTCAGTTTCGTAAAGCGCACACCAAGAGGACGTGTTTTAACTGATCAAGCAAAGGAATATCTCAGCATTAATTCA	AATTGACACCATATCTATTGCACTATCTGAAGATGTTGGCAATATTGAAGA	AA	-16.9	WP_006012928.1	OG0000238	ko:K03551	ko03440,map03440	-	-
iTSS_-_1200638_DEJ70_RS05820	DEJ70_RS05820	tail protein X	-0.2002	0.162593	-0.183269	0.422382	-1.24324	1.33737e-05	iTSS	DEJ70_05840	1200448	1200657	-	209			29.0159		GTAAAGAAAATGAGATGTTAGATCTGATTTGCTGGAAACATTACGGATTTACTGATGGAGTAGTGGAATTAGTACTAGCAGAGAACTTAGGTTTGGCAGAA	TTGAATTTAGTTTGAGTTTAAAAAGCTATAGATGACTGTATACTACGTGAG	GT	-23	WP_006015620.1	no_ortho	-	-	-	-
pTSS_+_1125386_DEJ70_RS05465	DEJ70_RS05465	Smr/MutS family protein	-0.200292	0.0765885	-0.403845	0.00822606	-1.53889	1.19676e-06	pTSS	DEJ70_05485	1125404	1125895	+	491	18		14.1337	AGTTCAATTAATGAATTT	AGTTCAATTAATGAATTTATGTCAGATGATGAGTTAGATTGGCAAAAAAATGTTAAGCCAATAGAATGTGGAAAAGTTACTTTGAAAGTTGATCACAAAGT	ATAGAATAAGCAATATTTTACTGTGTTTATATATTGTTGTAAAATTATGCA	AG	-11.8	WP_006015771.1	OG0000707	-	-	-	-
pTSS_+_1026696_DEJ70_RS04940	DEJ70_RS04940	3-oxoacyl-[acyl-carrier-protein] reductase	-0.202879	0.1653	-0.360539	0.054725	-3.51908	3.9928e-10	pTSS	DEJ70_04955	1026711	1027445	+	734	15		628.376	AATATAAAAATTATT	AATATAAAAATTATTATGTTTGGATTAGAGAATAAGAAATTTCTGATTACTGGTGCATCAGGTGGAATAGGCCAGGCAATTGTAGAAATTATGCATAAGGC	ATGCAAAAAATCTATTGCAAGTCTTTTAATATTCTGTTAAGAGCTGAAGCA	AA	-16.4	WP_006012309.1	OG0000023	ko:K00059	ko00061,ko00333,ko00780,ko01040,ko01100,ko01130,ko01212,map00061,map00333,map00780,map01040,map01100,map01130,map01212	R04533,R04534,R04536,R04543,R04566,R04953,R04964,R07759,R07763,R10116,R10120,R11671	M00083,M00572
iTSSps_-_161105_DEJ70_RS00845	DEJ70_RS00845	phage portal protein	-0.203911	0.148127	-0.235653	0.23726	-1.24335	3.15757e-06	iTSS	DEJ70_00840	pseudo	pseudo	-	1004			68.2092		GTTATGACTTTAGAGTTGATAAATTGACTGGGCGTTCAACAGTACTGCATCTTAAAACCTTTAACCCTTTGAATGATTGGTATGGACTATCACCAATTGAG	CTAGATTTTACTGTATTGATTAATCCGCAACTGGGGTGTAAATAACAACAG	GT	-10		OG0000519
gTSS_-_517448_DEJ70_RS02555	DEJ70_RS02555	type I secretion system permease/ATPase	-0.205038	0.205086	-0.130157	0.532957	-1.30005	1.89526e-05	gTSS	DEJ70_02565	515682	517427	-	1745	21		36.4879	AATTAAATAAAAAGGAAGATT	AATTAAATAAAAAGGAAGATTGTGGAAATCACTCCGTCAATAAAAAAGGAATTAAAGCAAAGTATACTATATACTTGTCTAGAGAAGTGCAAGAGTGCGTT	AGGCAATAACTGTTAATACTTCTGAAATAAAAACTATGTATTGTACATGTA	AA	-11.7	WP_006013106.1	OG0000251	ko:K06147,ko:K06148	-	-	-
iTSS_-_1168144_DEJ70_RS05650	DEJ70_RS05650	lipoprotein-releasing ABC transporter permease subunit	-0.205884	0.132693	-0.0926443	0.619556	-1.51347	8.59318e-06	iTSS	DEJ70_05670	1167358	1168587	-	1229			13.9068		AAGATTAGCAGAAGCTTTGAATATTGATTATGGTGATAACATTATGCTTATATCACCTGAAGGATTTGATGCACTGTCTGGTGAAATACCAAAAATGAAAG	GTAATTATGGGTAACGTGGAAAAATTCGATGAAGGTATCATAATAGGGGCA	AA	-17.7	WP_006015719.1	OG0000796	ko:K09808	ko02010,map02010	-	M00255
pTSS_-_94032_DEJ70_RS00515	DEJ70_RS00515	30S ribosomal protein S21	-0.207152	0.0681092	-0.374895	0.00872941	-1.00946	6.95004e-07	pTSS	DEJ70_00515	93800	94000	-	200	32		1093.46	TTTTGAAGTGATTACCGAAGGAGGTATAGAGT	TTTTGAAGTGATTACCGAAGGAGGTATAGAGTTTGATTGAAGTATCAGTCCATTATGGTGATGTAGATAGAGCTCTTCCAGTGTTGAAAAAAATAATTCAA	TCAAGTTTATAAAATAATTGACAATGTTAATTTTCTAATTTATAAATGGAT	TT	-15.5	WP_006014492.1	no_ortho
asTSS_-_433575_DEJ70_RS02115	DEJ70_RS02115	hypothetical protein	-0.209121	0.0851179	-3.09228	4.47033e-09	-1.15467	3.71925e-05	asTSS	DEJ70_02125	432829	433749	+	920			10.7758		ACAACCTAGTACTGTAGCAAATCCAATGAGTATTTTACTGTCTACGCAACTAGATTGATACTGTAACACCAAACCTGCTATTAATAAAATAGGAGGGAGAT	TTTACAACTTTTCTCTCGTAGATTTCACTTGCTAAGTGTAGTAATAAACTA	AC	-18.1	WP_006013510.1	OG0000268
asTSS_-_508115_DEJ70_RS02510	DEJ70_RS02510	hypothetical protein	-0.212322	0.0750513	-0.150573	0.473674	-1.38854	4.7854e-06	asTSS	DEJ70_02520	508045	508539	+	494			12.7576		AAGTAATTGTCATGGTATTTTATATCAAGCTGCTCCTCTATAAACTCAGAAACTTTCTTTTTTAAAGACATAAAGTACCTCCTTCTTACATTACTGTACCT	CAATGGAGTTAGATATTTCATTTGCAGCCCAATTGTGTATAGTGTAAGCCA	AA	-10.1	WP_006013244.1	OG0000249
iTSS_-_1044141_DEJ70_RS05090	DEJ70_RS05090	50S ribosomal protein L23	-0.213267	0.0472795	-0.236321	0.0831282	-5.70747	1.57594e-12	iTSS	DEJ70_05105	1044137	1044424	-	287			254.605		TTTAATATGGGTATGAAACTTTTTAATCCTGTTACTCCGTCTTCTCGTGGGACTATATTAATAAGTAAAATTGGTTTATCAAAAGATAAGCCGGAGAAGTC	AAAGGTTTATTTTTCTTTGATAGATGGTCAAAAATTAGATATAATGAGCGT	TT	-20.7	WP_006012219.1	no_ortho	ko:K02892	ko03010,map03010	-	M00178,M00179
pTSS_+_1023352_DEJ70_RS04930	DEJ70_RS04930	recombinase family protein	-0.216583	0.136763	0.294801	0.123919	1.16403	1.91623e-06	pTSS	DEJ70_04945	1023575	1025257	+	1682	223		342.401	AGGGAGAATTTGTGTGAACTAGATAGCTTTCTTAAATAAGGTGTGCATTGGTTTAGTTTAATAGAAGTCTCCTAACCTTATAAAAAAACTCACAGGAAGAAAAACATGCAAAAAGGGGAATTAACTATTAATTGCCGTTATGAGCCCAGTCGGTTGGCAGGTACATATTTGGCAGATGCTTATGAACAATTGTTGAAATATAAAACAAAGGAGGTAGAAGAAA	AGGGAGAATTTGTGTGAACTAGATAGCTTTCTTAAATAAGGTGTGCATTGGTTTAGTTTAATAGAAGTCTCCTAACCTTATAAAAAAACTCACAGGAAGAA	CAAGCAAAGATTTTTTGGACATAATTTTTTCAAATCTTGTATATTTAATTA	AG	-19.2	WP_129827292.1	OG0000140	ko:K06400	-	-	-
asTSS_+_299746_DEJ70_RS01500	DEJ70_RS01500	murein biosynthesis integral membrane protein MurJ	-0.218457	0.125632	0.0702606	0.716525	-1.47271	4.9851e-06	asTSS	DEJ70_01510	299386	300882	-	1496			24.1165		AAGGCACGTTAATGAGAACATAGTTGGTATTTTTAGCTTTCCCCTAGCAAAGAATGTGGGTAGCAATACTTTATTTATAATAAATGCGGGTAAAGAAAGAG	ATATGTTGGTATTTGTTCATTAATAGGAGATTTAGTATTACATTAATTACA	AA	-11.8	WP_039950762.1	OG0000565	ko:K03980	-	-	-
iTSS_+_1189063_DEJ70_RS05770	DEJ70_RS05770	DegQ family serine endoprotease	-0.219098	0.143405	0.055126	0.792556	-1.0144	0.000343658	iTSS	DEJ70_05790	1187745	1189208	+	1463			13.3385		AACTAGATGGAATCGATATTGAAAATACTAATGATTTTCAAAAACAAATTGATTCAGCAGTAAAAAAAGACGGCAAAGATTCAGTAATGTTGCTTATTTAC	TAGTAGTAATTCTACACTACGTGTTATTAAGAAAGGTGATATAATTATTCA	AA	-14.3	WP_006015651.1	no_ortho	ko:K04771	ko01503,ko02020,map01503,map02020	-	M00728
asTSS_-_1472183_DEJ70_RS07085	DEJ70_RS07085	tRNA-Leu	-0.222548	0.305406	0.140063	0.636703	1.05368	0.000416632	asTSS	DEJ70_07110	1470735	1472165	+	1430		extended	22.9923		AGCATGAGCTGAGTTCGCTTAGCCCTTATCTACATACTCAGTTCCACCAACAGTTATTGCATCGACCTTGAGTGTTGGCTGACCAACTCCAACAGGCACAT	CATCTATATGAGCTACTTGAATAATGGTTACAATATTTGTACAATTGTACA	AG	-21.1	WP_006014168.1	OG0000420	ko:K03568	-	-	-
asTSS_-_1195048_DEJ70_RS05780	DEJ70_RS05780	XRE family transcriptional regulator	-0.223982	0.128377	-3.15775	2.47751e-08	-1.22017	0.00013261	asTSS	DEJ70_05800	1193719	1195044	+	1325		extended	11.4137		GTGGTTAAGATAGCTCTGGAATAGTATAAAGAACTATGTCATCATTGAAGAGAAATTCATCTGTTGCTGTGTGCTCTTTATTAATTTTATAAGAATCATAA	TCAATTCGATTTTAAAACAATTATTGAAACAATTCAAATATACTTTGTGTG	GT	-11.9	WP_006015645.1	no_ortho
asTSS_-_655047_DEJ70_RS03135	DEJ70_RS03135	Rne/Rng family ribonuclease	-0.227986	0.107844	0.110504	0.555811	-1.02495	0.000333904	asTSS	DEJ70_03140	653485	655233	+	1748			10.0127		AATACTAACATTTAATGTAATATTGAACTCTTTTTCGATTGTAGAAACCATATCACGCTTATTATTAAAAATGTGCGCTATAACTGCACTGCGTGCTATTA	ATATGGTCTCCTTGCTTTAAAATAAATGTATCTGCATCTAAACTATTATCA	AA	-11.6	WP_006013404.1	OG0000044	ko:K08300	ko03018,map03018	-	M00394
iTSS_-_873315_DEJ70_RS04160	DEJ70_RS04160	hypothetical protein	-0.228334	0.0761583	-0.608669	0.000856113	-1.35646	5.15434e-06	iTSS	DEJ70_04170	873294	873722	-	428			19.2398		AGATCAACTTTACGATAAGTAGTTGCTTAATTTTATAAATAAAAAATATTGTATCTGTTCAGGATATCGACAAGACTGACCTTACCCAGAAAAAGTAGACA	GAAAGTGAAAAATGTGCTGAAAAATCATCAAATGGTAGTATTATATCTATA	AG	-9	WP_006012948.1	no_ortho	ko:K09985	-	-	-
asTSS_+_587180_DEJ70_RS02815	DEJ70_RS02815	hypothetical protein	-0.228926	0.238111	-0.186269	0.481635	-1.4774	8.40839e-05	asTSS		587062	587301	-	239			27.5797		ATCTTGGCGTTATCTTTGTTATGTTGAGTACTGTTACTATAAATATGCATTACAGTACTATCTATAGCAATTTCAATATTCTCTATGTCATTTTTATCTGT	CCAAAGCAACATGTAGCTTTCTTATTTGATCTGTACCATTATACTTCCTTA	AT	-17.7	WP_129827258.1	OG0000075
pTSS_+_441584_DEJ70_RS02180	DEJ70_RS02180	P44/Msp2 family outer membrane protein	-0.229255	0.106249	-0.318887	0.0816021	-1.02723	4.70485e-06	pTSS	DEJ70_02190	441616	442302	+	686	32		1598.61	GTGGAATTTTAATTTTTTTAACGAGGGCAATT	GTGGAATTTTAATTTTTTTAACGAGGGCAATTATGCATTATAAAAAGTTTTTTTCGGCAGCTGCTTTAGTGACGTTGCTAAGCCTATCAAACTCTGCTTTT	TTATTAAGTTAGCACTTGACTTAACTTTAGTTATTATTTAGACTGCTAAAG	GT	-13	WP_006013486.1	OG0000303	-	-	-	-
iTSS_-_519403_DEJ70_RS02560	DEJ70_RS02560	ankyrin repeat domain-containing protein	-0.23419	0.0641919	-0.102847	0.527948	-1.05586	2.29581e-05	iTSS	DEJ70_02570	517709	521314	-	3605			21.2569		GACAATACACCGTTACACATGGCTGCTCTTGCCAACGGCATAGGATGCTCTCAGTATGTTATTGAAAGTACTGCTAAGTCAACTATTAGGAACACAGCATC	TTGTAGATAAAAAGGTGGCTGCTAGCATCAAAGTGTTATATGATGAAGACG	GA	-18.7	WP_006013103.1	no_ortho	-	-	-	-
asTSS_-_304248_DEJ70_RS01520	DEJ70_RS01520	aminopeptidase P family protein	-0.234742	0.46322	0.910105	0.0268295	1.12267	0.0042458	asTSS	DEJ70_01530	303936	305591	+	1655			20.4009		GATAGTAACCCAGTGAGGTAGTCAATGTTAAGTTTGCTTTTACCCATTTGTGTGGATCCTCTTCTTGTATATTATATACTCGAAAACTGCCCTGATCGAGC	TTTACAAATGCCTTCATATTTTCTTATGTCCTTCATAGTAAAATATTGCAG	GA	-14.2	WP_006014883.1	no_ortho	ko:K01262	-	-	-
iTSS_+_1462707_DEJ70_RS07050	DEJ70_RS07050	MFS transporter	-0.235018	0.0487	-0.118619	0.481635	-1.32086	9.06669e-07	iTSS	DEJ70_07075	1462018	1463163	+	1145			34.0052		AATAACAGGCGTATATGATTTAGGTGGAATCCTTGGAACTTTAATCACAGGAAGAATTAGTGATATGTACTTCTTTCAAAATAGAAGCTTGCTGGCATCAC	CCTATAATTTTAAAGAATAAATTACAAATTTCTCTTGTACAATCCTCACTA	AA	-14.5	WP_039950632.1	OG0000768	ko:K02445	-	-	-
iTSS_-_937298_DEJ70_RS04485	DEJ70_RS04485	hypothetical protein	-0.243824	0.152951	-0.0709666	0.768815	-1.20255	0.000444747	iTSS	DEJ70_04495	937104	937487	-	383			11.0433		AAAGCAGTTTTGAAGCGTGCGAAAGAACTAGTTTTGCTTAAAGAAGTTGTAAGAGCAAAGATTTTATCTTCTAACAATCAAGGTAAGATGGAATCTATTTC	CTCAGGAGTCAATAATTGGAACTTATGAAGCAACTCGTGTAGACTATCTTA	AA	-18.6	WP_096560750.1	OG0000183
pTSS_-_75330_DEJ70_RS00405	DEJ70_RS00405	cation:proton antiporter	-0.244066	0.245251	-1.11374	0.0002676	-1.64806	3.67379e-06	pTSS	DEJ70_00405	73594	75153	-	1559	177		1354.78	TTACCTCACTATTAAAGCTATCGGTCAGATTAGATTAAAAACCTAATCTGACCGGTTTCTCTATAACCTTCTAAACCCTGATATAATTATATGGTAATTAGCTTAACTAGTGGTTAATATGCAAATTGATTTTATTTGTATGTTGAGGTAGCATAAACCATACTGTTTTACATCATT	TTACCTCACTATTAAAGCTATCGGTCAGATTAGATTAAAAACCTAATCTGACCGGTTTCTCTATAACCTTCTAAACCCTGATATAATTATATGGTAATTAG	TAAATTATGCACGAGTGTAGCACTGTGAATTAGGAGTGCTATATTAAAGCT	TT	-23.7	WP_039950679.1	OG0000773	ko:K05568	-	-	-
iTSS_+_1458814_DEJ70_RS07035	DEJ70_RS07035	ABC transporter ATP-binding protein	-0.247648	0.0433779	-0.213407	0.198248	-1.789	1.00858e-07	iTSS	DEJ70_07060	1458011	1459804	+	1793			49.0956		AGTAAACTTGTACTTTTTAATTTATGACTATCAATTGAACAAGATCGCAATAGGAGATATAGCTCTTGTACTTGGAATTAATATATCGATTATAGAGTTTC	TACTTTTGTCTTTGGTTTATATATGGCTATTCATTTGATATACTCCAAGCA	AG	-11.1	WP_006014148.1	OG0000767	ko:K06147	-	-	-
pTSS_-_562811_DEJ70_RS02750	DEJ70_RS02750	hypothetical protein	-0.250393	0.238111	0.372383	0.21826	-4.8603	1.39607e-08	pTSS	DEJ70_02760	561442	562779	-	1337	32		142.4	TTTATATTAAAATACAAAATGGGGTTACGGGT	TTTATATTAAAATACAAAATGGGGTTACGGGTATGGAATCTGGTTTGGATCACAATTACAATAAAATACTTGATATATTAAAAGGTGGTATTAAAGACGAC	AGGTTTGGAGAAAAAGATTGGCTTGGCAACGATAATTTACTAGACTAAAGT	TT	-8.6	WP_006012794.1	OG0000545
oTSS_+_181436_DEJ70_RS00960	DEJ70_RS00960	hypothetical protein	-0.251631	0.0429691	-0.0989395	0.516921	-1.19196	4.85759e-07	oTSS	DEJ70_00965	183247	183537	+	290			211.328		AAGGGTATTTTTGACTCAAAACTTGTCTTTGATCTGTGCGAGCTTAATAACAAAAATTCAGTAGAAAGCTTATTGGCGAAAATTATCTGTTCAGCAGAGTG	TAGAGAAGAAACTTACTAGACACATTTTACCAACCCCTTATTATAATATTA	AA	-12.7	WP_006015211.1	OG0000621	-	-	-	-
oTSS_-_690561_DEJ70_RS03305	DEJ70_RS03305	methionine--tRNA ligase	-0.256694	0.238111	0.0466571	0.883376	-1.61855	0.00029707	oTSS	DEJ70_03310	687414	688943	-	1529			14.8685		AATGAACACAATATAGGAAGTGATCGACGTGATAGTAGGCAACAACCTACAAGCCCTCAGGTTACACACGTACATGTACACAATAATAGAGGTTTAGATTT	GATAGCAATTTTGAAAATGCGTAAAGGAATTTAGGTGCTATAACCAAACTA	AA	-15.5	WP_006013965.1	OG0000386	ko:K01874	ko00450,ko00970,map00450,map00970	R03659,R04773	M00359,M00360
pTSS_+_812875_DEJ70_RS03865	DEJ70_RS03865	ankyrin repeat domain-containing protein	-0.258056	0.0685555	0.347136	0.05315	1.4224	2.86588e-07	pTSS	DEJ70_03875	812900	813604	+	704	25		73.1504	AAGTTTGTTGTGATAGGGGGTTAAA	AAGTTTGTTGTGATAGGGGGTTAAAATGTTTAGCACAAGTGAAGCAACAAGAAAGTTGTTCAAAGCTATTGAATTACAAAATGCTAGTGGTGAAAGAATAA	TCATTAGCTTAATAGTTGATATTTTAATTTTTTATATGTATAATTTTATCA	AA	-16.4	WP_129827273.1	OG0000376	ko:K21439	-	-	-
pTSS_-_968479_DEJ70_RS04620	DEJ70_RS04620	substrate-binding domain-containing protein	-0.260613	0.0679196	0.506504	0.00521286	-5.91217	2.49764e-11	pTSS	DEJ70_04630	967441	968457	-	1016	22		292.6	TTTACACTCTTGAGCGAAAACG	TTTACACTCTTGAGCGAAAACGATGCTGAAACGCCTTTTCCTTATTTTTGCATTTGTATTACTCATCCCACTGTCAAATGTTGATGCTAGAAGATATATCA	AAATCTAGAAAAAAAGCTTTTCAGTTTGATTTTTTATTACGATAATTAAGT	TT	-9	WP_006012504.1	OG0000658	ko:K02040	ko02010,ko02020,ko05152,map02010,map02020,map05152	-	M00222
oTSS_+_577935_DEJ70_RS02785	DEJ70_RS02785	helix-turn-helix domain-containing protein	-0.265644	0.0545663	-0.0732542	0.691244	-1.21156	1.39723e-05	oTSS	DEJ70_02795	580029	580940	+	911			23.6011		AACTAATCAAGATGTAGAAAAAGGTACTGAGCTTATAACACCTAGAAAAGGAGGAAACTACACTTTTGTTCATAACAATTTCCGTGATTTAATAATAACTA	TTAAAACCACTACCCTTGATCTTTGAAAAGGATAAGGAGATTATTGTTGTA	AA	-7.1	WP_006012424.1	no_ortho	ko:K20480	ko02024,map02024	-	-
iTSS_-_1128173_DEJ70_RS05475	DEJ70_RS05475	glycine--tRNA ligase subunit beta	-0.275855	0.1149	0.083827	0.719734	-1.51181	7.54701e-06	iTSS	DEJ70_05495	1127708	1129816	-	2108			48.2402		ATATAAAGTCGATATTAATGATCTGCTGAAAGCGGAAAAGCAAACTGTGATATTGGATCGTTATCTTAGTACAAAAGAAGGTGAACAGGTTCTAAGCACTT	GTTATTTTAAAAAATAGAAATATAAGGCAAGATGTTGTAGATTCAATACTA	AT	-14.6	WP_006015767.1	OG0000714	ko:K01879	ko00970,map00970	R03654	M00360
iTSSps_+_1378328_DEJ70_RS06645	DEJ70_RS06645	AAA family ATPase	-0.278262	0.137169	-3.71524	4.88667e-08	-1.29729	0.00029862	iTSS	DEJ70_06710	pseudo	pseudo	+	929			16.5744		GATAGTGTTATATGGATAAATGCTGAAACACGTGAAACTGCAAAGGATTCATTTCATAGGTTACACAAAAAGTTAGGACTTAAAATCAAAGATGAAGATGG	GAAAAAGTGAATTAGCTGTAAAATATGCTCGTAGTCAGTATAGTCAGGAAG	GA	-9.1		OG0000019
oTSS_+_874154_DEJ70_RS04255	DEJ70_RS04255	phosphoribosylformylglycinamidine synthase	-0.278378	0.162438	0.218027	0.481635	1.45838	4.62177e-06	oTSS	DEJ70_04265	892634	895684	+	3050			502.241		AGAGGTATTTTTAGAGCTCAAAATCTATCTTCGTCTGCAGACTTTTCTATCAAATAATCAAACTAAGTAAAGAATGTAGCGTATCTTCTTCAGCGCAAATG	TAATATAAAAATTACTTCGCCTATTTATCTAATCTTAGTATAATCAAAGTA	AG	-10.8	WP_006012714.1	OG0000203	ko:K01952	ko00230,ko01100,ko01110,ko01130,map00230,map01100,map01110,map01130	R04463	M00048
asTSS_-_264671_DEJ70_RS01330	DEJ70_RS01330	isoleucine--tRNA ligase	-0.280825	0.0487701	-0.236358	0.229663	-1.46153	9.55697e-07	asTSS	DEJ70_01335	262890	266138	+	3248			58.4264		GATAAAATCCGCAGGGAAATTTTTCTCGAACCATTCTTTATTTTCAAACGGATAGTGAACTTGCGCGAACGGCATCGAGCCAGACTCAAACCAACAATCAA	AGCACAAAAAGCGTATAGAACCATCCTCTTGTTTGTGCTATATATTCAGTG	GA	-13.8	WP_006015001.1	OG0000589	ko:K01870	ko00970,map00970	R03656	M00359,M00360
iTSSps_+_1384056_DEJ70_RS06665	DEJ70_RS06665	hypothetical protein	-0.281539	0.154637	0.35845	0.188058	-1.12567	0.00216644	iTSS	DEJ70_06710	pseudo	pseudo	+	929			10.7514		AGGGCAAGTATGATAAGGCATTGAAAGTCTTTCAAGATGTTTATGAAGGAGGAAAAGAGAGACTGGGCGAAGATCATCCCGGTACTTTACGGGTAAGGAAT	TCCAAATACTTTGACTGTAAGGAATAACATAGCAGGTATATATTATAAACA	AG	-19.1		OG0000019
asTSS_-_461434_DEJ70_RS02280	DEJ70_RS02280	amidophosphoribosyltransferase	-0.281572	0.061779	-0.141858	0.481635	-1.29711	7.21802e-05	asTSS	DEJ70_02290	460662	462047	+	1385			11.831		ATGCTGTCTGGTCTCGAGAAGTAAACGTATTCAAAAATACAAAAACTTGATTTTTGCTGTGGGAAAGGAAACATTGAGGCTAGCTTACTATCCGAACTGAT	GTATTCTTCCTATTTCTTTTCTTATGTCATATATGGACCTATTCTCCATTA	AT	-18.1	WP_006013453.1	OG0000272	ko:K00764	ko00230,ko00250,ko01100,ko01110,ko01130,map00230,map00250,map01100,map01110,map01130	R01072	M00048
asTSS_+_1043773_DEJ70_RS05085	DEJ70_RS05085	50S ribosomal protein L2	-0.286823	0.162228	0.263354	0.406976	1.62274	2.95714e-06	asTSS	DEJ70_05100	1043320	1044135	-	815			23.3089		ATCATCTCCAGCTGTCACAACATCACCAGGCTTCATACCTTGAGGAGCTAATATATAAGATTTAGTATCATCTTCCTTATATGATACTAATGCTAAAAACC	CCAACAGGTATATGCTTGAGTAGTAAACAATTCCCTGGTAAAATATCAGCA	AT	-17	WP_006012221.1	no_ortho	ko:K02886	ko03010,map03010	-	M00178,M00179
pTSS_+_1059575_DEJ70_RS05185	DEJ70_RS05185	TenA family protein	-0.293716	0.101139	-0.0180886	0.950914	-1.2226	8.68543e-06	pTSS	DEJ70_05200	1059640	1060305	+	665	65		1045.98	ATTATTAAACTGTAGTTAGCTTTTTATAATAATTCTAATAGCTTTTATATTTGTGGGGTGAATAT	ATTATTAAACTGTAGTTAGCTTTTTATAATAATTCTAATAGCTTTTATATTTGTGGGGTGAATATATGTCTAATAAGCCGAAAGAAGAATTTTACGATATT	GAGAATTTCTTAAAACTTTGATTTATAGATAGATACTGATATACTAACTGA	AT	-7.5	WP_006012169.1	OG0000101	ko:K03707	ko00730,ko01100,map00730,map01100	R02133,R09993	-
pTSS_-_1236565_DEJ70_RS06000	DEJ70_RS06000	DsbA family protein	-0.29482	0.0403824	-0.382846	0.0315552	-5.68127	3.18931e-11	pTSS	DEJ70_06020	1235528	1236268	-	740	297		252.587	ACAACACTATCGGAAATGTAAGACTTAGTGTGTTCATATTACTTAGCGACGCGCTTACCGATATTATATGCAGCGACTACAAGATAATCAACTTTTTTGCTTACAATTTGCTAGAAATAGCGGTAAAGACTATCTAAATCTTTATAAATGCCTTACTCTGCAAAATTTTTCATCACCAAATCTTATGATGAACTTTACAAAAATATCTTAAATTTCATTTTATAAAGTTTGCATTTCTTGATAAAAATGTTTTAACATTGAGCATTTCTTTAATATTTGTATTCTTTAAGTAAGTAT	ACAACACTATCGGAAATGTAAGACTTAGTGTGTTCATATTACTTAGCGACGCGCTTACCGATATTATATGCAGCGACTACAAGATAATCAACTTTTTTGCT	AACCTCATTTTTTACTTACATTTATTGAAAAATCATTCTATTATATCCGAA	AC	-14.9	WP_006015490.1	OG0000654	-	-	-	-
iTSS_+_436405_DEJ70_RS02140	DEJ70_RS02140	DsbA family protein	-0.298658	0.283306	0.0490089	0.907007	-2.15188	0.000273049	iTSS	DEJ70_02150	436389	437120	+	731			21.54		ATAAGTTAAGTGTTTCCATTGTAATGATTTTTAGATTATTGTTCTTACTTATTTTTATAAGTGTTAGTTCTTATGCATCTATTGAACAAAACTTACCCAAC	CCGAGAAAAAGTTATCTTGACATTATTTATATAAATGCATAAATTCTTTAA	AT	-12	WP_006013501.1	OG0000306	-	-	-	-
iTSSps_-_768670_DEJ70_RS03665	DEJ70_RS03665	hypothetical protein	-0.299144	0.197627	0.321925	0.351028	-2.79393	3.31151e-06	iTSS	DEJ70_03660	pseudo	pseudo	-	872			34.1999		AAGTGTTTTAACAAAATAGCAGAAGATTATGAAAGGAGGAAAAAAAGTGACCTTTTTAACTACGTAATATTGAATAAGCGAAAATACATAACAGATATATT	ATGTAAAAAACGTGCTCCAAGACTTCGAAAAATTGGATTATAATGATAGTA	AA	-8.6		no_ortho
iTSS_+_361212_DEJ70_RS01810	DEJ70_RS01810	DNA-directed RNA polymerase subunit beta/beta'	-0.301784	0.0297386	-0.145372	0.481635	-2.07731	1.90218e-08	iTSS	DEJ70_01820	359895	368414	+	8519			193.095		ACTTTAACACATGAAGACATTATTGAAATTATAAGAAAAATAGTATTGTTACGTGATGGTCAAGGATCTGTAGATGATATTGATCATTTAGCAAATAGAAG	GATTGAAACTTAACTCTTGCCTTGGGTTAAATTATGAGGAAAATTTAACTA	AC	-14.5	WP_006014690.1	OG0000523	ko:K03046,ko:K13797	ko00230,ko00240,ko01100,ko03020,map00230,map00240,map01100,map03020	R00435,R00441,R00442,R00443	M00183
asTSS_-_1271464_DEJ70_RS06165	DEJ70_RS06165	kinase/pyrophosphorylase	-0.307802	0.0830311	0.207896	0.454361	1.22675	7.41429e-06	asTSS	DEJ70_06185	1270680	1271498	+	818			121.449		GATACTTCTTCGATTGACCTTTGCGTAACATCAATAATTGGCCAGTTATTTTGCTTAAAGAACTCCTCCGCTTCTTTAATTTCCTTTTCTACTTTTCTAGG	TCAATTGATAAATTTTTCACATTTTATTAAAATACTGTATAATTGTTGCTG	GA	-7.5	WP_006015380.1	OG0000642	ko:K09773	-	-	-
iTSS_-_611828_DEJ70_RS02930	DEJ70_RS02930	translation initiation factor IF-2	-0.308653	0.0613241	-0.0845646	0.704741	-1.67626	1.71346e-05	iTSS	DEJ70_02935	610164	612485	-	2321			14.9649		AAAGAAGAAGTTGGTGAGAATTATAGAGTAGATGATACAGTAGATCCAGATATAGCATGTGAAATAGCAAAAAAATTTAATCATACGGCTAAACGAGTAAG	AATTATCTATTCGTATGGCAGAAGATAGCAAAAGTGTGTTAAAAATGTTTA	AA	-7	WP_006015184.1	OG0000554	ko:K02519	-	-	-
oTSS_+_462194_DEJ70_RS02295	DEJ70_RS02295	YihY/virulence factor BrkB family protein	-0.310008	0.230373	-0.309992	0.459547	1.1036	0.000728686	oTSS	DEJ70_02305	463528	464343	+	815			34.3722		GAGAGTATTTATCCTTGTTTTCGATCCGCGCGGGTTCAACAACAAAAATTCAGTAAAAAACTCAGATATTTATTGGAAAATTACATAAAAATTATAGCGGC	TTGAGTAAAAACTACTTTACAAATTTCGCCATTCCCTTTACTATGGTACTG	GA	-12.3	WP_039950484.1	OG0000754	ko:K07058	-	-	-
pTSS_+_379_DEJ70_RS00005	DEJ70_RS00005	uroporphyrinogen decarboxylase	-0.311797	0.172296	0.306982	0.368099	-1.12495	0.000219084	pTSS	DEJ70_00005	403	1419	+	1016	24		278.399	ATAGAAAAAAGTAGATAAAATAGA	ATAGAAAAAAGTAGATAAAATAGATTGGAAAGCAACAAAACAGCGATAGTAAGAGTTATTAAGCAGAATAAGCCAAATGAAAAAGTACCTATTTGGTTAAT	AAGTTAATAACAATTTATTGATAGAACTATTATTACTACTATACTTTAGTA	AT	-9.8	WP_006014205.1	OG0000428	ko:K01599	ko00860,ko01100,ko01110,map00860,map01100,map01110	R03197,R04972	M00121
pTSS_-_495473_DEJ70_RS02445	DEJ70_RS02445	tRNA-Ser	-0.326315	0.0187828	-0.0310077	0.864243	-2.24346	6.8221e-09	pTSS	DEJ70_02455	495378	495468	-	90	5		300.804	AATTT	AATTTGGAAGGGTGGCCGAGCGGCTGAAGGCGGCGGTTTGCTAAACCGTTATACGACCCAAAAGTCGTATCGAGGGTTCGAATCCCTCTCCTTCCGTATAT	TGCGTTTAAAAGCATTAGACAGGCAGTAAAGGTCTTGATATTATAGTAATA	AA	-37.9	no_protein	no_ortho
asTSS_-_167849_DEJ70_RS00885	DEJ70_RS00885	lipoyl(octanoyl) transferase LipB	-0.334327	0.0454602	0.0651339	0.76708	-1.07253	1.39632e-05	asTSS	DEJ70_00890	167821	168438	+	617			446.846		AGTTGGTTAGATATTAGCCATTCCGTCATGTTCAATTTCTTTTATTAAGCTTTATATTACTCAATAAGCACCTTGGCTTTCAAGCAAGCTTAGGTTATTGG	TTTGTTGAATTTTTGCTTCCATGAATTCTACAGCATGGTTATAATCAACAA	AG	-16.5	WP_006015235.1	OG0000388	ko:K03801	ko00785,ko01100,map00785,map01100	R07766,R07769	-
iTSS_-_1202659_DEJ70_RS05830	DEJ70_RS05830	phage tail tape measure protein	-0.336811	0.00436513	-0.123764	0.481635	-1.86906	1.536e-07	iTSS	DEJ70_05850	1201001	1203265	-	2264			17.83		AAAAAAGGAACGGATGAAGCAACTAAATTTGCAAAGAAGTTAAAAGAGATGTCACGCACTATACCATTATCAGCCGCAGAACTGGCACAAATAGCTGCAAG	CGATTGACTTTGAAAGTGCTATGGCTGATGTTACAAAAGTGGTAGATTTTA	AA	-9.5	WP_006015611.1	OG0000676	-	-	-	-
pTSS_+_910176_DEJ70_RS04350	DEJ70_RS04350	DNA polymerase III subunit epsilon	-0.33991	0.142273	0.0288952	0.938246	-1.38976	0.00152826	pTSS	DEJ70_04360	910221	910856	+	635	45		12.9114	AGTCAGTCAGATCCTAGTAGTAGGTTAAGTGTCAAACAAGATGGG	AGTCAGTCAGATCCTAGTAGTAGGTTAAGTGTCAAACAAGATGGGCTGCGTGAAATAGTACTTGACACTGAAACTACAGGTCTTGATGTCAATAGCCATCG	CTACAAAAAAATTAGTAGCTAAAAGAAAAAAAACGATACAAGCTACCAATA	AG	-20.6	WP_039950275.1	OG0000185	ko:K02342	ko00230,ko00240,ko01100,ko03030,ko03430,ko03440,map00230,map00240,map01100,map03030,map03430,map03440	R00375,R00376,R00377,R00378	M00260
iTSS_+_1115196_DEJ70_RS05420	DEJ70_RS05420	amino acid carrier protein	-0.340599	0.031774	0.187955	0.428547	-4.44342	1.21392e-09	iTSS	DEJ70_05435	1113918	1115384	+	1466			105.627		ATAGCGGTGGTAGTAGTTTCATTTTTGTCAGGTTTGTCTAAAGATATAATGGCTATTGCTAATATTGGTGGGGCTTTATTCTCTTGTTTAGCACTCATCAA	AAATGGGATGGCTGTATTTGTTTGGTGTAAAAAGTGTAGTAATATATCGTA	AT	-24.6	WP_006012035.1	OG0000716	ko:K03310	-	-	-
pTSS_-_1470677_DEJ70_RS07080	DEJ70_RS07080	tRNA-Leu	-0.346295	0.0088693	-0.47848	0.00438216	-1.62122	1.54578e-06	pTSS	DEJ70_07105	1470588	1470672	-	84	5		14.9593	AAAAA	AAAAAGCCCGGGTGGCGGAATTGGTAGACGCGCTAGCTTCAGGTGCTAGTAACTTTTTAAGTTGTGGAAGTTCAAGTCTTCTCCCGGGCACTCTGTATTGA	AAGTTAAAAACTATTTGAGTATATTATTTTATTTTAACATAGTAAATCACA	AA	-31.2	no_protein	OG0000773
iTSS_+_419049_DEJ70_RS02045	DEJ70_RS02045	PAS domain-containing protein	-0.347513	0.0123244	-0.461048	0.0071552	-2.71642	3.58645e-08	iTSS	DEJ70_02055	418893	419336	+	443			31.812		AAAGATCGAGGTTATATTTGTGAAAATGCAGGAGAAAAAGCTATTGAATTCTATGGTTTTGAAAAAAAGATGTACATCGATGGTAAGTATGCAATTGATGC	ACACTGCAGAAATCATGGAGTCATGGCAGCATTGTTTTATCATTGAAGTTA	AA	-13.2	WP_006013549.1	OG0000313	-	-	-	-
asTSS_+_428881_DEJ70_RS02100	DEJ70_RS02100	COQ9 family protein	-0.350713	0.518347	-0.334585	0.646261	-2.67492	0.00300987	asTSS	DEJ70_02110	428600	429190	-	590			51.5883		ATGATAAAACATTTTTTAAAAACTCTCTGTAATTTTGTAACTTAGCATAGTTTGAAAGGCGTATTTGGACAGCTAACTTTATCCGCTCTCTTACCTTCATA	TCTGTACAAGAGTTTACTAGAAAAATATGTATTTTGGGGTAATATAGAGAA	AT	-6.7	WP_006013523.1	no_ortho	ko:K18587	-	-	-
iTSS_+_502738_DEJ70_RS02480	DEJ70_RS02480	tRNA lysidine(34) synthetase TilS	-0.352706	0.00636343	-0.165065	0.351028	-1.42459	4.96988e-07	iTSS	DEJ70_02490	502202	503494	+	1292			36.9489		GTTAAGATGGATCGAAGATAGAAGCAATTATGACTTAAAATACAGGCGAACTCTATACCGTAACTTGCTTAAAGCAAGTGATAATCAAGATGTTCTAACAG	TTGTTAAATTTTAGTCGTAGTGAAATAGAAAGGTATGCTAAGCTTCATCAG	GT	-15.9	WP_006013259.1	OG0000256	ko:K04075	-	R09597	-
iTSS_-_1012234_DEJ70_RS04875	DEJ70_RS04875	ankyrin repeat domain-containing protein	-0.353088	0.0299133	-0.177597	0.481635	-1.85209	4.40955e-06	iTSS	DEJ70_04885	1012112	1013602	-	1490			17.9314		GAGATGAGCAAAAGATGTATAGAAAACGAATTTCAGAAAAAGATGTTTATGGAATTGGAGGAGTGTGGTTCTACTGTTAATGGTGTCGAGATAGAACCAAT	TTGCAACAATAACAGGAGTATTTGCGCTTGTTATAGCAATAATGATAAGTG	GA	-15.2	WP_006012357.1	OG0000141	-	-	-	-
iTSS_-_292590_DEJ70_RS01470	DEJ70_RS01470	superoxide dismutase	-0.353772	0.119539	0.137255	0.646261	-2.47786	8.69238e-06	iTSS	DEJ70_01480	292549	293157	-	608			27.376		AATTGGGATTTTGTAGAAGAGAATTTAAAGAAGAATATATAAGATGAATATACCACAAGTAACAAAACTAGATAATGGTCTGCGCATAATAACTGAGCGAG	GCCAAAATCGCAGAATTGACTACATAAAAGTTTTTCTTGATCATTTGATCA	AA	-6.9	WP_006014910.1	no_ortho	ko:K04564	ko04013,ko04068,ko04146,ko04211,ko04212,ko04213,ko05016,map04013,map04068,map04146,map04211,map04212,map04213,map05016	-	-
pTSS_+_50201_DEJ70_RS00260	DEJ70_RS00260	hypothetical protein	-0.356768	0.0497209	-0.107642	0.643474	-2.02431	2.14796e-07	pTSS	DEJ70_00260	50219	50473	+	254	18		245.738	TTTTAAAGTAAAATAATT	TTTTAAAGTAAAATAATTATGGTAAACAATAAAGAAAAACAAGTGGATTTATTATTAGAGCGTCTTAGCGCTAATATCGGTCAAGTTAGTAGTAGTGTCAT	TAGCTCAAATAAATGCTTGACAAAAGCTATAGTAAACCTAGACTTTGCTAT	TT	-10.4	WP_006014367.1	OG0000454
pTSS_+_1222931_DEJ70_RS05935	DEJ70_RS05935	nucleotide exchange factor GrpE	-0.357227	0.0685194	-0.032349	0.907191	-1.50772	5.48059e-06	pTSS	DEJ70_05955	1222952	1223512	+	560	21		159.029	AAGTTTGTAAGGGTGAATGAT	AAGTTTGTAAGGGTGAATGATATGTCAGATAGTAATAAAGAGAAAAAAAAGAAATTTGCAGATATGGTCAGCAAACGAAAAGGGGATGATCAAAAAGATCA	CAAGGATAGCTAACGCTTGATATTTTTAGATTGATTGTTATATATTTATTA	AA	-12.4	WP_006015534.1	OG0000665	ko:K03687	-	-	-
iTSS_-_1252478_DEJ70_RS06090	DEJ70_RS06090	riboflavin biosynthesis protein RibF	-0.361962	0.0279441	0.00286485	0.994903	-1.41346	5.69199e-05	iTSS	DEJ70_06110	1252124	1253056	-	932			12.9218		AGGTGCATGTAGAGGTAGAGAAATAGGGTTTCCAACCATAAACATTCCGATAGGAGATTACATGATAAAACCTAAGCTTGGTACATATTACGCCAAAGTTG	GCTAATAAATTGCTTGGTAGGTCTTATCAAGTTTCTGGTATTGTAACAAAA	AG	-18	WP_006015446.1	OG0000650	ko:K11753	ko00740,ko01100,ko01110,map00740,map01100,map01110	R00161,R00549	M00125
asTSS_-_49819_DEJ70_RS00255	DEJ70_RS00255	peptidase M61	-0.363967	0.0158302	-0.0574264	0.772184	-1.24215	6.79399e-05	asTSS	DEJ70_00255	49362	50153	+	791			11.5661		ATAAAGGACTCTGGTAAGTGGTGTTTTAAATGACTTGCAAATAAGTCAACATTAAAATTAACTTTCTTTGAAGTTATTTCACTTATTATACTATTTATAGT	ATAAACTGAGAAGTATACTAGAATCTCTTATAGAGGCTATGATATCTTTTA	AT	-18.5	WP_006014364.1	no_ortho	ko:K01387,ko:K06399	-	-	-
iTSS_+_836933_DEJ70_RS03995	DEJ70_RS03995	sodium:alanine symporter family protein	-0.365951	0.0464912	-0.203377	0.481635	-2.05087	5.62764e-06	iTSS	DEJ70_04005	836619	837944	+	1325			20.5766		AAGTATAAAAACCAGAAAAGAAAAAAATGGACGGTTTATAGGTGGACCTGTAGCCTACATGACTGATGCATTTAATTCTAGAAAAGCTACAGTTGTGTTTC	GCAATCATTATTGTTGTTACTTCTGTGATAAAATATGTTACTTGTTACCTA	AA	-20.2	WP_039950321.1	OG0000742	ko:K03310	-	-	-
iTSS_+_1068145_DEJ70_RS05220	DEJ70_RS05220	23S ribosomal RNA	-0.369967	0.00809577	0.393226	0.0158317	2.11219	4.78835e-09	iTSS	DEJ70_05235	1066160	1068930	+	2770			143.895		GTGATGTGCAGGATAGGTGGGAGACTTTGAAGTTATGGCGCTAGCTATAATGGAGTCAACCTTGAGATACCACCCTTTACGCTTTTGATATCTAACTATGT	CGAAGAGACCCCGTGCACCTTTACTATAGCTTTACATTGCTATTAAAAGTG	GT	-22.2	no_protein	no_ortho
pTSS_+_701653_DEJ70_RS03365	DEJ70_RS03365	hypothetical protein	-0.375694	0.249772	0.500255	0.300883	-1.41561	0.000978386	pTSS	DEJ70_03375	701679	702038	+	359	26		215.837	ATCTAAATTTTAACTTGGAGTAGGTT	ATCTAAATTTTAACTTGGAGTAGGTTATGCATGGATTATCAATAACAAATTCAGATAATCAGTATCAGCAAAGAAAAATAGAAGCATTGCAAAAAGAAAAT	TGTTATAATATATTGATTGACTAAAGAAACTGTATCACTTAATTAATAATA	AT	-9.9	WP_006013649.1	OG0000334
iTSS_+_1074246_DEJ70_RS05260	DEJ70_RS05260	phosphate ABC transporter permease subunit PstC	-0.376759	0.00465806	-0.319919	0.0424923	-2.24582	9.87005e-08	iTSS	DEJ70_05275	1074238	1075326	+	1088			23.0391		AATTATAGGCGTACCTGTTTTACTAATCCTTTTATTTTGTTTGAGTAAGTTTCAAGCAGTAAGTAAAGTTAAGTCTTATATATATTTGAGTTGTATGTGGA	TTCTATGGCATTCTTGTTGAATAAAATTTGATATATGGAAAAATGAATTTA	AA	-17.4	WP_006012141.1	OG0000731	ko:K02037	ko02010,map02010	-	M00222
iTSS_-_878637_DEJ70_RS04190	DEJ70_RS04190	hypothetical protein	-0.378077	0.256546	-0.179128	0.693489	-2.17235	2.94556e-05	iTSS	DEJ70_04200	878338	878652	-	314			584.101		AGTAAAACTGGATCCCAGTGTCTAGGCAAACAACTGTACAGACATTGCGATATGGGGATAGCTTCCATTAAGAATGGTGTCATCCCAGTGCCCAGACACTG	CGCTAGTAAAATAAACTTAAGCATTGGTGATTTATATGATAAAATTGTGTA	AG	-29.5	WP_039950298.1	no_ortho	ko:K01928,ko:K01932	ko00300,ko00550,map00300,map00550	R02788	-
pTSS_-_1399470_DEJ70_RS06730	DEJ70_RS06730	tRNA-Ala	-0.384901	0.0210603	-0.262087	0.236996	-3.17733	1.70267e-09	pTSS	DEJ70_06755	1399388	1399463	-	75	7		941.535	AAAAGTT	AAAAGTTGGGGGCATAGCTCAGCTGGTAGAGCATCTGTTTTGCACGCAGAAGGTCAGCGGTTCGATCCCGCTTGCCTCCACCAATCTATATTATCCCTAGG	CACAAATAAATATTTCTTGCATTTCAGCCTGAGTGATTTATGCTTTAAGCA	AA	-29.4	no_protein	no_ortho
pTSS_-_94278_DEJ70_RS00520	DEJ70_RS00520	tRNA-Pro	-0.385443	0.000878782	0.00853939	0.955828	-2.56397	5.64561e-11	pTSS	DEJ70_00520	94199	94272	-	73	6		1527.56	AGAAGT	AGAAGTCGGGGCGTAGCGCAGCCTGGTAGCGCATTTGGTTTGGGACCAAAGGGTCGGGAGTTCAAATCTCTCCGCCCCGAGATTAGAAAAATCACAAGAGC	AAGAAATAAATGAAACTTGCATTTTTCCGAACTATCGATACTCTTAGTAAA	AG	-32.7	no_protein	no_ortho
asTSS_-_141940_DEJ70_RS00725	DEJ70_RS00725	hypothetical protein	-0.386902	0.128871	-0.188647	0.576635	-1.35378	0.00182139	asTSS	DEJ70_00725	141478	141897	+	419		extended	19.3062		GTTCAACATAAAATTCAGAAATTTAATATGTAAAAAAGTAAAACTACACCAATTCACATTCAGCAAAAAAGAAAGCTATTTCTCTATGAGCATTCTCTAGA	AAGCTTTCCCTTAATATTGCTTAAACTAAAAATTGGGCTAATATTATACAG	GT	-7.7	WP_006014627.1	OG0000508	ko:K00940	ko00230,ko00240,ko00983,ko01100,ko01110,ko01130,ko04016,map00230,map00240,map00983,map01100,map01110,map01130,map04016	R00124,R00139,R00156,R00330,R00570,R00722,R01137,R01857,R02093,R02326,R02331,R03530,R11894,R11895	M00049,M00050,M00052,M00053
pTSS_-_328809_DEJ70_RS01625	DEJ70_RS01625	response regulator transcription factor	-0.391675	0.0274278	-0.119356	0.584623	-2.30462	4.46979e-08	pTSS	DEJ70_01635	328008	328778	-	770	31		742.586	AAAATTATAAATTATTTATGGGGTGTAAAAT	AAAATTATAAATTATTTATGGGGTGTAAAATATGCGTATATTATTAATTGAAGATGATCAAGTAAGTGCAAAGACTGTAGTTAATGCCTTAACTTCTGATG	TTCATTAATAAAAATTTGATTTGTTACTTTCCTTGGTTATATATATTACTA	AA	-11.2	WP_006014834.1	OG0000539	ko:K02483,ko:K13584	ko02020,ko04112,map02020,map04112	-	M00512
iTSS_+_873194_DEJ70_RS04155	DEJ70_RS04155	IS3 family transposase	-0.39584	0.00966787	-0.182396	0.396132	-1.88997	5.18527e-08	iTSS	DEJ70_04165	872338	873195	+	857			371.59		GAAAAAAACGTCTTAACTACCTGTCTACTTTTTCTGGGTAAGGTCAGTCTTGTCGATATCCTGAACAGATACAATATTTTTTATTTATAAAATTAAGCAAC	TTCTACTATTAACTATTGCATTCCTGAAAAATTTGATTCATCATTTTCATG	GA	-8.8	WP_129827269.1	OG0000240	ko:K07497	-	-	-
oTSS_+_1235358_DEJ70_RS06005	DEJ70_RS06005	DUF3857 domain-containing protein	-0.398521	0.00636983	-0.54348	0.00188009	-2.01497	1.40772e-08	oTSS	DEJ70_06025	1236608	1238491	+	1883			609.263		TTTTAATAGATTAACTAGCCTAGAAAGGTTGATTACTTAGGATTGTGCTATGTTGCAAGCAAATATCACCTATTCTTCTTGAACTAATATGTAGCCTGTAC	GATTATGCAATAAATCACTTGATTTTTTATTTTCTTTAATGATAATTGTAT	TT	-11.9	WP_006015487.1	no_ortho	-	-	-	-
pTSS_-_57478_DEJ70_RS00295	DEJ70_RS00295	ribosome silencing factor	-0.399288	0.00843441	0.0120627	0.956464	-1.09388	5.97144e-06	pTSS	DEJ70_00295	57145	57471	-	326	7		91.399	AAAAACA	AAAAACAATGTCTAAGGTATACAATAACACAGAATCAATAAAAAGTAAGATTGTAGATATAATAGATCAAAACAAAGGTCAAGATATAGTTACTTTTGATG	AGCTATGGCAAAAAGGTTGCTTCTTGTTCACCACTTTAGTAAAATGAATTA	AA	-9.2	WP_006014384.1	OG0000461	ko:K09710	-	-	-
iTSS_-_733028_DEJ70_RS03495	DEJ70_RS03495	DNA primase	-0.399629	0.00156484	-3.97962	1.75289e-10	-2.04226	1.01532e-07	iTSS	DEJ70_03505	732628	734361	-	1733			20.0535		GTATAGCCGTAGAATTTCCTGAAATCTTGAACCTTCCTATATTTTTTGAGCAATTTTCTTATTTCGAATTTACTAATGAGATGAAAAGATTACAACAGTGC	TAAATCTCCAGAGCTAATTGAAGCAGAGCAAAATCAGGCTATAATTTTGCG	GT	-8	WP_006013721.1	OG0000347	ko:K02316	ko03030,map03030	-	-
iTSS_-_494042_DEJ70_RS02435	DEJ70_RS02435	oxidoreductase NAD-binding domain protein	-0.4014	0.0991534	0.0724928	0.829673	-2.04632	9.67807e-05	iTSS	DEJ70_02445	493469	494098	-	629			20.4594		AGGAAAAGCTTGCCTTGAAAATAATAATAAGGTTTTATATTTCGCTGGCTATAAAAAATTAAGTGATGTATTTAAACGAGCACTGATAGAACGTGCATCAA	AATATAATGCTGATTGGCGGCGGAGTTGGAAATGCAGTATTATTTTCGATA	AG	-13.2	WP_039950464.1	OG0000746	-	-	-	-
pTSS_+_293263_DEJ70_RS01475	DEJ70_RS01475	hypothetical protein	-0.401709	0.0947021	0.166152	0.588452	-1.3436	6.6313e-05	pTSS	DEJ70_01485	293294	293830	+	536	31		432.21	ATAATTATGTTTTTATTTTTAGAGGGGTAAT	ATAATTATGTTTTTATTTTTAGAGGGGTAATATGTCGAATTTATTTAAGAATTTTAGTAAATACGCTGCAAGGGGAATTATTCCTACTAGAGATGGTCATT	TTTAGTTAGGTAGTGATTGCATTTATTCTAAAACAAGCTATATTGGTAAGA	AT	-17.3	WP_006014907.1	no_ortho
pTSS_-_336157_DEJ70_RS01670	DEJ70_RS01670	hypothetical protein	-0.401961	0.00232121	-0.493171	0.00123503	-2.06873	2.30421e-09	pTSS	DEJ70_01680	335653	336126	-	473	31		4908.6	AGTGAAATTTTAATATTTTTGGAGTAGAGTT	AGTGAAATTTTAATATTTTTGGAGTAGAGTTATGGCTAAAATTGAAACAATAAAAAATAAATATAAAAATGAAGGACTTTGGTCAGCAGTTAAAGAAGTTC	AATAAATTCATTTACTTGACGGGCAGCTTTTTTTATCATATATTATCTTTA	AG	-6.32	WP_006014739.1	OG0000538
iTSSps_-_1211116_DEJ70_RS05880	DEJ70_RS05880	DUF4815 domain-containing protein	-0.402773	0.0688675	-0.149397	0.617907	-1.09521	0.00502671	iTSS	DEJ70_05895	pseudo	pseudo	-	1196			10.6582		AGAAAAAACTTATTTGTTGCCGTATGAACTTGAACCGGTACTGGAGCAGCTTTTACAGACCAAAGGAGAAAAGATCAATCCATATCAAGCTTTTGATCCAG	AAGGAATTAATTTTACCAATAGATGTAACGATTGCTGATATTGATGGAGGA	AG	-12.2		OG0000674
pTSS_-_1130700_DEJ70_RS05480	DEJ70_RS05480	glycine--tRNA ligase subunit alpha	-0.403178	0.0551145	0.069667	0.803628	-1.62137	1.07679e-05	pTSS	DEJ70_05500	1129820	1130659	-	839	41		78.6204	TTATTTGCTTATGTATTCAGTTTAAAAGATATACAGTCTGC	TTATTTGCTTATGTATTCAGTTTAAAAGATATACAGTCTGCGTGAATCTACAGGATATAATAAAGGGATTACAAGATTTTTGGGCAGATGAAGGATGTACT	TGAGTGACTATTTTCATGGCACTATTAAAAAAATAAGTATAGAATAGTACT	TT	-14.8	WP_006015765.1	OG0000713	ko:K01878	ko00970,map00970	R03654	M00360
iTSS_+_1405797_DEJ70_RS06770	DEJ70_RS06770	tRNA-Ser	-0.409226	0.270135	0.615788	0.253248	1.7821	0.000285599	iTSS	DEJ70_06795	1405797	1405884	+	87			2666.56		GGACGGATGGCCGAGCGGTTTAAGGCACCAGTCTTGAAAACTGACGTACGTGATGAGCGTACCATGGGTTCGAATCCCATTCCGTCCGCACAGCATCTCGC	TAAAGCTTTTATAGATTGCTTAAAATCAAATATTGTGATAGAAAAGAAATG	GG	-33.2	no_protein	no_ortho
iTSS_+_567098_DEJ70_RS02755	DEJ70_RS02755	ankyrin repeat domain-containing protein	-0.412568	0.00186987	0.0511175	0.753096	-1.28681	3.76337e-06	iTSS	DEJ70_02765	563753	569683	+	5930			15.9323		AGAGAAGACATAGAAGAGGTTCTAGAGGTAGAGGATCGAGTAGGTTTTGATTTTTTATTCACTTTTCCTGATCAGCCTTGTAAAGGCGTAGTAGAAGTCGC	AATCACTAATAGGAAGTAAAAAATGTCTAATTATTTGTCATAATGCTAAAA	AG	-22.3	WP_006012791.1	OG0000003	ko:K06921,ko:K15354	ko05132,map05132	-	-
iTSS_-_137266_DEJ70_RS00700	DEJ70_RS00700	ATP-dependent protease subunit HslV	-0.41334	0.00427135	-0.0861731	0.617907	-2.15366	2.2233e-07	iTSS	DEJ70_00700	137011	137565	-	554			21.9229		AAAATTAGAAGCTATGATGATCGTGGCAGACAAGTCCATTTCATTGGTCATTACAGGAACGGGTGATGTTCTTGAACCTGAAGATGGCATTGCAGCCATTG	AGGGCATGTGTTGAACTTGCAAAAGACTGGAGAATGGATAAATATCTAAGA	AA	-26.5	WP_006014611.1	OG0000052	ko:K01419	-	-	-
iTSS_-_616763_DEJ70_RS02945	DEJ70_RS02945	IS481 family transposase	-0.415126	0.0085001	0.120361	0.521538	-1.05821	0.000298221	iTSS	DEJ70_02950	616718	617806	-	1088			10.2555		AGAGACTGATATTAGTTTTAACTACCTCAATTCTTCTGTCAGTTAATTCATGCCTGTCAGATTAAGTTGTGTCTAGTACACGTAAAGAAACAGTTGAAGTT	CTTAATAGCAAACACATTGCTTTTCAGAAAAATATTAGTAGCATGAAACAA	AG	-14.3	WP_096616077.1	no_ortho	-	-	-	-
iTSS_-_541328_DEJ70_RS02660	DEJ70_RS02660	hypothetical protein	-0.416201	0.0636294	0.102287	0.730925	-1.60494	6.89819e-05	iTSS	DEJ70_02670	540828	541979	-	1151			35.1847		GAGGAAAAAAGAGACAAAAAAGCAGAATCAAAAGAAGTTCGTCAAGAAATGGAAACAAAAGTGAATGAAATTACACCAATTTCCCTATTTAATTTTTCATC	CAGAAATTTTTGCAGTTGATTTAGCAGCAGTAGTAGAGCAAGATATAACTG	GA	-7.37	WP_006012929.1	OG0000238
iTSS_-_610841_DEJ70_RS02930	DEJ70_RS02930	translation initiation factor IF-2	-0.416202	0.0155678	0.176649	0.481635	-1.44644	5.60667e-05	iTSS	DEJ70_02935	610164	612485	-	2321			13.3304		AAGAAAAAGCAAGAAGATTTAGACGACAGTAATTTAGATATATTCAGTCGTAATGATAGTAAAACAGAAGAACTATCTGTAGTTTTAAAGTGCGATGTCAC	ACTCTGAAAGGCAGGCTCGTGAAATTGTTGAATACAGGTTAGAATTAATCA	AA	-12.5	WP_006015184.1	OG0000003	ko:K02519	-	-	-
asTSS_+_964925_DEJ70_RS04610	DEJ70_RS04610	TrkH family potassium uptake protein	-0.416386	0.00929146	0.167885	0.481635	-1.70537	5.35716e-06	asTSS	DEJ70_04620	964788	966245	-	1457			15.8357		AAGGACCTATTAGGTTACTAAACCCTGGGCCAGAATTTGTAAGCATTGCAGAAACAGAGCTGATGCTAGTTATAAAGTCCGCATTGCTCAAGTAAGACATC	AAACGATAGAAATAGCTTTACTTCACCACTAAAGGAGGAATAATTACCTGA	AA	-23.2	WP_006012510.1	OG0000164	ko:K03498	-	-	-
iTSS_+_1023733_DEJ70_RS04930	DEJ70_RS04930	recombinase family protein	-0.427658	0.00528934	-0.290804	0.109362	-2.44064	7.54064e-09	iTSS	DEJ70_04945	1023575	1025257	+	1682			197.972		AAATTTAGAACGTCCTGGCTTAGAAAATTTACGTGATAGAGTAGCAGAAGGTAAGATTGATAAGATATATATTCATTCACCTGATCGGCTATCACGTAAAT	CATGAGTTATTAGATGAGCATAAGTTTGTCGATAATGGTTATAGTGGATCA	AA	-21	WP_129827292.1	OG0000837	ko:K06400	-	-	-
asTSS_-_568654_DEJ70_RS02755	DEJ70_RS02755	ankyrin repeat domain-containing protein	-0.431977	0.0366592	0.487843	0.0566513	1.11103	7.68448e-05	asTSS	DEJ70_02765	563753	569683	+	5930			37.3112		ATACAACTCACCTGAGCTAATCAAGCCGTTGAACTCCGTTAGCACTTCATCTAATAGATTTCTTTTATCTTTCATACTTATCATTTTTTCAATAAAAGGAC	CCAACAGATAATTGTATAAGATTTTTATAAAAACCTATATGATTGCTTTCA	AT	-9	WP_006012791.1	no_ortho	ko:K06921,ko:K15354	ko05132,map05132	-	-
iTSS_-_537835_DEJ70_RS02640	DEJ70_RS02640	hypothetical protein	-0.434526	0.000968053	-0.170253	0.293294	-2.20393	5.77089e-08	iTSS	DEJ70_02650	536798	538240	-	1442			22.6361		ATTATAGACGATCATCCTAAAGGTCCAGATTATGTGAATGAAAATGTATACGATGTGAGTTTTGAAAGAAAATCTTATTTATACTGTAAGGGCTTTGATGA	ATCTAAAATATTTGCTAGCTAATGAACTTATAAGATTCACAATAGAGAGTA	AT	-15.8	WP_006013005.1	OG0000238
pTSS_+_1183049_DEJ70_RS05745	DEJ70_RS05745	5-(carboxyamino)imidazole ribonucleotide mutase	-0.436756	0.027388	-0.159296	0.507893	-1.62839	6.68466e-06	pTSS	DEJ70_05765	1183105	1183605	+	500	56		59.2582	AATTTAATTTAAATATCTGTTGCTTCTGAAATACTATTTGGTTAGTAAATAAAATC	AATTTAATTTAAATATCTGTTGCTTCTGAAATACTATTTGGTTAGTAAATAAAATCATGTCTAATACAGAAAAAATGAAAAAGGATGTTGCTGTAATTATG	ATTTCAATTTTTAAAGTTTCTATTTAATGAGAATGCTATATCATATTCGTA	AA	-8.6	WP_006015665.1	OG0000686	ko:K01588	ko00230,ko01100,ko01110,ko01130,map00230,map01100,map01110,map01130	R07405	M00048
pTSS_+_195840_DEJ70_RS01065	DEJ70_RS01065	tRNA-Gly	-0.436895	0.00185171	-0.121066	0.481635	-5.19153	2.06072e-11	pTSS	DEJ70_01065	195865	195937	+	72	25		179.755	AGTAGAATCTAAGCAGAATTTAACT	AGTAGAATCTAAGCAGAATTTAACTGCGGGAGTAGCTCAGTTGGTAGAGCGCAACCTTGCCAAGGTTGAGGTCGAGGGTTCGAACCCCTTCTCCCGCTCTT	ATTTTCATGTATGTAGGGTTTACAAATTGTAATATGTACCTATAATTAGAA	AG	-31.7	no_protein	OG0000578
pTSS_-_95205_DEJ70_RS00530	DEJ70_RS00530	tRNA-Glu	-0.444146	0.0327035	-0.374393	0.163839	-2.60281	5.87805e-08	pTSS	DEJ70_00530	95123	95194	-	71	11		2601.52	AGATTCAAGTC	AGATTCAAGTCGACTCTTTCGTCTAGTGGTTAGGACACCACCCTTTCACGGTGGTAACACGGGTTCAAATCCCGTAAGAGTCACTCAAACAGAATGCAAAT	ATTCAAAATAATTGAATTGACTTTATATGTATAATCGATATAACTCAGTTA	AG	-28	no_protein	OG0000489
iTSS_+_1315868_DEJ70_RS06400	DEJ70_RS06400	hypothetical protein	-0.449193	0.00377693	0.173293	0.424865	-1.2401	4.96667e-05	iTSS	DEJ70_06425	1315802	1316605	+	803			11.5976		AAAAAGAACGTATTAATCTTGGGACTCAATCAAGCTGCAAGGAATTTATTAAAATGTGAGGAAGAGAATTTACTTAATAAGCCGTTAATCAATATTTTAAG	CTGCAAGAAGGAAAGATGATGCTGTGATATCTGTTTGTCAGGATAATGAGA	AA	-8.2	WP_006015273.1	OG0000030	-	-	-	-
iTSS_+_364692_DEJ70_RS01810	DEJ70_RS01810	DNA-directed RNA polymerase subunit beta/beta'	-0.451324	0.00133182	0.170238	0.332838	-1.64298	1.6732e-07	iTSS	DEJ70_01820	359895	368414	+	8519			46.8708		AAAGATAGCTATGGGGTCGATAGCTTTATAGCTATGCAAGGTGTTGAAGCTATAAGAGAATTGCTAATACGCCTTGATTTACATGAAATTAGGAAGAATTT	CCTCTTTTGAAAAAGGTGAAATTATTAGTGAGAAAGCTTATAATGAAGCTA	AA	-28.1	WP_006014690.1	OG0000523	ko:K03046,ko:K13797	ko00230,ko00240,ko01100,ko03020,map00230,map00240,map01100,map03020	R00435,R00441,R00442,R00443	M00183
pTSS_+_605643_DEJ70_RS02910	DEJ70_RS02910	ankyrin repeat domain-containing protein	-0.456476	0.039349	-0.209145	0.481635	-4.32213	3.82867e-08	pTSS	DEJ70_02915	605782	607461	+	1679	139		97.0655	AGTATATTGAGCTATTAATTTCTTATGTATAATAAATATAATAGTGAAAATATTTTTCTTTATATTATGAGGTAGCTGTTTTATTCAGAAAAAGATTTTTTTCTTACTTTGAAATTGAGTTGTTTTTATGGAGGGTTAA	AGTATATTGAGCTATTAATTTCTTATGTATAATAAATATAATAGTGAAAATATTTTTCTTTATATTATGAGGTAGCTGTTTTATTCAGAAAAAGATTTTTT	TGGGGTTAAATAGGGATTGACAAGTTTTAGAGATGGAGTATTTTATGAAAA	AG	-12.3	WP_129827262.1	no_ortho	-	-	-	-
pTSS_-_889530_DEJ70_RS04245	DEJ70_RS04245	ankyrin repeat domain-containing protein	-0.457221	0.149213	0.607955	0.1497	-1.77452	0.000290428	pTSS	DEJ70_04255	888107	889513	-	1406	17		70.1821	TTTTTTAGGAGGGGTAT	TTTTTTAGGAGGGGTATATGCCATCACAAAAACAGCTAAATGAGCAGCTAATTGATGCTGCTAAAGAAGGTGAGCTATGTTTTGTTCAGCAAGCCATACAG	TTTTAGCCATTAAAACTTGAATAGTGGCTAAAATAGCTTTAAATTGTATAT	TT	-21.6	WP_006012720.1	OG0000204	-	-	-	-
iTSS_-_498820_DEJ70_RS02465	DEJ70_RS02465	rod shape-determining protein	-0.459655	0.00412074	-0.0165748	0.997083	-1.3442	2.68857e-06	iTSS	DEJ70_02475	498809	499876	-	1067			50.7195		AAGCAAGATTAAATTGTTTTTGAAGATCGAATTGTTTTGATGGAATTATGTAATATAAATGAGATCTCAGTGTCACGAACCAAGTAATTTAAAGGCAGCAG	GTAGTGGAAAAGTGCTTGAAAATATGGATCATTTTGGCCATGTTTTATTCA	AA	-10.7	WP_006013267.1	OG0000258	ko:K03569	-	-	-
pTSS_-_922530_DEJ70_RS04405	DEJ70_RS04405	ankyrin repeat domain-containing protein	-0.468682	0.0531345	0.150471	0.625248	-1.91577	3.71852e-06	pTSS	DEJ70_04415	921352	922509	-	1157	21		265.12	GTAAAGTTATAGGAGGTAAAG	GTAAAGTTATAGGAGGTAAAGATGGATTTTGAAAATCTGAAAAAAATATTAAGTGCAATTGATAAAGATGCAAGTGTAAATAAAGATAACGTAATTAATAA	ATTTCCAAAAATGTGTTTACTTTTGTTTGTAATTGTGTAGTAACTGCAACG	GT	-5.5	WP_006012651.1	OG0000193	-	-	-	-
iTSS_-_238456_DEJ70_RS01250	DEJ70_RS01250	lysine--tRNA ligase	-0.470654	0.00929209	0.0341393	0.886022	-3.3422	4.68647e-08	iTSS	DEJ70_01255	236908	238485	-	1577			49.034		TTTAAATTCAATGATTATAAGCTGGCCATTTCAAGAAGCAGAAAAAATACTACAAGAATTCCCTAATAAAAAAGAGATAATATTTGAGACTGGTTATGGTC	ATTAATTAAAAATCTATTGAAATGAATAGCACTTTAGGTAAGATAATTAAT	TT	-7.5	WP_006015057.1	OG0000595	ko:K04566	ko00970,map00970	R03658	M00360
iTSS_-_313605_DEJ70_RS01555	DEJ70_RS01555	type VI secretion protein	-0.479845	0.00162118	-0.206616	0.282987	-1.73478	1.46847e-06	iTSS	DEJ70_01565	313234	315588	-	2354			16.2732		GTTGTAGTAATTCTAAGTACTGAAAACTTAAACCTAGCATTTGCTAGCAAGTTTACTCAATATTTAGATAAGCATGTCGATACCAGGATTCTGATGCCGAA	CTACAGAGGGAGAGTTTGACAACTGGATGCAAAGAATGACAAAGTTAAATG	GT	-21.1	WP_006014858.1	OG0000559	ko:K03199	ko03070,map03070	-	M00333
iTSS_-_844473_DEJ70_RS04020	DEJ70_RS04020	hypothetical protein	-0.480138	0.000257121	0.060106	0.656577	-1.71426	1.74965e-08	iTSS	DEJ70_04030	842678	844615	-	1937			84.5506		AGGGCAACAATTGTGTTAATGATAGAGAGAAGTTTGTCCAAGATAGTGATGGGCTTGGTATATTTCAATTTCTCAAAAGCTATATTAATGATGCAGAAAAA	TAAGTCAATACATGACTTGCAAAAATTGCATAATAGATTATGTTCATCACA	AG	-16.3	WP_006012835.1	OG0000218	ko:K01421	-	-	-
iTSS_+_65518_DEJ70_RS00360	DEJ70_RS00360	UDP-N-acetylmuramoyl-tripeptide--D-alanyl-D-alanine ligase	-0.480257	0.00418201	0.204807	0.361599	-2.92606	5.9913e-08	iTSS	DEJ70_00360	65501	66877	+	1376			36.9446		AAATAATATTATCGATGCTACTGGCGGAAGAGGGGAGGGTGTTTGTAATTCGGTGTATAGCTCAAATATTTCAACGGATACAAGAAGCATAAAAAAAGGTG	TTTTCTTGTTCAAATTACCTTTAAAGATAAATTATGTTAAAATGGAACGCA	AA	-11.3	WP_006014421.1	OG0000465	ko:K01929	ko00300,ko00550,ko01100,ko01502,map00300,map00550,map01100,map01502	R04573,R04617	-
gTSS_-_817177_DEJ70_RS03885	DEJ70_RS03885	hypothetical protein	-0.489519	0.00505729	-3.24712	3.15209e-08	-1.30952	0.000117645	gTSS	DEJ70_03895	816448	816942	-	494	235		11.9764	ATAATAAAATAAAAAGGAAAGAGAGAGGAGCAGTCTTCTAAGAAGAAATAGAAGCTATCTTAAACCTCAAGTCATCACTTTGTTACCACAGCACATCATCGATGTTTTGGTATAGAGTAATCAGAATCATAAAAATAGCTTAGTGTTAGCTATTTTTATGATAACCTCTCTTAAACAATTGATATTTTACAGTGTTTTTGGTAAAATAATAGCTTAAGGCTTAGAATAAAAGTTT	ATAATAAAATAAAAAGGAAAGAGAGAGGAGCAGTCTTCTAAGAAGAAATAGAAGCTATCTTAAACCTCAAGTCATCACTTTGTTACCACAGCACATCATCG	GATTAAATTATTAGTACTTGTCAATAGTTTATGAGTAAGTTAGTATTAAGA	AT	-11.5	WP_006013922.1	OG0000187
asTSS_-_632450_DEJ70_RS03020	DEJ70_RS03020	hypothetical protein	-0.49134	0.0133589	-0.443582	0.0764398	-2.09552	6.73726e-06	asTSS	DEJ70_03025	631779	632963	+	1184			20.7157		TCTTGGTGGTTTTGGTGGTGCAAGAGATTGAAGTTGTTGTTTCTTCCTATTTTCTCTTTTTGCTTCTATATGTTCTTTAGGAATTGTTGCATAAATCGGCT	TGTCTAATTTTTTGATTGATAGTAAACATTTTCTCTGGTACTGGTGGTACT	TC	-13.9	WP_006014342.1	OG0000283
asTSS_-_801082_DEJ70_RS03800	DEJ70_RS03800	hypothetical protein	-0.491918	0.000717553	-0.158428	0.388099	-2.00359	6.02089e-08	asTSS	DEJ70_03810	798912	800986	+	2074		extended	42.9983		AAAATTATCTTACCCGTAGAGGAGAACACTTATCACAATTGTACCAGTGATAAACTTTAGTTGATATGCTAACTAAACTCAAAATGCAAGGTGGCATCAGA	ATTGCTCATCACCCATATACAAAACTTCAGCAGTCTTGTATATATTGATTA	AA	-15.9	WP_006013896.1	no_ortho
pTSSps_-_585628_DEJ70_RS02805	DEJ70_RS02805	transposase	-0.498242	0.0107311	0.0814951	0.748663	-1.43397	0.00015809	pTSS	DEJ70_02805	pseudo	pseudo	-	872			13.0689		ATACTAAAGGAAATGGGTGATATCTATAAGATTAAGTCTCTGCGTGCAGATGGAGCTTATGATACAGATAATTTATATAAGTTATGCAATCAATACAATTT	TTACATAGCAATTCGATATACTAATTTTCTTTCACATGATAGCATCTAAAA	AT	-11.2		no_ortho
pTSS_+_290938_DEJ70_RS01460	DEJ70_RS01460	hypothetical protein	-0.502817	0.041596	0.244201	0.481635	-1.19396	0.000183429	pTSS	DEJ70_01470	290959	291276	+	317	21		390.3	ATACAATTTTGTGAGGCATTT	ATACAATTTTGTGAGGCATTTATGGTTAAAAATAAAGAAAAACATCAAATAGCGTTTTGCGTTTCAGCCTTTACACTCTTAGCTGGTTTATCATTGATCGC	AATCTTCTTTAAAAACTTGACAGTACCGTATATATACGGGTATACTAGAAA	AT	-10.6	WP_006014915.1	no_ortho
pTSS_-_194646_DEJ70_RS01050	DEJ70_RS01050	tRNA-Ile	-0.504092	0.00323373	-0.301761	0.131886	-2.57343	4.78835e-09	pTSS	DEJ70_01050	194563	194639	-	76	7		1657.94	GATAAAA	GATAAAAGGGATTGTAGCTCAGTCGGTTAGAGCAGTTCGCTCATAACGAATTGGTCGTAGGTTCGAGTCCTACCAATCCCACCACTATTAATAAAATGTAT	AGTGAAATAAGCGAGTAGACAAATTTCCTTTTGTGTGTATTATAAGTGTTG	GA	-27.3	no_protein	OG0000614
asTSS_+_520160_DEJ70_RS02560	DEJ70_RS02560	ankyrin repeat domain-containing protein	-0.505692	0.0115358	-0.0457941	0.860183	-1.44783	1.78011e-05	asTSS	DEJ70_02570	517709	521314	-	3605			49.4885		ATGTAAGGGGGTGTTACCTTGTTTATTCTGAACAATTTTTGCACCTGATTGAGTAAACAATTTCATTAGCTGGTTATTTCCATGTTTTGCAGCTATATGCA	TTTTTATGAAATAGCTCTATACAATATGCATTACCATGTATAATAGCAATA	AT	-19.2	WP_006013103.1	no_ortho	-	-	-	-
asTSS_-_1453273_DEJ70_RS07020	DEJ70_RS07020	glycosyltransferase	-0.506693	0.00144116	-0.392269	0.0289527	-1.93351	7.88533e-07	asTSS	DEJ70_07045	1453058	1455385	+	2327			18.6434		AGCTGTAGGTATATTAATTAAATGCAGTAAAATCCGGGAATCACTACGATCTAGAACTGTAGTGTAATAAAAATCAGGTAAAAAGCTATTTTCATACCTAG	CTTTTAAATTTTATATTTACTTCTTCATTGATAAATTTATAACGATATTTA	AG	-16	WP_006014142.1	OG0000769	-	-	-	-
asTSS_-_857398_DEJ70_RS04085	DEJ70_RS04085	multidrug effflux MFS transporter	-0.506721	0.000973255	-0.430636	0.0111039	-2.27208	1.4728e-07	asTSS	DEJ70_04095	857313	858473	+	1160			23.3975		ACTATATCAGGAAAACTAGGTACAGAAATATCAATTTCAATGAACTTAGCAATTAGAGATAGAATTAATAAAAACGGTAGTAACACTTAAAATCTTTAATT	TATAAGCAATAGTTAATTGAATTGTGCCTTCCAGTACGTTAAAATAGCGTA	AC	-11.6	WP_006012806.1	OG0000740	ko:K07552	-	-	-
iTSS_+_266500_DEJ70_RS01335	DEJ70_RS01335	hypothetical protein	-0.507388	0.0259458	-0.123777	0.669567	-1.28727	0.000357053	iTSS	DEJ70_01340	266180	268951	+	2771			30.0238		AAGTAGAATATTTAAAGAGATAAACAGAGCTTGCCCGGAGAAAAAAGTATTAAATTTAGCTCTGTCAGTTTTAATACTTCCTTATATTGCTTTTGTTGCAA	CATTATAAAGATTACAACTCTGACTTTTTTACTTCCTGGTATAATATATCA	AA	-15.2	WP_006014998.1	OG0000585
pTSS_-_1329025_DEJ70_RS06440	DEJ70_RS06440	ankyrin repeat domain-containing protein	-0.50745	0.00591448	0.245886	0.30463	-3.02412	3.04211e-09	pTSS	DEJ70_06465	1326670	1329003	-	2333	22		5255.78	ACAAATAGTTTGAGGTAGAATT	ACAAATAGTTTGAGGTAGAATTATGGAATATGAACGGTTGTTAAAAATATTAAGGACAATAAGTGACTTAAATGAGAACAATATAATCGAAAGGGTAAAAG	GTTGGTTATTTTATTATGGATCAATAATTTTTTTTAGCTATAGTATAAAAA	AC	-8.1	WP_006015248.1	OG0000225	ko:K21440	-	-	-
iTSS_-_317713_DEJ70_RS01570	DEJ70_RS01570	nitronate monooxygenase	-0.510304	0.000371605	-0.127297	0.481635	-2.04414	1.40292e-07	iTSS	DEJ70_01580	317660	318700	-	1040			20.1518		GATAGCAAATCTGTAGAAGTAGAAAACCCAGTAGTTAGTAAAGCAAATGGTTAGCGAGTTGCCATTAATTATCCATAATACGGCATAATTGCCCAGTTTTA	CTGTAAAAGAGGTGATAGACATATTAATTCAACAGGCAAATAATTATATTG	GA	-13.5	WP_006014849.1	OG0000556	ko:K02371	ko00061,ko01100,ko01212,map00061,map01100,map01212	R04429,R04724,R04955,R04958,R04961,R04966,R04969,R07765	M00083
iTSS_-_493961_DEJ70_RS02435	DEJ70_RS02435	oxidoreductase NAD-binding domain protein	-0.510727	0.00427135	0.0697015	0.753322	-1.08254	0.000523578	iTSS	DEJ70_02445	493469	494098	-	629			10.4153		ACTGATAGAACGTGCATCAAACGTGACAGTTTGGGCATGTGAAGAAGGATTGATAGAAACAAACAGAGATCAGGATAAATCCTTTCATGGTAATATAGTTG	GTTTTATATTTCGCTGGCTATAAAAAATTAAGTGATGTATTTAAACGAGCA	AC	-20.1	WP_039950464.1	OG0000258	-	-	-	-
asTSSps_+_89003_DEJ70_RS00475	DEJ70_RS00475	phage terminase large subunit	-0.521627	0.000470778	-0.113639	0.481635	-2.54374	3.32407e-08	asTSS	DEJ70_00500	pseudo	pseudo	+	794			28.3542		AGAAAATGGATAAGTTAAATAAGCTCAGTTAAAAAAATTATACACAATTCCGAGGAACCTTTTCAAGCTACAATGAACGTGTAGCTACCACTCTAGCAATA	GATAGAATTTTTGCGTAGTATTTATTTCAATAAACCCTAAAATATCATTTA	AG	-10.8		OG0000479
asTSS_-_625827_DEJ70_RS02985	DEJ70_RS02985	membrane protein insertase YidC	-0.52217	0.0323832	-0.310666	0.416415	-1.15934	0.00547655	asTSS	DEJ70_02990	624191	625900	+	1709			10.8463		AGAGTTATAATATTACTAAATATCCAATATATTACCAGGCCGGCAGGAAAAGAAGAAAAAATAAAGACAGAAATGTAAGGTAAAAACTTCATGACATTTAC	TTATCCCGACTTTTCTTGTTAAGAAGAACTTTATTAAGTATTGTTGAACCA	AG	-5.5	WP_006014799.1	no_ortho	ko:K03217	ko02024,ko03060,ko03070,map02024,map03060,map03070	-	M00335
iTSS_+_595034_DEJ70_RS02835	DEJ70_RS02835	NAD-glutamate dehydrogenase	-0.525768	0.0911048	-0.324047	0.481635	-1.61215	0.00380133	iTSS	DEJ70_02840	590950	595611	+	4661			15.3201		TAGTAAAAAATCTTGGTAAGCTTAATCTTGTAGAACTAGATGGTGTTACAAAATTTAGGGGTGCAATTGAAACTTTAGGCCATGATATTTTAGATGAGCAC	GCAAGTAGTGAGAAGTGTGCAAAAATTTATTGGTAGGGTATCATTTTGGTT	TA	-15.6	WP_006012006.1	OG0000282	ko:K15371	ko00220,ko00250,ko00430,ko00910,ko01100,map00220,map00250,map00430,map00910,map01100	R00243	-
iTSS_+_1066168_DEJ70_RS05220	DEJ70_RS05220	23S ribosomal RNA	-0.526434	0.0442081	0.116936	0.730523	1.85424	5.21242e-06	iTSS	DEJ70_05235	1066160	1068930	+	2770			18723.3		ATTATTAAGAGCACTTGATGGATGCCTTGGCGTTAAGAGGCGATGAAGGACGTGGCAGGCTGCGATAAGCTGTGGGAAATTGTCAACAAATTTTGATCCGC	TGTAAGTTAATATTTAACTCTGCATATTCTACATATAGTCAGATAAATAAA	AT	-20.5	no_protein	no_ortho
asTSS_-_304951_DEJ70_RS01520	DEJ70_RS01520	aminopeptidase P family protein	-0.531694	0.00394362	-0.19436	0.480977	-1.11046	0.000543209	asTSS	DEJ70_01530	303936	305591	+	1655			10.6937		ATTGCTCCATTCTCGTTGAATGCTGAAATTGTTGGAAAACTCGGTTGCTTAAACAAATTCTGCTCTTTTCTGTATTCTAAAATTTTTGCTTCAGCTTCAAG	CATCTTTTTTAATAGCTTTATTTGTCTTATTGCTTGCACGATAATGAATGA	AT	-16.1	WP_006014883.1	OG0000543	ko:K01262	-	-	-
iTSS_-_639425_DEJ70_RS03055	DEJ70_RS03055	TonB-dependent receptor	-0.532511	0.000672563	0.0977155	0.551487	-1.56808	1.39327e-07	iTSS	DEJ70_03060	638903	641116	-	2213			150.073		AGGTGGAATAGGAAATGCTGGTTTACGATGTCGAGATGAGATTCAAGACATCAAGAAAAGTGTTTGTTGTCCAACTGCTTCACCTTACAGCAGTCCTATTA	AATATAAACTTTACGTTTGCTCAACCTAGTAACATGTGGTGTAATAAAGCA	AG	-27.2	WP_129827265.1	no_ortho
asTSS_-_142192_DEJ70_RS00730	DEJ70_RS00730	aspartate aminotransferase family protein	-0.535213	0.00246836	-0.173858	0.481635	-1.76715	2.75743e-06	asTSS	DEJ70_00730	142020	143198	+	1178			23.69		AGTTGCTCCTTCAGTTTATCTGTAATGTATGGATGACAATGCCCTAGAGAGGTTGTAGAAATTCCTGCAGCAAAATCTAAATATTTTTTACCATCCTTATC	TTTCCTGCTGGGGAATAGTAAAAATATTAGAGCAGTGCCATAATGAATCCA	AG	-17.5	WP_006014629.1	OG0000627	ko:K00819,ko:K00821	ko00220,ko00300,ko00330,ko01100,ko01110,ko01120,ko01130,ko01210,ko01230,map00220,map00300,map00330,map01100,map01110,map01120,map01130,map01210,map01230	R00667,R02283,R04475	M00016,M00028,M00845
gTSS_-_517676_DEJ70_RS02555	DEJ70_RS02555	type I secretion system permease/ATPase	-0.542707	0.0191759	0.000645255	0.998984	-3.21075	5.34349e-07	gTSS	DEJ70_02565	515682	517427	-	1745	249		45.1537	TCAGAGGAGTGATAGTAAGCATTCTACTAAACTGTCATTGAGTAGTAGATAAGAAAAACGTAGAACAATTGGCAAGGCTATCGTATAAGGTTATAGTAGAGAAGAAATTAGATAGCCTTACTATGAAAAAGTTTATATTCGCATATCATTAATATTTTATTACATTAATGATATGGTAAGGCAATAACTGTTAATACTTCTGAAATAAAAACTATGTATTGTACATGTAATTAAATAAAAAGGAAGATT	TCAGAGGAGTGATAGTAAGCATTCTACTAAACTGTCATTGAGTAGTAGATAAGAAAAACGTAGAACAATTGGCAAGGCTATCGTATAAGGTTATAGTAGAG	AGAGGAAAAGAGATATAGATTGTAGTCACTGACTCTGATAACATCAACTTT	TC	-12.2	WP_006013106.1	OG0000250	ko:K06147,ko:K06148	-	-	-
iTSSps_-_974601_DEJ70_RS04660	DEJ70_RS04660	transposase	-0.554821	0.00136215	0.140507	0.481635	-1.49213	1.65366e-05	iTSS	DEJ70_04650	pseudo	pseudo	-	815			13.6973		AGAAGATCTTCAGATAGACGTTGATCATTGGTTGCGTTTTTACAGTGAGACAAGACCTCATTCTAGTAAATATTGTTATGGCGATGTAGACTTTTCTGAAT	CTGAACTCTCATTTACTCCTCTTTTTTTGTAAAACAATCTACAATTCATTA	AG	-19.6		OG0000169
asTSS_-_1453377_DEJ70_RS07020	DEJ70_RS07020	glycosyltransferase	-0.5555	0.00122882	0.0955025	0.617907	-2.15029	5.61809e-07	asTSS	DEJ70_07045	1453058	1455385	+	2327			21.6561		AGATGATTAAGATGACCAAAATGTATAAGATCTGGCTGAAAGTTATCTATTATTCTTTTAAATTTTATATTTACTTCTTCATTGATAAATTTATAACGATA	AAATTGTAGGTATATTTTCTTTAAAAGCAATTTCTGGTAAAGTAATTGATA	AG	-8.3	WP_006014142.1	OG0000413	-	-	-	-
asTSS_-_211413_DEJ70_RS01125	DEJ70_RS01125	excinuclease ABC subunit UvrB	-0.556341	0.0527688	0.148259	0.692942	1.0314	0.00288552	asTSS	DEJ70_01130	209678	211612	+	1934			18.6472		AGTGTATTATGCTCTGTCTGTTTCTTTCTTCTCCTTTCAGTTTCTTTCAGTGCACGATCCATAGAATTAGTAATTTTGTCTGCATATAAAATTACTCTGCC	GTAAAGTATTTGATATAGGCTTTATTATAGTTTTTGGTACAATATTATTCA	AG	-14.27	WP_006015133.1	no_ortho	ko:K03702	ko03420,map03420	-	-
asTSS_+_892253_DEJ70_RS04250	DEJ70_RS04250	PD-(D/E)XK nuclease family protein	-0.559153	0.0210603	-0.0549249	0.863829	-1.16453	0.000500772	asTSS	DEJ70_04260	889727	892537	-	2810			56.5313		GAGTAGCAGCGTTCTCTTTGTCGGGTTAATAACTTTAACTCTATCAAGATTTAATATTAAATCTTCTTCATCAATGTTTTCTAGTGAAACTATCTCTGGCA	ATTGGAAAACTATCATTGTGTTTTTTATTCCACTCCAATATAAATTGAATG	GA	-15.2	WP_006012717.1	OG0000202	ko:K16899	-	-	-
pTSS_+_195997_DEJ70_RS01070	DEJ70_RS01070	hypothetical protein	-0.559721	0.000165016	0.061794	0.681274	-1.02803	6.5857e-07	pTSS	DEJ70_01070	196038	196505	+	467	41		15227.3	AGCTAAAAGCTTTTTAGAAAATTATTATTTAGGAGGATTAT	AGCTAAAAGCTTTTTAGAAAATTATTATTTAGGAGGATTATATGGACGACGATACTAAAGAAATGTTATTTGTCTTAGGTATAGCTACATCAATAGGAGCA	ACATAAAAAAATTGCTTCACTTATTCAACTAGTTCAGCTATGCTTAAGGTA	AG	-11.1	WP_006015164.1	no_ortho
iTSSps_-_643235_DEJ70_RS03070	DEJ70_RS03070	ATP-binding cassette domain-containing protein	-0.561684	0.00249418	0.291026	0.187437	-3.01873	9.06044e-08	iTSS	DEJ70_03070	pseudo	pseudo	-	485			39.4415		ATAGAGGTCGGCCAATCAGTATCAATTGTTGGACCATCTGATAGTGGAAAGAGCACCATTTTAAAGCTTTTGCTCCGTTTTTACGATCCAAGTAAAGGCAG	AATCCGCAACTGGGGTTGATAGGGCAGCATTAAATAATGTATCATTTTCTA	AT	-23.9		no_ortho
pTSS_-_152985_DEJ70_RS00785	DEJ70_RS00785	MFS transporter	-0.564878	0.00502902	0.0473973	0.852689	-1.34759	0.00025298	pTSS	DEJ70_00785	151723	152919	-	1196	66		12.4667	TGTTTTAACAGTAATCAGCGTCTAAAAAGGGGGTGATTATCAATGAATTACTTATAAAATAAACTT	TGTTTTAACAGTAATCAGCGTCTAAAAAGGGGGTGATTATCAATGAATTACTTATAAAATAAACTTATGAAAAGTAGAGCTTGGTTCATTTGGCTGATCAG	TCACAACAAATTTGTTGTTTCATAGCTTTTATATAATCTATAATTGCAACT	TG	-14.6	WP_006014663.1	OG0000609	-	-	-	-
asTSS_-_1051827_DEJ70_RS05140	DEJ70_RS05140	hypothetical protein	-0.565403	0.00235468	-0.00890048	0.974971	-1.50409	3.78768e-05	asTSS	DEJ70_05155	1050915	1053536	+	2621			13.7369		GAGTTTCAGTGTGCTGTGAATTAACTTCTGTTTGAGTTGCAATTGCCTGAGTTGCAATCTGCTGTGGATTAACCTCTGATACATTGTTGCTAGTGAAAGAA	AGAGCTAATTTCCGCTTGAGTTTCAACGTGCTGCACAGCAACCTCTATCTG	GA	-19.1	WP_129827293.1	OG0000088	-	-	-	-
pTSSps_+_1383829_DEJ70_RS06665	DEJ70_RS06665	hypothetical protein	-0.565478	0.000204623	0.182263	0.280959	1.16992	3.23469e-07	pTSS	DEJ70_06710	pseudo	pseudo	+	929			194.281		GATTTATGATCTTGTTTATGAAAAACAAGTAGAAAAATTTGGGCCTGATCATCCAAAGACTTTAACTACTTTAAATAATATTGCATTGGTGCTGGGTGAAG	AATGTTGCTGGTATTCTTGACAAGCGAGCCGAATATGGTGAAGCTTTAAAG	GA	-12.6		OG0000019
iTSS_+_1259737_DEJ70_RS06120	DEJ70_RS06120	TerC family protein	-0.566047	0.00987902	-0.246561	0.456045	-1.88804	3.91712e-05	iTSS	DEJ70_06140	1259351	1260043	+	692			18.259		AATAGATTTAGTTTTTTCTGTTGATTCAATATTAACTGCTATAGCATTAACTCATAATATGATAATCATTGCTATAGCAGTTACATTTTCCATATTAGCAA	AAGGCAAACGTTAAATCACAATTTTTTTTAGTTGTGCTACAAATTATATTA	AA	-23.8	WP_006015425.1	OG0000643	-	-	-	-
iTSS_-_524605_DEJ70_RS02575	DEJ70_RS02575	two-component sensor histidine kinase	-0.566142	0.00788441	-0.313625	0.282803	-1.44013	0.000282453	iTSS	DEJ70_02585	523421	524848	-	1427			13.1573		AGTTTTGATTACATAAACCAGTTGGTAAAATTGCGTGCTGAATTGTTACAATCAGTAAGCAAAGTAAGAAATTTTAGCTTAATACTGTATGATCAAAATGC	TAAAAAAATATTATTATTTACTAATAGAAAAACATCATATTAAATATAACA	AG	-18.3	WP_039950406.1	OG0000245	ko:K07716	ko02020,ko04112,map02020,map04112	-	M00511
iTSS_-_849523_DEJ70_RS04040	DEJ70_RS04040	acetylglutamate kinase	-0.568786	0.000159887	0.0853205	0.566534	-1.50738	8.81576e-08	iTSS	DEJ70_04050	849287	850195	-	908			141.861		GATACAGATGAAGAAATAAGCAAAGTTGGCAATAGAAGAGTCTTGATTAAAAATTTAAAAGAATCGATTGATTGTGGAAAAATTAAAGGAGAAAAATTTGT	CAAGTGCAATTGCACTTGCAGTTTACGCATCTAAAATGATAATCTTGAGTG	GA	-7.8	WP_006012827.1	OG0000217	ko:K00930	ko00220,ko01100,ko01110,ko01130,ko01210,ko01230,map00220,map01100,map01110,map01130,map01210,map01230	R02649	M00028
iTSS_+_284687_DEJ70_RS01420	DEJ70_RS01420	TolC family protein	-0.569031	0.000293768	-4.06069	4.73922e-10	-0.203382	0.233768	iTSS	DEJ70_01430	284486	285721	+	1235			21.3795		TTCGATAGTAATTTTAATATTATTAACGGTCTACAAAACTCTGGAAAACGTCTAACATTAAGTCAAAGAATAATAGATGGTGGTGGCACTTTTGCTACATT	AATCTTCTGGATTGGCTGGATTTTTACCTGACATTAATTTACAATATAATT	TT	-15.7	WP_039950774.1	no_ortho	ko:K12340	ko01501,ko01503,ko02020,ko03070,ko04626,ko05133,map01501,map01503,map02020,map03070,map04626,map05133	-	M00325,M00326,M00339,M00571,M00575,M00646,M00647,M00696,M00697,M00709,M00720,M00821
asTSS_-_184944_DEJ70_RS07175	DEJ70_RS07175	divalent-cation tolerance protein CutA	-0.570419	0.000191	-0.170803	0.322213	-1.89533	8.04811e-09	asTSS		184827	184916	+	89		extended	546.095		AAAAAGAGAAAAGAAGACTAAATGAATTTCATCCGAGTAGCTGACACTGATATCTATATAAAGACAATCTAATGCACTCATTTAAAGTGAAGTTTTCTGGA	CAAGTTGCATTAGTTTTTTTTGTATCCGTTCATCAGAGTAGTAAAATAAGA	AA	-12.1	WP_158289746.1	no_ortho
iTSSps_-_615577_DEJ70_RS02940	DEJ70_RS02940	efflux RND transporter permease subunit	-0.578431	0.000808225	-0.243578	0.236487	-1.40667	1.00355e-05	iTSS	DEJ70_02940	pseudo	pseudo	-	1553			19.1526		TTTTACTTTTGGTCCTGGATTAAAGTTCTTTCCGAATGTAGATTCAGATAACATTTTAATCAGCGTTAAAGTAAAAGAAAGCTTATCAGCCAAAGGACGAG	AAATTTGTATGTGTTGTTGTATTTGTTTTATTTTTGTCTAGTATATTATAT	TT	-18.8		OG0000615
oTSS_-_1374933_DEJ70_RS06635	DEJ70_RS06635	ankyrin repeat domain-containing protein	-0.5908	0.020357	-0.542218	0.0878855	-1.82246	1.53021e-05	oTSS	DEJ70_06660	1372681	1374624	-	1943			92.6725		GTGTTTTTTATTCTGCTGAAGTGGCTCCGCAGGTTGCTGTATAAGCTTCAGCAGTTTTTGCACTCCTTTAAAGCATCATATTCCTATATATTAAATATCGC	TTTTGAAAAAGTTAGTTGACTTGTAAATAATTCTCTACTAATACTGGCATG	GT	-22.8	WP_129827305.1	OG0000061	-	-	-	-
asTSS_+_1143999_DEJ70_RS05535	DEJ70_RS05535	bifunctional proline dehydrogenase/L-glutamate gamma-semialdehyde dehydrogenase PutA	-0.592344	0.000982326	-0.415186	0.0396201	-1.09172	0.000207963	asTSS	DEJ70_05555	1141237	1144377	-	3140			12.7916		TCCATGTAGAAGCATTAACAAACAACGAAGAGGAACGCCCCAAGTGTTTATTCCATTCTTGGTTGGCAATTTTATCTTTGATCAATTCATCTATTGTGTAA	TTTTGAATCCTCTTCATTGTTTCTTAATATACTGCTTCCTATAATTAAACT	TC	-14.6	WP_006015756.1	OG0000709	ko:K13821	ko00250,ko00330,ko01100,ko01110,ko01130,map00250,map00330,map01100,map01110,map01130	R00245,R00707,R00708,R01253,R04444,R04445,R05051	-
iTSS_+_1088464_DEJ70_RS05325	DEJ70_RS05325	CvpA family protein	-0.601036	0.00129899	-0.157569	0.481635	-1.11174	0.000390825	iTSS	DEJ70_05340	1088426	1089013	+	587			10.6435		GTGTGTAATAATATCGATAACTAGAGGTTTTATAAAAGAGCTATGTGCATTAATGTTCTTGCTCTTATCAGTCTTTTTGACAGCTAGTTACTATGATTTTT	TAGATACAAAATATGTTTTTCGATAGCCTAATTATCTTTATTATTGTCTTG	GT	-16.3	WP_006012102.1	OG0000081	ko:K03558	-	-	-
iTSS_+_229046_DEJ70_RS01205	DEJ70_RS01205	rhodanese-related sulfurtransferase	-0.603456	0.00673305	-0.798127	0.00371246	-2.66082	1.57148e-06	iTSS	DEJ70_01210	228404	229249	+	845			30.7453		AATTGGGAAGGCGAGTGTTTTGTTTTTGATGATAGAATTGCTGTTGATCACTCACTCGCCCCAAGTGATAAAATAAAATGCATATTCTGCTTAAGTAAAGT	TTAAAGGCGGTATTCTTTCCTATCTTGAAAAAACTGGTAATAAAAGTGGTA	AA	-21.1	WP_006015082.1	OG0000597	ko:K07146	-	-	-
asTSS_+_1374541_DEJ70_RS06635	DEJ70_RS06635	ankyrin repeat domain-containing protein	-0.604308	0.00484231	-0.11443	0.656577	-1.66699	7.20815e-05	asTSS	DEJ70_06660	1372681	1374624	-	1943			15.5485		ATATTCAAAATCAGATGGTTCTGGTTTGGATTTTGGTTTTAGTAGATTGATGATAGATTTTACTATCCCGTTAGATTCACCCATACTTACCCCTTAAGCTA	AGTTCATTTAATAAATGCTCTTTAGATGATAAATGTTCTATAATGGATTCA	AT	-16.3	WP_129827305.1	no_ortho	-	-	-	-
iTSS_+_929062_DEJ70_RS04430	DEJ70_RS04430	pyruvate dehydrogenase complex E1 component subunit beta	-0.614305	0.102209	-0.259912	0.606733	-2.66355	0.00176609	iTSS	DEJ70_04440	928291	929289	+	998			13.5526		ACCAATAGATTAGTAAGCGTAGAAGAGGGTTGGCCATTTGGAGGAATAGGAGCAGAACTCTCAGCTGTGGTTATGGAACAAGGATTTGACTATCTTGATGC	GAACCTTAAGACCACTTGACACTGAAACAGTTATTAACTCTATTAAGAAGA	AC	-18.9	WP_006012643.1	OG0000179	ko:K00162	ko00010,ko00020,ko00620,ko01100,ko01110,ko01120,ko01130,ko01200,ko04066,ko04922,ko05230,map00010,map00020,map00620,map01100,map01110,map01120,map01130,map01200,map04066,map04922,map05230	R00014,R00209,R01699,R03270	M00307
pTSS_+_585650_DEJ70_RS02810	DEJ70_RS02810	IS66 family transposase	-0.632278	0.00903112	0.363193	0.239948	-1.26465	0.00200117	pTSS	DEJ70_02820	585756	587075	+	1319	106		11.6367	GAAAATTAGTATATCGAATTGCTATGTAACCGTTCACGATATAAGAAAGTAGTTTACAAAAATGGTATAGTGGTATAGAGAAGATAAGCTAGATAGAGAGGGTTTA	GAAAATTAGTATATCGAATTGCTATGTAACCGTTCACGATATAAGAAAGTAGTTTACAAAAATGGTATAGTGGTATAGAGAAGATAAGCTAGATAGAGAGG	TTATAGATATCACCCATTTCCTTTAGTATTTTAGATGCTATCATGTGAAAG	GA	-13.3	WP_129827248.1	OG0000335	ko:K07484	-	-	-
pTSS_-_938497_DEJ70_RS04490	DEJ70_RS04490	folate-binding protein YgfZ	-0.632359	7.44629e-05	-0.346649	0.0269856	-1.5978	1.19896e-06	pTSS	DEJ70_04500	937616	938413	-	797	84		14.7175	ACAATTCTATGTAGTCATCTAAAGGTTACATTTCAAGGGTTGGAGTTAGTAAAAGTGTATAATTAAGGTTTGAACAGAAGTTTT	ACAATTCTATGTAGTCATCTAAAGGTTACATTTCAAGGGTTGGAGTTAGTAAAAGTGTATAATTAAGGTTTGAACAGAAGTTTTATGGGTTACATACCGCT	CATTCAAATTTACACTTGACATTTATGTTTCCTCATTAATAGATTAACCTA	AC	-12.4	WP_006012580.1	OG0000179	ko:K06980	-	-	-
iTSS_-_319043_DEJ70_RS01575	DEJ70_RS01575	cytochrome b	-0.634495	0.00725002	0.0788079	0.789816	-1.14922	0.00308244	iTSS	DEJ70_01585	318706	319227	-	521			10.5659		GTATATTTTTTCGCGTCTTTACTTATGTTCCGCCATTATCAGCCAATTTTTCTCGATTTGTAATCAATGCGAGCAAAACGATACACTTTGGTTTATATGCT	TGATATTCATAAGGCTTGCGGTATCACCGTTCTTGGATTAATTATAGTACG	GT	-14.6	WP_006014846.1	OG0000003	ko:K12262	-	-	-
iTSS_+_339259_DEJ70_RS01695	DEJ70_RS01695	penicillin-binding protein	-0.636477	0.000177294	-3.28066	4.902e-09	-1.34304	1.72384e-05	iTSS	DEJ70_01705	339158	340714	+	1556			12.4721		AGTACGAGATAGACAAAAATATGAAGTGCTATCTAATAATAATAGGACAAAAGTTGTTACTATTATGCCTAAACGAGGCAGGATTTTGGATAGGAATAGCG	ATTCAGCTTACTATTTCTGCTATTTTTAGTTATAGGTTGTATACTTTACAA	AG	-18.9	WP_006014723.1	OG0000535	ko:K05515	ko00550,ko01501,map00550,map01501	-	-
asTSSps_+_13414_DEJ70_RS00055	DEJ70_RS00055	polyribonucleotide nucleotidyltransferase	-0.636488	0.048193	0.612072	0.139002	1.65029	0.000109882	asTSS	DEJ70_00085	pseudo	pseudo	+	1271			28.0945		ATCTCCATAATTTACAACTACTGAACCATCAGCTTGACGTGCTATTTTCCCAGTTTCTAAAGATAAGGTACGCCCCTCCCAATCTATAGACTTTTTTATAA	TCAACATTTTCTCCCTTCTTTTTTCGTACAACAGTGACTAAAATAGAAGTA	AT	-10.7		no_ortho
asTSS_-_978100_DEJ70_RS04685	DEJ70_RS04685	CTP synthase	-0.645846	0.00106647	0.165483	0.481635	1.18407	5.30402e-06	asTSS	DEJ70_04695	977822	979429	+	1607			569.814		AGTTGTTATATTGTCGTCCTTGGTTGCTTTAATTTTAGTAAAACGCTCGTAATGTCCAAGGTCTAAATCAGTTTCAGCACCATCCTCAGTAACAAATACTT	AGATAATCACCACACCTTTCCTTCTTTAATAATTTATTATATACTTTACCA	AG	-13.5	WP_006012470.1	OG0000164	ko:K01937	ko00240,ko01100,map00240,map01100	R00571,R00573	M00052
iTSS_-_1204536_DEJ70_RS05840	DEJ70_RS05840	Rpn family recombination-promoting nuclease/putative transposase	-0.647467	0.000300285	-0.0294155	0.885407	-1.12158	3.75758e-05	iTSS	DEJ70_05860	1203764	1204687	-	923			22.5053		GTACTATTCAAGATCCTGAGATTGCCTCTAAAAAGCAAAGTATTGTTGACGTGCTATGTAGAGATTCAACAGGAGTGCAATGGATAATTGAGATGCAGGTC	TATTTTGAATTTTACTGGCAAAAATGCAATACAGGATATAGAGTTCTTAAG	GT	-19.3	WP_006015602.1	OG0000674	-	-	-	-
pTSS_-_97416_DEJ70_RS00545	DEJ70_RS00545	oxygen-dependent coproporphyrinogen oxidase	-0.65508	0.000640425	-0.433586	0.0364134	-2.08954	1.42478e-06	pTSS	DEJ70_00545	96485	97309	-	824	107		20.7604	AATTATTATAGATTTATTAACATCCTTGATGGGTAGTTACTATCCCAATCTAATTAAGTCCTGTAAATATAGAGTACAATAATATTAATAAGCCAATAGAAGGCATT	AATTATTATAGATTTATTAACATCCTTGATGGGTAGTTACTATCCCAATCTAATTAAGTCCTGTAAATATAGAGTACAATAATATTAATAAGCCAATAGAA	TTATTGCTTAGCATCCTTGCACATATAAAAATATTCTACTATATTGATTTA	AA	-9.5	WP_006014503.1	OG0000487	ko:K00228	ko00860,ko01100,ko01110,map00860,map01100,map01110	R03220	M00121
iTSS_+_66183_DEJ70_RS00360	DEJ70_RS00360	UDP-N-acetylmuramoyl-tripeptide--D-alanyl-D-alanine ligase	-0.661554	0.000300285	0.0508302	0.796365	-2.74323	8.31468e-08	iTSS	DEJ70_00360	65501	66877	+	1376			33.0539		ATGATTATCTCTTATCAAATGCTAACAGAAATGTAGTAAGCTTTGGTAAGAATGAAAGTGCTACTGTTTGTTTGTTAGACCTAATAAGAGACGATAACGGT	TGGTATGAAAAATAATGGTACTTTGGTTTTGAATAAGGATAATGAACATTA	AT	-25.3	WP_006014421.1	OG0000466	ko:K01929	ko00300,ko00550,ko01100,ko01502,map00300,map00550,map01100,map01502	R04573,R04617	-
asTSS_-_817612_DEJ70_RS03890	DEJ70_RS03890	hypothetical protein	-0.676421	0.00011547	-3.95692	1.05199e-09	-0.0455689	0.788789	asTSS	DEJ70_03900	817262	818563	+	1301			19.7423		ATCTTGTTGAGGACTCAAAACTCTAGGTGATACAGGCTTGGTAGTTGATATTCTATTTGGCTCACTCTGTTTAATATTGCTTCTATCATTTTTAGTTTCGT	TCTGATTGAGTACTATTGTTAGTTCCTGAAGGTTTGTTACTATTACCATTA	AT	-17	WP_129827274.1	OG0000377
pTSS_+_2908_DEJ70_RS00015	DEJ70_RS00015	multidrug efflux SMR transporter	-0.679083	6.48359e-05	-0.143384	0.474913	-1.19154	9.00464e-07	pTSS	DEJ70_00015	2913	3230	+	317	5		114.109	GATTT	GATTTATGGCTTGGGTGTATTTGCTATTAGCTGGTTTGGTTGAAATAATATGGACCACAGCACTGAAATATAGCAATGGCTTTACTCGTTTTATACCTGTA	AAGGTAACTTTTTAATATTCCTATGTATAATATTTCAGTAAGATAGAGTTG	GA	-18.3	WP_006014211.1	OG0000429	ko:K11741	-	-	-
iTSS_+_1067712_DEJ70_RS05220	DEJ70_RS05220	23S ribosomal RNA	-0.681031	0.00257844	0.236597	0.444022	1.10777	0.000109882	iTSS	DEJ70_05235	1066160	1068930	+	2770			14.0705		GTTGAAAGAATGATGTTGAAGGAACTCGGCAAATTATACCTGTAACTTCGGAAGAAGGGTAACCTGCTTTTAGGCAACTATGAGTAGGTGGCACAAAATAG	GAGGCCGTACCGTAAACCGACACTGGTGGATGAGTAGAGTATACTAAGGTG	GT	-23.3	no_protein	no_ortho
iTSS_-_500004_DEJ70_RS02470	DEJ70_RS02470	carboxypeptidase	-0.682234	0.0448213	0.0444306	0.930235	-1.38071	0.0183835	iTSS	DEJ70_02480	499897	501315	-	1418			10.1227		AGTGCAAAGTATGGTTTTTTGGAACAGCTAAAAAAGGTAACAGGTAGGGATTTAGATATTGAGTGCTACACTAATTACTTATCTGAAAAGTATAATTTGTC	TAAAAGGAGATTTCAGTTTACTTATCGATTGGTTCTCTAAAAATGTATATA	AG	-14.7	WP_039950459.1	OG0000074	ko:K01299	-	-	-
asTSS_+_732784_DEJ70_RS03495	DEJ70_RS03495	DNA primase	-0.684554	0.0213486	0.521097	0.163839	1.42753	0.000193362	asTSS	DEJ70_03505	732628	734361	-	1733			15.5367		ATTCCAGACAGTTTCTGCCGATCTCTTCTCGCTTAATTGACTATTTAGTACGCTAGTTTTTTCAAATATAAGCTTTATAATACTAGACTCCTGTAGCAGAA	TTAATTTTTTCTTCTTGTAATACATTTAATTCTTTCCGTAATATTATGTTA	AT	-11.8	WP_006013721.1	OG0000345	ko:K02316	ko03030,map03030	-	-
iTSS_+_1193850_DEJ70_RS05780	DEJ70_RS05780	hypothetical protein	-0.689198	0.00524436	0.415332	0.155452	-1.16861	0.0032411	iTSS	DEJ70_05800	1193719	1195044	+	1325			10.9224		AGAGAATATTAATGGTTTAAAGTTAAGGAAGCAGGGAGATAAAATATCTTTATATGAAGGAAACTTACCCCTGCAAGCAGAAAGATCTGATGAAAGTGGAA	TTAAACAAAAATAGTAAGGTTATCCATTCACATATTGGTACAATTAAAGTA	AG	-15.4	WP_006015645.1	OG0000680
asTSS_+_1102305_DEJ70_RS05375	DEJ70_RS05375	DNA polymerase I	-0.692095	0.00168773	0.156361	0.511472	1.29008	1.2544e-05	asTSS	DEJ70_05390	1100823	1103351	-	2528			20.9622		ATCTTGTAGGCAGCTTTGATCTATGTAGAAAATATTATCTTCACTGCAAGATAAGGAGATTTCGTTTAATGCATTGTTTTCAAAGTGGCAATGAATTGCAA	ATTTTAAGCACCCCATTTGAAAATAAAGTTGAATTTATTATAGTGAGTGCA	AT	-20	WP_006012066.1	OG0000081	ko:K02335	ko00230,ko00240,ko01100,ko03030,ko03410,ko03420,ko03440,map00230,map00240,map01100,map03030,map03410,map03420,map03440	R00375,R00376,R00377,R00378	-
pTSS_+_971759_DEJ70_RS04645	DEJ70_RS04645	tRNA-Asp	-0.695233	0.00111094	-0.0534022	0.827515	-1.17934	1.21172e-05	pTSS	DEJ70_04655	971782	971858	+	76	23		1468.99	ATTGCAAACGTTAAAAAGCAATG	ATTGCAAACGTTAAAAAGCAATGGGGGGTGTAGCTCAGTTGGTTAGAGCGCATGCCTGTCACGCATGAGGTCGTGAGTTCAAGTCTCATCACTCCCGCCAT	AGCGCAAACAAAAAATATTGACAAGTAGCAACACGTTGATTAGCTTTAAGA	AT	-27.5	no_protein	OG0000168
iTSS_-_777864_DEJ70_RS03715	DEJ70_RS03715	AsmA-like C-terminal domain-containing protein	-0.703451	4.82049e-05	-0.143294	0.481635	-2.4601	6.32633e-08	iTSS	DEJ70_03725	776549	779485	-	2936			26.8355		AGCTGCTATTTGACCTCAAAAGTAGCAATAAAAATGAAAATTTTGCCTGGAGTTTGACTGGAGATTTACCTGCTCAAATACTTAATTTCGGTGATGGTTAT	CGGCAGAGATTTTATTGATTTAAATGGCAGTGGTATGGTAAATAATACACA	AG	-16.9	WP_039950557.1	OG0000365	-	-	-	-
iTSS_+_1120491_DEJ70_RS05450	DEJ70_RS05450	peptidase M2	-0.705639	1.38663e-05	-0.399624	0.00541062	-3.53555	4.96031e-10	iTSS	DEJ70_05470	1119610	1123095	+	3485			56.4608		AAATATAGAAAAAATAGATGGAGAAAACGTTGGAAGTTTCTCTGCTGTAGAGCATGTGTCATTTTACGATTATGCTCGTGCTGTTAATAGGGCAACAAATG	GGTCAAGAAATAGTGGGTGGAGAAATTAAAGATGTATCGTATTATAAAGCA	AA	-22.3	WP_096641494.1	OG0000802	-	-	-	-
asTSS_+_691989_DEJ70_RS03320	DEJ70_RS03320	nitronate monooxygenase	-0.722193	0.000999606	0.241275	0.381915	1.28242	6.63078e-06	asTSS	DEJ70_03325	690812	692215	-	1403			476.168		AATTCCTCATGCTTTTCATTTCTTGTTTTACCTCTATAAATCAGCGGCACCAACTCACCATTGTCATCAATAAGTTTAGCATTTGCACCAGAAAACGTACC	CATTCGCTATTTTTGCTTGACTAACTCCAGCCTCAATACTATATTTAATCA	AA	-5.9	WP_006013948.1	OG0000332	-	-	-	-
iTSS_-_1173262_DEJ70_RS05685	DEJ70_RS05685	16S ribosomal RNA	-0.723446	0.00171082	0.0934868	0.724122	1.63467	1.83297e-06	iTSS	DEJ70_05705	1172933	1174437	-	1504			17.6017		TGGAGTGGGCTACACACGTGCTACAATGGTGTCTACAATGGGTTGCAAGGTGCGCAAGCCTAAGCTAATCCCTAAAAGACATCTCAGTTCGGATTGTACTC	GTGATAAGCTGGAGGAAGGTGGGGATGATGTCAAGTCATCATGGCCTTTAT	TG	-25.5	no_protein	no_ortho
pTSS_+_327321_DEJ70_RS01620	DEJ70_RS01620	RNase P RNA component class A	-0.731596	0.00141659	-0.0161544	0.958011	1.68592	1.02318e-06	pTSS	DEJ70_01630	327322	327670	+	348	1		224.76	C	CCTAGGTGCAATAAGTAGCTGCTGTTGTGTGATAAACACAGCAGAGGAAAGTCCGAGCTCCAAGAAAAGGTAGTGACGGGTAACGCCCGCCGGAGGTAACT	TGTTAGGAAAATTTCTTTTGCTTTTGTGATTTTAATGTTAAAGTACAATTC	CC	-29.5	no_protein	OG0000555
asTSS_+_1200965_DEJ70_RS05825	DEJ70_RS05825	phage tail protein	-0.73833	0.0006555	-0.224794	0.431745	-1.06459	0.00129497	asTSS	DEJ70_05845	1200654	1201001	-	347			10.1831		TTGTGGGAGCAAACTTATACGGACCAAGAGATAGCATCAATAAAATGTCTCTACCGTATCAAATAAAACATCACGTGACTTTTCTCTTATCCTTTTTATTA	TTCAATACACTCAATCGTGCTCCAACGATTTTCTTTGCTATACTTTAAACT	TT	-14.7	WP_039950887.1	OG0000671	ko:K06906	-	-	-
asTSSps_+_162255_DEJ70_RS00855	DEJ70_RS00855	phage portal protein	-0.738909	1.26726e-05	-0.0380711	0.80532	-2.69717	5.04607e-09	asTSS	DEJ70_00875	pseudo	pseudo	+	872			44.4353		AATAAATTCCGATTTTGATGTCATTGGATTAGGAGAATAAAGTAATTTTAGTAAAGGATGTGTTTTTAGTTGTGACTTTCCCTGATCAGTAAGCTGACAGA	ATCAATACATAAGAATTGCCATTAACTAATCGATAAGTCACAATCCCCTCA	AA	-14.2		no_ortho
asTSS_-_37301_DEJ70_RS00185	DEJ70_RS00185	hypothetical protein	-0.741925	0.00731722	-0.0817259	0.813422	1.33883	0.000117989	asTSS	DEJ70_00185	36980	37588	+	608			21.3918		TTTCAGGTTCTAACATGTAGTGTTTTTTATATAGCTTGTTAAGCTCAAAATTTAAATTTGTAATGTATCTGCTACTATGTAAGTTTGAAGAAGAAATTCTT	ATGTTCACTTTTATTGTGGAGTTCAGCTTCTTCAGGTATAGAAATTGATAT	TT	-13.5	WP_006014307.1	OG0000445
iTSS_+_590722_DEJ70_RS02830	DEJ70_RS02830	ATP-dependent chaperone ClpB	-0.763808	6.52156e-06	-0.145865	0.386371	-3.25705	1.27005e-09	iTSS	DEJ70_02835	588361	590922	+	2561			46.9387		ATTAGTTTATCGCAAGAAGCTAAAGAACTAATAGCACAAACTGGATATGACCCTGAATATGGAGCGCGGCCTCTGAAAAGGGTAATACAAGAATGCATTCA	ATGTTCAATTCTCTTATTTACAAAAGATGCTTGCTAAGCGTAAACTGAGTA	AT	-17.4	WP_006012009.1	OG0000072	ko:K03695	ko04213,map04213	-	-
iTSS_+_37942_DEJ70_RS00190	DEJ70_RS00190	hypothetical protein	-0.768079	0.000727365	-0.0152716	0.959252	-1.34672	0.000135445	iTSS	DEJ70_00190	37585	38373	+	788			20.1644		ATAGATCGAGACGATATAATAAAAGAGGCAGCAGAGAGTACTTTATCGCAATATGGTAGCATAAAAAGCATTTTTTTTGATGAAGAGCAGGTTAATAGAAT	ATATAGCAAATTTGCGTGCGAAGGAGTGTTTTTTTATCAACAATTATTATA	AT	-9	WP_006014310.1	OG0000446
gTSS_+_980202_DEJ70_RS04700	DEJ70_RS04700	hypothetical protein	-0.776474	2.9674e-06	-0.62551	9.81991e-05	-1.45476	8.20022e-07	gTSS	DEJ70_04710	980423	980854	+	431	221		13.4136	TTATTGTTCTGTTTTGCATTCACTTGCTCTTTGTACGAGGTTATCACTTAAGAGCGGAAGTTGCTTCATCTAGTATTAAAACCTGAGGATTTTTAAGCTTATACGTTGCTTTTGTCCTTTAGAAATTTTTAGTCTACTATCTTTATCCAGAAAAAAATTGTAAAATTTCTATAGTTATGGTATAATTGTAAATACCGCTTGCCAATAAGCTGAGTATAAAA	TTATTGTTCTGTTTTGCATTCACTTGCTCTTTGTACGAGGTTATCACTTAAGAGCGGAAGTTGCTTCATCTAGTATTAAAACCTGAGGATTTTTAAGCTTA	TTGTTAAAAGATTTCTTTGAGAAATTGAGAACTTAGTTTAAGATGTGTGGT	TT	-11.8	WP_006012461.1	OG0000157
iTSS_+_435734_DEJ70_RS02130	DEJ70_RS02130	6S RNA	-0.778512	0.00371005	0.289626	0.431745	1.98097	1.55901e-06	iTSS	DEJ70_02140	435734	435895	+	161			263066		AGGGGTCTGTGCTATGCGTTATGAGTTAAGTTAAATTTCCCGAGCGATAATTTCTGATCAAGGGAATTGCCTCTGTTAATTTCATTGAAATTAGTACGTGA	TTTTAATATATCTATAGACATACTCTATATAAATAATCTATAATTAATTTA	AG	-17.3	no_protein	OG0000308
asTSS_-_927720_DEJ70_RS04425	DEJ70_RS04425	ankyrin repeat domain-containing protein	-0.786311	5.74455e-05	0.195254	0.357347	-1.18511	1.03979e-05	asTSS	DEJ70_04435	926905	928230	+	1325			38.31		AGCTGCTCCGTCGTTATTTATTTCAGAGCAGAAAGAAGTATCAAATGTATCCTCAAACTCTAGACCGCTGTCTTCATTGCTAACACTTTCACCAGTAATAG	AACTGAATTTGAGGTTGCAGACTTTCTAAAATTTGGTCATTAACTTCATTA	AG	-11.8	WP_006012645.1	OG0000182	-	-	-	-
pTSS_+_1068991_DEJ70_RS05225	DEJ70_RS05225	5S ribosomal RNA	-0.791874	0.0189689	0.387512	0.432706	2.22055	8.68543e-06	pTSS	DEJ70_05240	1068994	1069100	+	106	3		467.071	TGA	TGACTTGGTGGCTATAGCAAAAATGAACCACCCGATCTCATTTCGAACTCGGAAGTGAAACTTTTTAGCGCCGATGATACTTAAAAAGGGAAAGTAGGTCG	TATGCAGTGTTAAATATTAAATTAAAATTTGTTAAGTCAGAAATTTTTGTT	TG	-18.6	no_protein	no_ortho
iTSS_+_1068262_DEJ70_RS05220	DEJ70_RS05220	23S ribosomal RNA	-0.800415	0.19931	-3.36663	0.00429158	0.974891	0.164811	iTSS	DEJ70_05235	1066160	1068930	+	2770			13.3079		AGGACATTGTATGGTGGGTAGTTTGACTGGGGCGGTCGCCTCCTAAAAAGTAACGGAGGCGTGCGAAGGTAAGCTAGAGCTGGTCGGAAATCAGCTTGATA	TACCACCCTTTACGCTTTTGATATCTAACTATGTTTCATTATCTGGAACTA	AG	-30.7	no_protein	no_ortho
asTSS_-_48927_DEJ70_RS00250	DEJ70_RS00250	hypothetical protein	-0.801673	0.00013226	0.297274	0.159031	1.11489	1.68629e-05	asTSS	DEJ70_00250	48926	49360	+	434			10.4295		ATAAATAAAACAGGACATTGAAGAAGTGTAAGTAATTACGATTAAGCAAATATAATTTATTGCTAAGTAGGTGATAAGGATAATTTTAATTATCTCTTTAA	AAATAATATAATTCAATAGACTGTGTACATTTTTAAGCTTAATGTTTGCCA	AT	-13.5	WP_136122016.1	no_ortho
iTSS_+_35930_DEJ70_RS00180	DEJ70_RS00180	hypothetical protein	-0.805255	0.000193285	0.0588619	0.795009	-1.76155	4.4416e-06	iTSS	DEJ70_00180	35515	36975	+	1460			26.4021		TGGACGTGTTTGTTAAAATAGGCTCTAACTTTAAAGGAATATTAATGTTTCCTATAGAACTAGTCAGTATAGCAAAAAAGATTCTACACAAAGATCCTAGT	GTGGTATCTATTTGTTTCATCAAAAGTAAATCATTTAATAGAATATTGGTT	TG	-13.4	WP_006014305.1	OG0000445	-	-	-	-
asTSS_+_315207_DEJ70_RS01555	DEJ70_RS01555	type VI secretion protein	-0.812041	5.83909e-05	-0.42922	0.0292988	-1.14524	0.000164344	asTSS	DEJ70_01565	313234	315588	-	2354			10.7868		GCTCATTTATATACTGTAGTTTACTATCAACTAGTTTATTAAACCACGTTGAGTGTAGCTGATCGGAAAAGTCTGCAGTTTTATTCCACTGTAAGCTCAGT	TGCATTATTAATATGTTTGCCAAAATCACTAAGTAACACCACAATGTATAG	GC	-19.3	WP_006014858.1	OG0000543	ko:K03199	ko03070,map03070	-	M00333
asTSS_-_1111733_DEJ70_RS05405	DEJ70_RS05405	phosphatidylserine decarboxylase	-0.814758	0.00627916	0.638003	0.0632744	1.52425	5.26709e-05	asTSS	DEJ70_05420	1111107	1111790	+	683			58.1824		ACCGCCAATAACAGTTTGTCCTTCTGAAACTCTTACTTCTATGCCAATGGGAATATAAATATTTACTCTGCTACCAAATCTTATAATTCCAAATCGTTCAC	ACATCAAAAGTAAGCTTCTCTTGTTTATTAAAATCTGCTATAACTGTCTCA	AC	-6	WP_006012044.1	OG0000081	ko:K01613	ko00564,ko01100,ko01110,map00564,map01100,map01110	R02055	M00093
oTSS_-_874644_DEJ70_RS04165	DEJ70_RS04165	transfer-messenger RNA	-0.816902	2.81633e-05	-0.0985476	0.577074	-2.47828	3.8972e-09	oTSS	DEJ70_04175	873737	874071	-	334			439.745		GAAAAAAACGTCTTAACTACCTGTCTACTTTTTCTGGGTAAGGTCAATTGTTGAAATAACCAGAAGATTAGTATTACTTTTGTTAAAGATCTCTCTACTTT	TTCTACTATTAACTATTGCATTCCTGAAAAATTTGATTCATCATTTTCATG	GA	-16.3	no_protein	no_ortho
pTSS_-_1476687_DEJ70_RS07100	DEJ70_RS07100	tRNA-Val	-0.820824	1.86149e-05	-0.237195	0.18775	-2.79497	3.11361e-09	pTSS	DEJ70_07125	1476589	1476661	-	72	26		125.218	ATTGAACTATAGAATTATATCTAGAG	ATTGAACTATAGAATTATATCTAGAGGGGCAATTAGCTCAGCTGGTAGAGCATCTCGTTTACACCGAGGAGGTCGGCAGTTCAAGTCTGTCATTGCCCATT	GCGATTCCATAAGAGTTGCTTGTATCGCTATTTTTGTTTACAACAACAACA	AT	-28.4	no_protein	OG0000426
iTSS_-_192029_DEJ70_RS01030	DEJ70_RS01030	hypothetical protein	-0.82467	0.00114832	0.0685707	0.813104	-1.16613	0.00217234	iTSS	DEJ70_01035	191725	192099	-	374			11.675		ATAAGTTTCTATCGTTACTACCTATTAAGGCAGATGATATTCACTTTTCTCCGATTACAGAATTGTGCTCATCAAGTGAACACAAATACACTCTTCCTGAG	TAAAATAAAAAACCTTGAATCTGAAGTTGGAATAATGAGAAAATGCTGGAA	AT	-15.4	WP_129827311.1	OG0000613	-	-	-	-
iTSS_+_548904_DEJ70_RS02700	DEJ70_RS02700	NADH-quinone oxidoreductase subunit NuoK	-0.825959	0.000152331	-0.680507	0.00354646	-1.07275	0.000766878	iTSS	DEJ70_02710	548723	549031	+	308			10.2377		AAATTTTTGTGATGTTTGTGTTGACTGTTGCGGCAGCAGAGTCAGGAGTTGGACTTGCAATATTGGTTGTATATTATAGAAGCCGTGGCAATATAGACGTT	TAACATCAATTTAGTTGCTTTTTCTGCCTTTATGAATGATATAGTTGGGCA	AA	-26	WP_006012916.1	OG0000226	ko:K00340	ko00190,ko01100,map00190,map01100	R11945	M00144
oTSS_+_803414_DEJ70_RS03840	DEJ70_RS03840	IS982 family transposase	-0.831	0.0208352	0.10271	0.825037	1.31079	0.00129824	oTSS	DEJ70_03850	808827	809699	+	872			60.7155		AATTAAGTATAATACTTAGCGTAGTGTAATGCTACACTGCTTTTTTTACTTCAACAAGTAATCATTATCATTTTTCTCCCGTTACCAAGCAGCTTACGTTC	AGTGAAAAAAAGTGCTTGACACAAAAAAATGGATGCTGTATAGTGCTGACA	AA	-14.5	WP_096676677.1	no_ortho	-	-	-	-
pTSS_-_215844_DEJ70_RS01140	DEJ70_RS01140	ankyrin repeat domain-containing protein	-0.833788	5.37576e-05	-0.0636921	0.753338	-2.73464	1.61279e-08	pTSS	DEJ70_01145	214655	215818	-	1163	26		97.2906	AAACATTATTCTTTAGGAGGTATTTG	AAACATTATTCTTTAGGAGGTATTTGATGAAAAAACTTGAGAGATTGAGAAAGAATTTATTTGCGGCTATAGATGAGCTTAATATTAAGAAAGTTAAAAGA	TTCTCTGTAAATTTTGCTTGTACATATTAAGTTGCATGATATAAAACCGGA	AA	-9.1	WP_006015120.1	OG0000606	-	-	-	-
pTSS_+_971960_DEJ70_RS04650	DEJ70_RS04650	preprotein translocase subunit YajC	-0.847338	4.95184e-06	-0.318082	0.0360909	-2.25435	1.51099e-09	pTSS	DEJ70_04660	971989	972402	+	413	29		12264.6	AACTTTATCGTTAATAATTGGGATTAAAT	AACTTTATCGTTAATAATTGGGATTAAATATGTTCATTTCTGAGGTTTTTGCGGCAGATGCGACTAACAATGTATCAGCATCTGTTGCTAGCTTTATTCCA	GTTTCTTTCAGAGACTTGACATGATATTGTAATTGCTGCTTAATCTATTTA	AA	-22.9	WP_006012489.1	OG0000167	ko:K03210	ko02024,ko03060,ko03070,map02024,map03060,map03070	-	M00335
iTSS_+_898479_DEJ70_RS04275	DEJ70_RS04275	molecular chaperone DnaJ	-0.848201	2.64625e-05	0.419491	0.0193356	1.63409	1.14089e-07	iTSS	DEJ70_04285	897900	899018	+	1118			147.551		GAAATAATACAAAATAAATGTAAGAAATGCGGTGGAAGTGGGCGTAAAAGAGATGAAGTAAATATCTCCGTTTCAATTCCAAAAGGCATAGAAGAAGGAGC	AGGGCTTTTTTACCATTGAAAGAACGTGTACTACATGCTATGGGGAAGGAG	GA	-16	WP_006012700.1	OG0000200	ko:K03686	-	-	-
asTSSps_+_615589_DEJ70_RS02940	DEJ70_RS02940	efflux RND transporter permease subunit	-0.853195	0.000855971	0.166648	0.531985	-1.24804	0.0014105	asTSS	DEJ70_02960	pseudo	pseudo	+	704			11.5261		AGACAAAAATAAAACAAATACAACAACACATACAAATTTTTTGGGGTGATCTAAGACTTTCTCTAACATACGTACATAAGTTCTTATTATAAGCCCAGTAT	ACATTCGGAAAGAACTTTAATCCAGGACCAAAAGTAAAATATAATATACTA	AG	-9.3		OG0000554
iTSS_+_410435_DEJ70_RS02010	DEJ70_RS02010	hypothetical protein	-0.855228	0.000152182	0.231925	0.367846	1.28869	4.12331e-06	iTSS	DEJ70_02020	410249	411004	+	755			52.9664		GGTGATGGTACTCCGCGCAATGTAGAATTTTACTTAAATGGTGAGCGGTATGAATTCGATCCCAATCGCATGTTTGATGATGTAGGTGCAGAAGCTAGCTT	GTGAGAATATAATCGAGGAGTTTGGTGGAAGAATGCTGTACATTACTCATG	GG	-15.2	WP_039950503.1	no_ortho	-	-	-	-
iTSS_+_1223914_DEJ70_RS05940	DEJ70_RS05940	tryptophan--tRNA ligase	-0.86174	2.06849e-05	-0.404082	0.0296087	-1.16866	8.59827e-05	iTSS	DEJ70_05960	1223528	1224526	+	998			10.8846		AGTACTTATGGCTGCGGATATATTGCTGTATCAAACTAAATATGTTCCTGTTGGCGATGATCAAAAACAGCATTTAGAACTTGCACGTGATATTGCATCAG	AAGGCTGGAAGCGATAGACAAAAAGCTTCTCTTGGGTTATATAGCTACCCA	AG	-17.2	WP_096560685.1	OG0000003	ko:K01867	ko00970,map00970	R03664	M00359,M00360
iTSS_+_301267_DEJ70_RS01510	DEJ70_RS01510	hypothetical protein	-0.865762	0.000123325	-0.257579	0.298475	-1.36535	2.26875e-05	iTSS	DEJ70_01520	301229	301789	+	560			32.9071		ACTAGGAGTATTAGCTTGGTGGTTAAGTTTTGACACTTCATCACCTTTAGCCATAGGTGGAATTGCTGGTTGTATAGCTCCAGCATTGATTGCGGTTTTTC	GAGAGGGATTGTATGTATATTTGTTTGTTAGCTTATAGTATAGTGTCAGCA	AC	-23.3	WP_006014888.1	no_ortho
asTSSps_-_570648_DEJ70_RS02760	DEJ70_RS02760	tetratricopeptide repeat protein	-0.868406	3.90879e-05	0.0668661	0.741634	-1.49682	3.76348e-06	asTSS	DEJ70_02760	pseudo	pseudo	-	1337			32.0444		ACCAATGCTGGATATTGTTGCTCGAAGAATGTTAATTCCAATAAGAGGAATTACTTTTGATTCCGCTTCTCCTTGTTCTGTTCCACCTTTTCCTGTATATA	ATATACAATTGATCTATCAGCTTTTTAAGCTTTGCTCTATTATAACTACTA	AC	-13.8		OG0000214
oTSS_-_642298_DEJ70_RS03055	DEJ70_RS03055	TonB-dependent receptor	-0.88735	0.000134648	-0.448456	0.055675	-1.11947	0.000404527	oTSS	DEJ70_03060	638903	641116	-	2213			16.4492		GGATATTCATTTCACCTCTGCTTGTAATTAATTTTTGACAATCAAAATTTATTAATTGAGGTGCACAATGAAAAAAAATAACTTTTCTTATTTATTTCAGC	CCGGTAGAAGATAATATTGCAATTATCTTCTAGAGGTATATTATAGAGGTG	GG	-15.5	WP_129827265.1	no_ortho
gTSS_-_328853_DEJ70_RS01625	DEJ70_RS01625	response regulator transcription factor	-0.905658	0.00568033	-0.18985	0.625408	-1.30091	0.00967834	gTSS	DEJ70_01635	328008	328778	-	770	75		11.8572	AATAAAAATTTGATTTGTTACTTTCCTTGGTTATATATATTACTAAAATTATAAATTATTTATGGGGTGTAAAAT	AATAAAAATTTGATTTGTTACTTTCCTTGGTTATATATATTACTAAAATTATAAATTATTTATGGGGTGTAAAATATGCGTATATTATTAATTGAAGATGA	GGAACGACACATTAACTATTAATTAATAAGTGTAATTTCTATTATTCATTA	AA	-6	WP_006014834.1	OG0000541	ko:K02483,ko:K13584	ko02020,ko04112,map02020,map04112	-	M00512
pTSS_-_1464500_DEJ70_RS07055	DEJ70_RS07055	UDP-glucose/GDP-mannose dehydrogenase family protein	-0.910835	0.00011281	0.03978	0.872465	-1.81965	1.39675e-05	pTSS	DEJ70_07080	1463182	1464489	-	1307	11		17.244	TTTTTAAGGTA	TTTTTAAGGTAATGCACATAACTATTATAGGAGTAGGGTATGTAGGATTAGTATCTGGTACAATGTTATCGGAGCAGGGCCATAAAGTTGATTGCATTGAC	AACAAAAGTTTATAATTGTTAATGGTATTTATTTTAGATGCTAAGCTATAT	TT	-17.5	WP_039950634.1	OG0000427	ko:K00012	ko00040,ko00053,ko00520,ko01100,map00040,map00053,map00520,map01100	R00286	M00014,M00129,M00361,M00362
asTSS_-_476337_DEJ70_RS02340	DEJ70_RS02340	hypothetical protein	-0.920697	0.0367914	-4.66206	9.493e-06	-1.39227	0.0194688	asTSS	DEJ70_02350	476146	476826	+	680			31.9287		AGATAGGGTAAAAAGAAAGAATATAGCTGGAAGCAAGAAAGGAGCAAGTACATTTTGCGATCCAGGAAAGATAAACCAAACAGCAGTTGCTGCTGATACAG	TCTACTACAGACTTTTTGTCACAACCAAAAAGAAACGTATAATATCCCATA	AG	-18.6	WP_006013335.1	no_ortho
pTSS_-_3775_DEJ70_RS00020	DEJ70_RS00020	hypothetical protein	-0.92261	0.0103022	0.448397	0.351368	-1.38712	0.00696776	pTSS	DEJ70_00020	3247	3756	-	509	19		22.2756	ATAAAAGCAAGGTGAGTGA	ATAAAAGCAAGGTGAGTGAATGAATATAAACACAGCAGACAACACACTACAAAACTACACAACAAAATACATTGAACAAACATTTACCGCACACACAGGCA	GAAACGCTGCAGTTAACTAAATATTAACCTTTTCGTGTGTAAAATATAATA	AT	-6.87	WP_006014214.1	OG0000059
asTSS_-_128236_DEJ70_RS00660	DEJ70_RS00660	ankyrin repeat domain-containing protein	-0.923033	0.000119855	-0.366178	0.141239	-1.37285	0.000193202	asTSS	DEJ70_00660	126124	129450	+	3326			12.5724		TTTTGGAATAAGCATCTTGAATATTAGGATTTGCACCACGATCTATTAAGTATTTAGCTATTTCTATATTTCCAGACTCAATAGCATAGTGTAAAGGTGTC	ATAGTTCACTATTTCTGTATTACCTGAATAAATAGCACTGTATAATGGCGT	TT	-14.9	WP_006014586.1	OG0000626	-	-	-	-
asTSS_-_654885_DEJ70_RS03135	DEJ70_RS03135	Rne/Rng family ribonuclease	-0.92671	0.00198965	0.602751	0.062893	1.10677	0.000751861	asTSS	DEJ70_03140	653485	655233	+	1748			20.3043		AACAACCACTTCGTTTGATTTCACTCTTCCAATACCTTTACAGCGTAAGCACTCTGTAGTATTAATTTCCTGTATATTTGGTTTAATTCTTTGTCTTGAAA	TTATTTTGATTTTTATTAGCAATATGTTGCAAATCCCTTAGTATCGATGCA	AA	-7.7	WP_006013404.1	OG0000753	ko:K08300	ko03018,map03018	-	M00394
asTSS_-_1393080_DEJ70_RS06695	DEJ70_RS06695	hypothetical protein	-0.926847	0.00596323	0.582089	0.142497	1.50963	0.00017082	asTSS	DEJ70_06720	1392373	1393560	+	1187			28.3204		ATTGTCTATCTCGATATCTATTAATTCTCCTTCCTGAACAGCACTTTCGCCAGCTTTCTCTAATTCTTCTAGTTGCTTATCTATCTGTGGTTGAACTTCTG	TTGGCAACCTCTACTTTACTGTCCTCAGAAAATTCTATATATAATGTTGCA	AT	-7.4	WP_006014019.1	OG0000019	-	-	-	-
iTSS_-_1006411_DEJ70_RS04840	DEJ70_RS04840	pyruvate%2C phosphate dikinase	-0.950512	6.23543e-05	-0.112847	0.621737	-1.27436	0.000197435	iTSS	DEJ70_04850	1004942	1007614	-	2672			13.4208		ATCGATCAAGAAGTAATGGGCAAAGGACTGCCAGCTTCTCCAGGTGTTGCTTCTGGATATGTAGTATTCAGTGCAAGTGATGCTGAAAAAGCTGCAGAGCA	TTGATCCAAAAACCTTTGACAATTTATTACATCCAGTTCTTGATGTTAAAA	AT	-26.2	WP_039950222.1	OG0000734	ko:K01006	ko00620,ko00710,ko00720,ko01100,ko01120,ko01200,map00620,map00710,map00720,map01100,map01120,map01200	R00206	M00169,M00171,M00172,M00173
asTSS_+_494696_DEJ70_RS02440	DEJ70_RS02440	SurA N-terminal domain-containing protein	-0.962983	6.36429e-06	0.0319372	0.868352	-1.36749	1.77171e-05	asTSS	DEJ70_02450	494132	495259	-	1127			12.7361		ATTACTGGTACGTAATTTTTTTACTAAGTCTTCAGCTATCTTCTGATCGGGAATTATGAACTCCTGAAACGTAATAAGGTAATCAGACTTCTCTTTTTGCT	TGACTTAAATTAACTGTTGCTTTGCGCATCTTTATTGAAGATTCTGGATTA	AT	-13.8	WP_039950461.1	OG0000746	ko:K03771	-	-	-
asTSS_-_1459308_DEJ70_RS07035	DEJ70_RS07035	ABC transporter ATP-binding protein	-0.994462	4.84246e-05	-0.0416932	0.864243	-2.02198	4.96181e-06	asTSS	DEJ70_07060	1458011	1459804	+	1793			20.0091		AACAAAGAATCTTGAGGTATTACAGATATTTGTTGCCTCAAAGAACTCTGTGTAACTTCTGATACTATTTGATTATCAATCTGTATATTACCTTTTTTAAC	TAGATTGAAGTTTACCGTACATAATGTTTGCTAAAATAGTATCATGAAATA	AA	-17.9	WP_006014148.1	OG0000416	ko:K06147	-	-	-
iTSS_-_397450_DEJ70_RS01950	DEJ70_RS01950	ankyrin repeat domain-containing protein	-1.00293	9.20334e-05	0.261629	0.343969	0.802273	0.00151501	iTSS	DEJ70_01960	396270	398594	-	2324			11.3912		GAAAGTTTGAATTTTTAAATATAATATTAAATGTAAGTAAGGAGGAAGAAAAAGAGTATCTTAAAGCACAGTTTAAAAAAGCTATAAATGCTGAAAATACA	AGATGGTAATAATGCTTTACATCTAATAGTTTTAGAATTAAAGCAAAAACG	GA	-7.2	WP_006013606.1	OG0000325	-	-	-	-
iTSS_-_668221_DEJ70_RS03195	DEJ70_RS03195	replicative DNA helicase	-1.00557	1.18179e-06	-0.41762	0.00920718	-1.82562	4.65498e-07	iTSS	DEJ70_03200	667133	668575	-	1442			17.2685		ACTTATTTAAGGAGATGCTTAATCAAGCTCGGGCAGGAGATAGTTGACGATAGTTACAACTACGACATTGAAAATCCTGCACAGGTACAAATTGAGCAGGC	AGGCAAGCATTGCGCTTGACATCTATAGCTTGACCAGAATAATCCGTGATA	AC	-23.3	WP_006013362.1	OG0000068	ko:K02314	ko03030,ko04112,map03030,map04112	-	-
iTSS_-_1210093_DEJ70_RS05875	DEJ70_RS05875	hypothetical protein	-1.00654	1.46237e-05	0.00637698	0.981696	-0.0427037	0.824572	iTSS	DEJ70_05895	1209572	1210768	-	1196			25.4559		ATAGTTTTAACAAATGTTGAAAAAGTAGCATTTGATACCAATGTAGAATTTATTTTAACAGACGAAGAGGGAAGAGAAAACTTTCTGTCTGATAATTTGCC	TTCACCTTTTTAATCTTGGCAAAGTCAATGCGAATAACGTATCAGATTTAA	AT	-17	WP_006015576.1	OG0000674	-	-	-	-
iTSS_-_344125_DEJ70_RS01705	DEJ70_RS01705	ATP-dependent Clp protease ATP-binding subunit ClpX	-1.00691	1.70447e-05	0.221153	0.344411	0.862446	0.000111877	iTSS	DEJ70_01715	343286	344563	-	1277			28.7124		GATGCAACAACTTTGACTGAAGCAGGTTATGTAGGTGATGATGTAGAAAGCGTGTTATCACGTCTATTACAAGCTGCAAATTATGATGTTGCAAAGGCGCA	TGCTAGCAAAAACACTTGCCAAAGTTTCAGATGTACCATTTGCTATGGCTG	GA	-22.9	WP_006014718.1	OG0000534	ko:K03544	ko04112,map04112	-	-
pTSSps_-_974660_DEJ70_RS04660	DEJ70_RS04660	transposase	-1.02128	0.000200317	0.269371	0.402328	0.0602796	0.797407	pTSS	DEJ70_04650	pseudo	pseudo	-	815			80.054		ATCAAGTTACTGAACTCTCATTTACTCCTCTTTTTTTGTAAAACAATCTACAATTCATTAGAAGATCTTCAGATAGACGTTGATCATTGGTTGCGTTTTTA	AGGTAGAATAACAACTTGCTTCAAATATGGAAAGGCAGTACAACTCTATGA	AT	-9.4		OG0000169
iTSSps_+_1278895_DEJ70_RS06210	DEJ70_RS06210	hypothetical protein	-1.03186	1.39846e-05	-0.13527	0.504338	-0.961958	0.000363848	iTSS	DEJ70_06240	pseudo	pseudo	+	1271			20.0317		ATAGTTTAAAAAAAGTAACAAATCTGACTGGAGATACAGCAAAGAGTATAGCAGATTACCTTATTAAACCCCAGTTGCGGATTAATCAATACAGTAAAATC	AGTTGCTGATGAAGATATGATGTACCAAAAAAACTATGGTATTATTGGTGA	AT	-11.8		no_ortho
asTSS_-_1416937_DEJ70_RS06835	DEJ70_RS06835	DUF3333 domain-containing protein	-1.04629	2.10616e-05	-0.063581	0.78281	-2.03855	3.16602e-06	asTSS	DEJ70_06860	1416109	1417359	+	1250			20.1062		AAAGAGTCATCCCGCCAACAAGCGGTGAAGAACGGGGTAAACCAAATATGCCCAAGTAGAGAGTCAGTCCTACCACACCAAATATTATTGAAGGCACTGCA	TGTAAAGGCATTTTTTGTTGCAATAATAATATTAGGCAGCATCATAAATGA	AA	-18.5	WP_006014071.1	no_ortho	ko:K02038	ko02010,map02010	-	M00222
gTSS_-_1107648_DEJ70_RS05385	DEJ70_RS05385	DNA topoisomerase (ATP-hydrolyzing) subunit B	-1.04724	1.1529e-05	-0.159931	0.481635	0.592238	0.0041837	gTSS	DEJ70_05400	1105111	1107483	-	2372	165		12.3459	AATTTAAGTATATGTATTGGAATAGCATGTAAAATTGCTCTGTTTAGATAATCTGTTGTACTTTCCTATGTATCAAGGTCAAGGGTCCTTCCTTCAACTTAAAAATGTTGCTAATCAGCACATACAAATGTAACATTAATTAATATTTATAAATAAAGCAATTCC	AATTTAAGTATATGTATTGGAATAGCATGTAAAATTGCTCTGTTTAGATAATCTGTTGTACTTTCCTATGTATCAAGGTCAAGGGTCCTTCCTTCAACTTA	TTGTAGCCATTTGTCTTGAAATATGAAGCAGAGTTTTGTATGACGGTTTCA	AA	-14.5	WP_006012060.1	OG0000081	ko:K02470	-	-	-
iTSS_+_1415748_DEJ70_RS06830	DEJ70_RS06830	50S ribosomal protein L19	-1.05399	1.5192e-06	0.0601638	0.730925	-0.931997	2.11824e-05	iTSS	DEJ70_06855	1415478	1415855	+	377			55.7141		AGAAAGGGAAAGGTCCGTAGAGCAAAATTATATTATCTGTGCAAGCTATTTGGGAAAGCTGCAAGGATCAAAGAACGTACTACTTATGTTAAAAAAAAATC	TATCACAATTTTTTGTTTACTCTCCTGCATTAATTTCAGTACAAGTGATGA	AG	-13.8	WP_006014069.1	OG0000003	ko:K02884	ko03010,map03010	-	M00178
oTSS_+_428521_DEJ70_RS02115	DEJ70_RS02115	hypothetical protein	-1.05926	7.74156e-07	-0.215963	0.204009	-1.03168	2.50262e-06	oTSS	DEJ70_02125	432829	433749	+	920			124.344		AGTGGATGTTCAATTATCTTAACATAAAAATCAAGGCAGCTTTAGGTATAAATACGAGTAACTCGTATAAGTAAAGAGGCTATAAGAAGTTTCTTACCATT	TACTTTCTAATGTATTGCTTTCAATCAAGTTCTTTGTTAAGCTCACTGTTA	AG	-17.2	WP_006013510.1	no_ortho
asTSS_+_742378_DEJ70_RS03540	DEJ70_RS03540	ankyrin repeat domain-containing protein	-1.06213	1.4975e-06	-0.160694	0.436258	-1.18562	3.40844e-06	asTSS	DEJ70_03550	741593	742807	-	1214			49.7757		AAATAAGTTCTTCATTGATGTAATCACCAAATCTTCCATCTTTACTGCTTTTGAATTTGGAAAAAAGCTTTTCAAGAAACTTTATATCCTGATTATATAGA	TCTTGAATCTTTAGCTTGCATTAAAGCAATAGATAATGGAAAGTAAATACA	AA	-12.5	WP_006013741.1	OG0000351	ko:K05516	-	-	-
iTSS_+_439251_DEJ70_RS02165	DEJ70_RS02165	signal recognition particle sRNA small type	-1.06524	9.58602e-06	0.345763	0.0950101	1.43929	6.83199e-07	iTSS	DEJ70_02175	439248	439337	+	89			18112.8		AGGTATGCGGGCAAAAATTCTGTAACTTGGTCAGGTCAGAAATGAAGCAACCATATCAGAATCTTTTTGGGTTGCATACCTATTTGTACTATTTGTTTTAT	TAATATAGAATATACCTTGCTAAAAAAAAAAAAAAGTATAACCTTTTATAA	AG	-27.1	no_protein	OG0000304
asTSS_+_1398305_DEJ70_RS06725	DEJ70_RS06725	hypothetical protein	-1.06812	6.39114e-06	-0.137738	0.481635	0.0209594	0.908937	asTSS	DEJ70_06750	1398223	1399185	-	962			42.8571		AGTACTACACTGTGTAAGAGGCTAATAGTAGGCTCTTCAGAATCTCTGTCTATCATATTTCCTTGATAATCTGACAAGTAAATTTGATAATCATCACCGCT	ATATTATTTCTTTCAAATTACTATAATCATTATATGATATACTCTTGTTTA	AG	-18.1	WP_129827307.1	OG0000840
iTSS_-_15110_DEJ70_RS00070	DEJ70_RS00070	IS3 family transposase	-1.09237	1.00911e-05	-0.475252	0.0247594	-0.882831	0.000347827	iTSS	DEJ70_00070	15109	15768	-	659			38.2192		GAAAAAAACGTCTTAACTACCTGTCTACTTTTTCTGGGTAAGGTCAGCAATCAATAATGTTGTTATTGCTGCTGCTAAAGATGCAGTTGCAACTGTACTTT	TTCTACTATTAACTATTGCATTCCTGAAAAATTTGATTCATCATTTTCATG	GA	-20.2	WP_129827230.1	no_ortho	ko:K07497	-	-	-
asTSS_-_338968_DEJ70_RS01690	DEJ70_RS01690	polysaccharide deacetylase family protein	-1.09495	0.000420288	0.210395	0.488481	1.49079	3.71925e-05	asTSS	DEJ70_01700	338367	339137	+	770			11.2273		GCTCCATTGTGTACATTGCTTAAAACTCTTTCAACCAGAATTTCTGATTTATCGCCTTGCCAGTCCAGAGAATCAACTGTCCATAGTATGGAACACATATT	AAGCTTCAACTGTATTTGATTTGTTATCGTGATCATGGAACAATATAATCG	GC	-10.9	WP_006014725.1	OG0000537	-	-	-	-
pTSS_+_275248_DEJ70_RS01375	DEJ70_RS01375	COX15/CtaA family protein	-1.09966	4.34353e-05	-0.37837	0.148309	-1.27657	0.000264946	pTSS	DEJ70_01380	275426	276421	+	995	178		18.6968	ACGGTATTAACTTGATTTTTTTGATAATAGCTATCAGACAACAAAAAATGCCTTTTTATTTTTATATAGTATCAATATTTTTTCCCGTCTATAGTCTACTACATAGCGTTGCAGCTTTTCTCGCTTTGTGGGAATTTGTTATTCACCCCCAGCAATGGAATAAAACTCAGCATGGATT	ACGGTATTAACTTGATTTTTTTGATAATAGCTATCAGACAACAAAAAATGCCTTTTTATTTTTATATAGTATCAATATTTTTTCCCGTCTATAGTCTACTA	GCTGACTCAAATTTTGAATGAATTATTCTTATATTATTTTATAATAGTATA	AC	-10.2	WP_006014959.1	OG0000578	ko:K02259	ko00190,ko00860,ko01100,ko01110,ko02020,ko04714,map00190,map00860,map01100,map01110,map02020,map04714	R07412	M00154
iTSS_+_261303_DEJ70_RS01325	DEJ70_RS01325	tRNA (N6-isopentenyl adenosine(37)-C2)-methylthiotransferase MiaB	-1.11089	1.59754e-05	-0.451924	0.0467581	-0.681214	0.0051928	iTSS	DEJ70_01330	261131	262453	+	1322			24.2748		ACTCAGAGCTTGGAAGAATCCATTCATCACAAAAAAATAAGGAAATGACCATAGTGGTGGCTGGATGTGTAGCGCAAGCAGAGGGAGAAGAAGTGTTCAGA	GGTGATATTAAATACTTGTCATATTAGAGAAAAGGCAGTAGAAAAGCTTTA	AC	-21.6	WP_006015006.1	OG0000590	ko:K06168	-	R10645,R10646,R10647	-
asTSS_-_551251_DEJ70_RS02710	DEJ70_RS02710	NADH-quinone oxidoreductase subunit M	-1.11937	0.000169821	0.261471	0.453514	-1.08769	0.00518013	asTSS	DEJ70_02720	550887	552329	+	1442			10.3542		GAAACGAAAAACCCGACTACAAAACTCTCAAGCAATAGAAATAATGCCATATAGGCTTTTAGGGTCGTATAACTCATTTTGCAGTTATAGAGTATACAAAT	TTGGTATTAAAACAGCTTCAAAAAACACATAAAAGCTTATAGCATTCAGTG	GA	-11.9	WP_006012909.1	OG0000337	ko:K00342	ko00190,ko01100,map00190,map01100	R11945	M00144
pTSS_+_1092774_DEJ70_RS05340	DEJ70_RS05340	hypothetical protein	-1.13626	0.000704437	0.265115	0.481635	0.8053	0.0149311	pTSS	DEJ70_05355	1092800	1094392	+	1592	26		10.3271	ATATTTAATTAATAGTGAGGTTAAAA	ATATTTAATTAATAGTGAGGTTAAAAATGTTACCTAGTGAAATACAATCTAACTCACGTCCTGTTGAAGCTCAACAAGATAATTTTGGTGTTAGTACAATT	TGTTAGATGAATTAACCCTAACTTAAGAATCAGATATATACAATATTAGTA	AT	-14.4	WP_006012089.1	OG0000088
asTSS_-_590256_DEJ70_RS02830	DEJ70_RS02830	ATP-dependent chaperone ClpB	-1.13691	1.46504e-06	-0.204744	0.321499	-0.677773	0.00124585	asTSS	DEJ70_02835	588361	590922	+	2561			23.4211		ATCAAAGCGTAGAAGTGCTGATTGATCATCAAACAAAAATTCGGCAAGAGATTTTGCTAACTCTGTTTTTCCAACTCCAGTTGGACCTAAGAATAAAAATG	GGCGCACCAATTAACTTTGAAACGGAGTGTTTTTCCATATACTCTGACATA	AT	-16.6	WP_006012009.1	OG0000074	ko:K03695	ko04213,map04213	-	-
oTSS_+_660744_DEJ70_RS03165	DEJ70_RS03165	hypothetical protein	-1.14226	1.41876e-06	-0.3418	0.062893	-0.414726	0.0231444	oTSS	DEJ70_03170	661711	662181	+	470			21.9891		AAAATATCTAAAATTCTGTCAATTTATTTGCACAGTCAATCACTTGAGAATTCGGAAATTGATTTTTAAACCAAGTGTACTGGCGTTTTGCATAATGCCTT	TACTATCAAGAAAAGTTTGCATAGGCATAGCAATATAATACATAATAATCA	AA	-17.5	WP_006013381.1	OG0000279	-	-	-	-
pTSS_+_279105_DEJ70_RS01390	DEJ70_RS01390	glutamate--tRNA ligase	-1.15014	2.55329e-05	-0.500107	0.0445679	-1.01257	0.00143768	pTSS	DEJ70_01395	279249	280601	+	1352	144		14.8978	TCCACTGTATTTAACTGATACTAAATTATACAATCGAGTTTATTAAAAATAAATGTAAATTAATCCTTCAAGCCTACAATAGTTCTACGTTGTTGCAAGTGCAAATTTTAGTTATCATCAGTTACGTTATCACAATAGATAAAT	TCCACTGTATTTAACTGATACTAAATTATACAATCGAGTTTATTAAAAATAAATGTAAATTAATCCTTCAAGCCTACAATAGTTCTACGTTGTTGCAAGTG	TCTTTATTTCCTTTTCTTGCAATTTCAAATAAATCGTCCATATATATATCT	TC	-9.4	WP_006014952.1	OG0000579	ko:K01885	ko00860,ko00970,ko01100,ko01110,ko01120,map00860,map00970,map01100,map01110,map01120	R05578	M00121,M00359,M00360
asTSS_+_298056_DEJ70_RS01490	DEJ70_RS01490	hypothetical protein	-1.15107	2.5024e-06	-0.366662	0.0628954	-1.53459	1.30246e-05	asTSS	DEJ70_01500	296512	299010	-	2498			14.0367		TCAGGTTCTTTGGCACAACCTCTCTAAAAGATTCTAAAAGACCCTTTATATCTGTTGTTTTGTGTGAGCCGTTTTTTAGGTCGACTTTACTAAAACTAATA	TATCCTGTTTTGATATTGAATATTTGAAGCTTCCATATTAAAATCCAAGCT	TC	-13.2	WP_006014897.1	no_ortho	-	-	-	-
iTSS_-_487812_DEJ70_RS02400	DEJ70_RS02400	hypothetical protein	-1.1511	7.41591e-07	-0.0493736	0.784684	-1.87831	7.32064e-07	iTSS	DEJ70_02410	487738	488352	-	614			17.8173		GATATGAAAGGGCTGATTACTGAACCAATATACAACGGCGAGCATATGTATAGAGGTGTAAAAGTAGTAACATAGTACTTAGTGTTCTATCGTTACATGAA	ATACCAAAGAAGAAATTGCAAAAATAGATAGTGATACTAGAGTTGCAACTG	GA	-18	WP_006013294.1	no_ortho	-	-	-	-
iTSS_-_472794_DEJ70_RS02325	DEJ70_RS02325	ComEC/Rec2 family competence protein	-1.16394	4.54092e-07	-0.005007	0.982433	-1.4685	8.23384e-07	iTSS	DEJ70_02335	472607	474631	-	2024			35.061		ATTGTAACAATGTCGATCTAGTAATTCAGTTAAGCAAGTTTAACTATCCAGCTTGCAATACTAAAATCATCAAGTATTCTGATTTAGAAGTATATGGTACA	AAATAATAAGTCAGTGTTGCTAGCTCATAAAAGAGAGGATATTTTAGAAAA	AT	-13.1	WP_039950469.1	no_ortho	ko:K02238	-	-	M00429
asTSSps_-_570542_DEJ70_RS02760	DEJ70_RS02760	tetratricopeptide repeat protein	-1.17746	8.09831e-05	-0.028531	0.931507	0.376099	0.140777	asTSS	DEJ70_02760	pseudo	pseudo	-	1337			17.0142		ATATTAACAAAATCAGCCCATTTACCTTGCTTTCCTCTTTGATTTTCTAGTCTCTCATAGTACTCTGATAAAGAGCGTTCATAAATAAAAACAAAATCTTC	TTGATTCCGCTTCTCCTTGTTCTGTTCCACCTTTTCCTGTATATATTATCA	AT	-5.4		OG0000214
pTSS_+_287064_DEJ70_RS01435	DEJ70_RS01435	hypothetical protein	-1.17919	0.000141828	-0.0707698	0.824158	0.340082	0.229089	pTSS	DEJ70_01445	287093	287347	+	254	29		12.1423	ATATTATTATTTTTATAGGAGAGTTTGAT	ATATTATTATTTTTATAGGAGAGTTTGATATGTATTTAGCATTGTTCGAACAGGTATTAGGTATAGTAAATCGTGGAAATGATTTGAATGGTGATAACATA	TAATTAATTAAATTCTTGACTTTATTACTTAAGTATATGATAATTAAAGTA	AT	-15.8	WP_129827247.1	OG0000571	-	-	-	-
asTSS_+_1255399_DEJ70_RS06105	DEJ70_RS06105	elongation factor 4	-1.18561	1.22007e-06	-0.373356	0.0439144	-1.48121	1.717e-06	asTSS	DEJ70_06125	1254707	1256503	-	1796			40.9823		TCGGTGCAGTTGCTGTTAGATCTAAATCAAATTCTCTTTCGAGTCTTTCTTGAATGACTTCAAGATGTAGCATTCCTAAGAAACCGCAACGAAATCCATAA	ATGGATATTTAAAACTTTACCATTTTGTGTTTCAACTTTATATATAACACT	TC	-19.5	WP_006015434.1	OG0000650	ko:K03596	ko05134,map05134	-	-
asTSS_-_1283151_DEJ70_RS06235	DEJ70_RS06235	tRNA (N(6)-L-threonylcarbamoyladenosine(37)-C(2))-methylthiotransferase MtaB	-1.20659	2.36001e-06	0.055014	0.792556	-0.477606	0.0262155	asTSS	DEJ70_06255	1282414	1283640	+	1226			14.8075		ATTACCAGACTGTAGACTCAAGTGTAAGTGAGGCATAAGTCTTAACTCATTAGCTATTAAATCCATTAGTTCATCATCAACTTCAGCAACATCAATAGAGG	ATCACTTGTTCTCTATTGTGACGACGTTTCATTCTCTTTAGTATTAAATTA	AT	-10.6	WP_006015355.1	OG0000640	ko:K18707	-	R10649	-
asTSS_+_311253_DEJ70_RS01550	DEJ70_RS01550	hypothetical protein	-1.21964	3.54103e-05	0.0892138	0.748862	-0.239245	0.332429	asTSS	DEJ70_01560	310425	313253	-	2828			25.3891		ACGCAATCTTTTTTTTAAACCGTCTAAATCGAACCTGCATAATTTATCAGCGAAAAAGACTTCTGTTTTATTTGCTTTAATTGGATTATCTAACTTCTTTA	CTGTCTTCAATAATCTTCTTCTTATGTTTCAATTGTGTTACTATTATTTCA	AC	-12.6	WP_039950755.1	OG0000779
asTSS_-_134567_DEJ70_RS00685	DEJ70_RS00685	polyprenyl synthetase family protein	-1.22145	4.79111e-05	-0.0620471	0.833713	-1.04081	0.00255594	asTSS	DEJ70_00685	133840	134622	+	782			16.6791		GAAAGCGTACTTAAATTATCTGAGGCCTGTTTAAAGAGACTATCTATATAGTTTTCCATTTCATTTTTTCCAAGCACGGACATTAAATTGTTCGTTTTATC	CATCTTTTTTTACTTGATTCAATAAATCATATAAGTCACTAGTATTCCCTG	GA	-14.8	WP_006014603.1	OG0000503	ko:K00795	ko00900,ko01100,ko01110,ko01130,map00900,map01100,map01110,map01130	R01658,R02003	M00364
asTSS_+_919904_DEJ70_RS04400	DEJ70_RS04400	AAA family ATPase	-1.22999	0.0012648	0.253571	0.521538	-0.117994	0.762744	asTSS	DEJ70_04410	919709	921046	-	1337			23.2143		TTTTATTTCGCCTTCCTTTTCTGTAGTTTCGCTTATTTTATCGATTAAGCAAATCAGATTTGCCATTGAGAATCCCTTACTAGCCTGTACAAGAATTTTCA	TCTTTTATGTTATGCTTCTTCTTGAAATTTTTACAGAAAGTGCGAAGATAT	TT	-11.7	WP_006012653.1	OG0000039	ko:K03420,ko:K13525,ko:K17681	ko03050,ko04141,ko05134,map03050,map04141,map05134	-	M00343,M00400,M00403
asTSS_-_1185735_DEJ70_RS05755	DEJ70_RS05755	XRE family transcriptional regulator	-1.24638	2.03955e-06	-0.0902263	0.665893	-0.527572	0.00728974	asTSS	DEJ70_05775	1185439	1185708	+	269		extended	46.9786		TCTTTTCTCTATATAGTACGGTTGATTCTATAGAATTTTCTGGCTTTTTTTAAACTCTTTATTGTCGTTTTTGATAAGTATCTTTAGTTGTATATTAATTA	TGCAAACTATTTTGTTTGCAAATTGAAACGAAGAATATTATCATACACTTT	TC	-9.1	WP_039950896.1	no_ortho
pTSS_-_1278365_DEJ70_RS06205	DEJ70_RS06205	hypothetical protein	-1.25033	4.35939e-05	0.0470741	0.875983	-1.71688	0.000132019	pTSS	DEJ70_06225	1278095	1278343	-	248	22		16.2217	TTTATATCAAAAAGAGGACCAT	TTTATATCAAAAAGAGGACCATATGAATGAAGCAACTTTTTCTGAAAAAAATCAGCTTTCTAGAGAAGACATAGCAGAGTTAACAGAACTTATGTGTCTTG	ATGACACAAGAGTTTAGATTATTTTAGTTATTCTCTTGTACAAGATACTCT	TT	-14.4	WP_006013054.1	OG0000639
pTSS_-_717028_DEJ70_RS03420	DEJ70_RS03420	hypothetical protein	-1.26278	0.000102514	-0.20585	0.496785	-0.794605	0.016791	pTSS	DEJ70_03430	716785	716967	-	182	61		21.6258	GTAAAGTAGTTTTTGCTACGTTATTTTTATGTGCTAATTGTTAATTTGTGGAGTGAAAGAT	GTAAAGTAGTTTTTGCTACGTTATTTTTATGTGCTAATTGTTAATTTGTGGAGTGAAAGATATGGCCAAAGGATTTTTTTCTAGATATATAGGACAGCCTA	TGGTCTCGGAAGTTCATAATTCATTAACAAATGAGTGTAACTATCTGAGCG	GT	-13.6	WP_006013694.1	OG0000341
asTSSps_-_799304_DEJ70_RS03800	DEJ70_RS03800	hypothetical protein	-1.266	2.32418e-06	-0.179988	0.481635	-0.813356	0.000215201	asTSS	DEJ70_03800	pseudo	pseudo	-	647			168.592		ATCTTGACAGAAATTACTATTCAAAAACTCACTGACTTTGAATTTGTTTTTATTAGCTCCCAATTTAACTTCTGCACAACTACCATATATTGACACTGTTT	CATTCCATTTTTCCATTGCTATGCAGAGTTGAAAACCCTATAATTCCATTA	AT	-5.8		no_ortho
asTSSps_+_471321_DEJ70_RS02320	DEJ70_RS02320	hypothetical protein	-1.28684	1.07722e-05	0.138905	0.573463	-0.566775	0.0185833	asTSS	DEJ70_02340	pseudo	pseudo	+	76			33.6183		TCACGATCATCGCTAACTGTTTTTTCTCCAGATTGAAAAAAGCCAACTAATCTGCTTGGTTCAAATCGCTCAACCTTATCTTCAGCGATTTTAATAGTATT	TCTTTATCTTTTCCGCTTCTTCTTTTTGTTTTTCCAATGTATCTATGAACT	TC	-16.1		no_ortho
iTSS_+_1015850_DEJ70_RS04890	DEJ70_RS04890	sigma-70 family RNA polymerase sigma factor	-1.31707	3.41338e-06	-0.113546	0.619803	-0.475922	0.041078	iTSS	DEJ70_04905	1015586	1016077	+	491			17.2998		GATGTAACAGAGCTATTTGAGGGTGAAATAACAAAACGCATTGATGTGGACTATATGATCTCGGTTTTACCAAAGGAATGGCAAAATATATGTGAGCAACT	TAAAGAAACAGCGATGTGCAAAACGCGATATCAATAACTATATTAGTATCG	GA	-16.2	WP_006012344.1	OG0000141	ko:K03088	-	-	-
pTSS_+_655276_DEJ70_RS03140	DEJ70_RS03140	molecular chaperone DnaK	-1.39177	9.19829e-06	-0.116312	0.666369	-1.51386	5.05325e-06	pTSS	DEJ70_03145	655307	657229	+	1922	31		946.957	ATCAGATAATATTTAAAAGGGAGTATTCATT	ATCAGATAATATTTAAAAGGGAGTATTCATTATGGGAAGAGCAATAGGTATAGATCTTGGAACAACAAATTCTTGTGTTGCAATAATGCAAGGCAAGGATG	ACAACTAAACGGGACTTGTAATTAACGAGTTTTATACTTATATATTTTACA	AT	-18.8	WP_006013401.1	no_ortho	ko:K04043	ko03018,ko04212,ko05152,map03018,map04212,map05152	-	-
iTSS_+_962299_DEJ70_RS04595	DEJ70_RS04595	metallophosphoesterase	-1.45571	4.07794e-07	-0.335951	0.10359	-1.4075	3.74057e-05	iTSS	DEJ70_04605	961290	962525	+	1235			12.9402		ACGGCGGTGCATTATTACACGCTCAAGATCAAGAACCTGTTTATCAAAACGTAGAATTTAACTATCCAAATAGTAGAAATTACTTAGCACACGAAGTTAGA	AGCCCAGATTTTATTAATGGATAATGTTCCAGATCAGATTATAGTTGGAAA	AC	-10.6	WP_006012524.1	no_ortho	-	-	-	-
pTSSps_-_953628_DEJ70_RS04555	DEJ70_RS04555	P44/Msp2 family outer membrane protein	-1.46887	0.000215514	-0.0755804	0.854121	-1.47818	0.00465813	pTSS	DEJ70_04560	pseudo	pseudo	-	1088			13.7916		TTTTAACTAGAGGAATAGTCATGATGAGTAAAAAAACATTAGCAGTTACGGCACTTGCTTTATTGTTGTCACAACAATCTTTTGCAAGTGAAACAGAAGGA	TAGTTTTTTCATGTTAAATCATTTTTAATTAATTAGTACTAGATTAGCTAT	TT	-16.4		OG0000003
gTSS_+_507985_DEJ70_RS02510	DEJ70_RS02510	hypothetical protein	-1.47965	2.03336e-06	-0.483142	0.0465298	-1.76991	2.5467e-05	gTSS	DEJ70_02520	508045	508539	+	494	60		16.3983	TTTAGGAGCAGCTGTTGTACTTTAATCAGAAGGTACAGTAATGTAAGAAGGAGGTACTTT	TTTAGGAGCAGCTGTTGTACTTTAATCAGAAGGTACAGTAATGTAAGAAGGAGGTACTTTATGTCTTTAAAAAAGAAAGTTTCTGAGTTTATAGAGGAGCA	AAGCTTCTTACTTTAATAATTTATTAAAGTAAACCATATATAGATTGCTAT	TT	-18.2	WP_006013244.1	OG0000251
iTSS_+_284883_DEJ70_RS01420	DEJ70_RS01420	TolC family protein	-1.59186	2.23712e-07	-0.0439799	0.861171	-1.08498	0.000366327	iTSS	DEJ70_01430	284486	285721	+	1235			10.4611		TTTTACAAAAGGCAGAAATATTAAAACTGGGGGAACATAAAGAACGTGTTTCTTTAGAACATTTGTCAGCTATGAAAAAACGCTTTTCTCTTGGAGAAGTT	GCAATCTAAGCAAGAAGTTGCACTCAGCGCTGTGAAAGCATATGTTAATGT	TT	-19.3	WP_039950774.1	OG0000567	ko:K12340	ko01501,ko01503,ko02020,ko03070,ko04626,ko05133,map01501,map01503,map02020,map03070,map04626,map05133	-	M00325,M00326,M00339,M00571,M00575,M00646,M00647,M00696,M00697,M00709,M00720,M00821
pTSS_-_116985_DEJ70_RS00615	DEJ70_RS00615	molecular chaperone HtpG	-1.60389	1.70809e-06	-0.24769	0.408021	-0.267245	0.31373	pTSS	DEJ70_00615	115055	116959	-	1904	26		10.0553	ACAGCAAGCTAATAATGGAGCTCAAA	ACAGCAAGCTAATAATGGAGCTCAAAATGCACAACATACAAGAAACTGAAAGTTTAAAATTTGACGCTGAAGTAGGCAAAGTACTAAATATAGTAATTCAT	TTAGCATATATGACCTTGAAAGATCGCTGTGCAATACTTAAATTATTAGAA	AC	-10	WP_006014556.1	no_ortho	ko:K04079	ko04141,ko04151,ko04217,ko04612,ko04621,ko04626,ko04657,ko04659,ko04914,ko04915,ko05200,ko05215,ko05418,map04141,map04151,map04217,map04612,map04621,map04626,map04657,map04659,map04914,map04915,map05200,map05215,map05418	-	-
pTSS_-_796171_DEJ70_RS03790	DEJ70_RS03790	hypothetical protein	-1.63201	8.32099e-08	-0.0235407	0.913056	-2.73352	2.23552e-08	pTSS	DEJ70_03800	795503	796150	-	647	21		74.0673	TTTTTAGTATTGAGGTTTATT	TTTTTAGTATTGAGGTTTATTATGATTAACTTTCATAACTTAAAAGAGCTTATAGAGATTCTAAGTCATCCATACTATGTGCCTCACTCAGCAAAAGTAGA	TATAATGCAAAATTTTCTTGATTTTAATTTTTTATGTATTACACGATAAAT	TT	-11.7	WP_006013892.1	OG0000764	-	-	-	-
pTSS_-_1291147_DEJ70_RS06275	DEJ70_RS06275	hypothetical protein	-1.72269	1.35039e-08	-0.0813674	0.625775	-1.85698	3.91864e-07	pTSS	DEJ70_06295	1290752	1291126	-	374	21		22.3565	GTTAGTAATTGAGGAGTATGT	GTTAGTAATTGAGGAGTATGTATGTTTGATATTTTAAAAGACTCTAATGGCAGATTTAATAAAAAGAATATTTTACCTCTCGTAGGTGCCACTGTCGCTAT	CTCCAATTTAGTTATTGAACATTTTATAATTAGCTCCTAGTATCATGCACG	GT	-11.1	WP_006015339.1	OG0000637
pTSS_+_897880_DEJ70_RS04275	DEJ70_RS04275	molecular chaperone DnaJ	-1.75673	1.73385e-06	-0.428396	0.139002	-1.93444	3.74893e-06	pTSS	DEJ70_04285	897900	899018	+	1118	20		86.38	AAAATACTGAGCTATTATAT	AAAATACTGAGCTATTATATATGAACAAAAAAGACTATTATGATCTGCTAGAAGTGAGCAGAAATGCTAGTACTGACGAGATAAAAAAAGCATATAAAAAA	AATAGAGGTCATGCTTGAAATTCATATGTGTAATACCTATCTTTAAAGGTA	AA	-12.3	WP_006012700.1	OG0000738	ko:K03686	-	-	-
asTSS_+_1444099_DEJ70_RS06985	DEJ70_RS06985	hypothetical protein	-1.77775	0.000470778	-0.596728	0.300683	0.162931	0.708548	asTSS	DEJ70_07010	1443140	1444267	-	1127			51.4144		CAAATCCTTTCCCATAGTTGATTTTGTTTTCGCGAACTTCTCTACCAGGGAAAGGTGCTATTTCTTCAGGCTTTTTAGCCTTATTAATTTTGCTTACAAAG	TGGATTTTTATCTTCTTGATCACTTACAGGTTTTGTGCCATAAACATAGTC	CA	-23.1	WP_051008237.1	OG0000029	-	-	-	-
pTSS_-_271687_DEJ70_RS01345	DEJ70_RS01345	hypothetical protein	-1.82994	2.20441e-09	-0.360926	0.0126835	-2.80919	1.21572e-10	pTSS	DEJ70_01350	271400	271669	-	269	18		11398.9	TTTTAATATGAGGCAATT	TTTTAATATGAGGCAATTATGAACGAAATAGATTTTACTAATCCACCTTTAAATTTAGAACAAGAATGTGGCAATGGTTATGTCAAGTTTACAGATTATTC	AATCTTATTCTAAATTCTTGACTTAACATCTTATTTTAACTATAATTTAAT	TT	-7.7	WP_006014992.1	OG0000585
gTSS_+_588339_DEJ70_RS02830	DEJ70_RS02830	ATP-dependent chaperone ClpB	-1.848	1.09072e-06	0.0111008	0.975682	-0.885686	0.00355879	gTSS	DEJ70_02835	588361	590922	+	2561	22		28.1656	AAGTATGAGTTAAATTTGTATT	AAGTATGAGTTAAATTTGTATTATGGACTTGAATAAATTTACCGAAAAAGCAAAAAGCCTAATCCAGAGGGCTCAAATGAAAGCATTGGGAGCTGGGCATC	TGAATGACTTTAAGTTTAAAATTGAGAAAGTAGTTATTATATATATCAGCA	AA	-17	WP_006012009.1	OG0000070	ko:K03695	ko04213,map04213	-	-
asTSS_-_653562_DEJ70_RS03135	DEJ70_RS03135	Rne/Rng family ribonuclease	-1.93216	6.71967e-06	-0.00383082	0.99587	-0.86513	0.0298453	asTSS	DEJ70_03140	653485	655233	+	1748			11.1268		AACTAGTAGGGCAACCCTTACCTCGTTAGAACAGGTAGTACTTTCTATCAACAATAACCTTTTGCCATCACTCACCACTTATTTACCGTCTACTTTCCATT	AATTGTTTTTTTTCCTTGAATTCTTGTTCAAACTCTACAACCCTACCATTA	AA	-11.4	WP_006013404.1	OG0000283	ko:K08300	ko03018,map03018	-	M00394
pTSS_-_281928_DEJ70_RS01395	DEJ70_RS01395	Hsp20/alpha crystallin family protein	-2.8079	3.44006e-09	0.113103	0.623062	-1.01503	4.16091e-05	pTSS	DEJ70_01400	281450	281905	-	455	23		3012.19	GTATTAGTAAAAGGAGGTACAAC	GTATTAGTAAAAGGAGGTACAACATGAGTAATATAGTTCATTTAAATAAAAACAATAATCGTGATAATTTTAGTGTAAGAGGGCTACAAAGAGCCGTTGAT	ATTTTAGATTTAGGATTGAAATTAATAAGTGGAGTGATTATGTAATGCATG	GT	-9.57	WP_006014950.1	OG0000577	ko:K13993	ko04141,map04141	-	-
pTSS_+_938498_DEJ70_RS04495	DEJ70_RS04495	co-chaperone GroES	-2.8199	2.06531e-07	0.176476	0.617907	-1.49101	7.91543e-05	pTSS	DEJ70_04505	938526	938816	+	290	28		685.75	AGGTTAATCTATTAATGAGGAAACATAA	AGGTTAATCTATTAATGAGGAAACATAAATGTCAAGTGTAAATTTGAATGTATTAGATGATAACGTGCTAATAAAGCCTATTACTGAAGAAAAACAAGGTG	ACTAACTCCAACCCTTGAAATGTAACCTTTAGATGACTACATAGAATTGTA	AG	-11.3	WP_006012576.1	OG0000181	ko:K04078	-	-	-
iTSS_+_531166_DEJ70_RS02610	DEJ70_RS02610	AI-2E family transporter	-3.8766	6.26356e-10	-0.565284	0.00604901	-0.458454	0.0561785	iTSS	DEJ70_02620	531166	532239	+	1073			10.2141		ATGCAAAAACGTCATATAACTATTTGTTGTGTACTACTTTTTATAATAGGGGCATTATTTTTGATGCGTCCTATGATTGCTCCGTGTCTAATATCCGTTTT	GTATTTACAAAAAACTGTATATTTTTTGGTAAATCGACTATGTTAGACATA	AT	-20.1	WP_006013026.1	OG0000245	ko:K03548	-	-	-
asTSS_-_940638_DEJ70_RS04500	DEJ70_RS04500	folate-binding protein YgfZ	-3.99399	8.5101e-09	-0.331495	0.285742	-0.165577	0.566019	asTSS	DEJ70_04510	938896	940554	+	1658		extended	11.017		ACAAATTTATTTCCTTTGTAAATGTAAGACTTTTTAGAACTAGAAAGATACCTTGGAGCAAGTTGCTCCAAGGCTCTTGTTTACTTAGAATCCACCCATTC	ATTAAAGAGACGTAACAAATATAAATAGTAGTGGCTTTGCATAGAAAGCCA	AC	-25.2	WP_006012568.1	OG0000183	ko:K04077	ko03018,ko04212,ko04940,ko05134,ko05152,map03018,map04212,map04940,map05134,map05152	-	-
iTSS_-_1141068_DEJ70_RS05530	DEJ70_RS05530	dioxygenase	-4.02152	1.99638e-10	-0.209908	0.291696	-0.455913	0.0472417	iTSS	DEJ70_05550	1140429	1141070	-	641			11.3481		GAATGTAAAAAATATCTTATTAGCGTTTTTAGTACAATTTATATTCGATTTGTCATTATTTGCAGCTGATCCTATTTTGCTTAATTGTATTGAAACTCCAG	ATAAAAGAAAAAGGTTGCTATAATTCTGATAAAAGCACTATAAACAAAATG	GA	-10.1	WP_039950913.1	OG0000055	ko:K00449	ko00362,ko00624,ko01100,ko01120,ko01220,map00362,map00624,map01100,map01120,map01220	R01631,R03549	-
iTSS_-_1161513_DEJ70_RS05620	DEJ70_RS05620	DEAD/DEAH box helicase	-4.0387	6.73339e-10	-0.344077	0.110505	-0.210804	0.341758	iTSS	DEJ70_05640	1161337	1162563	-	1226			11.3802		AGACTGCCTGCACTAGCAGATAAAGAAGGAGAGCTAAATTTTGATTGTAGTATGCAATCTCAAAAACGTAACAGCAAAAAGATCTTTAAAAGGCCAAGTAC	CGGGAGCTGAAGGATTTGCATTATCTTTTGTTACACCTCAAGATAAGAGAA	AG	-12.2	WP_006015727.1	OG0000702	-	-	-	-
oTSS_+_185090_DEJ70_RS00985	DEJ70_RS00985	alpha/beta hydrolase	-4.16378	4.40172e-10	-0.141873	0.481635	0.403799	0.0370044	oTSS	DEJ70_00990	185421	185999	+	578			12.6467		GTATTTTATAGTGAGAATAATGCCTAACGAAATACATCTTATATTCTTTCATGGACTAGGGGATAATTATAAAAATGCAACTACATTCTGTAAAGATATGC	TTAATATATAAAAAGCTTAGCAAAATTATAAGAATAGTATATAATTGAAAG	GT	-10.6	WP_039950817.1	no_ortho	ko:K06889	-	-	-
iTSS_-_778386_DEJ70_RS03715	DEJ70_RS03715	AsmA-like C-terminal domain-containing protein	-4.18073	2.71741e-07	0.0326497	0.949299	-1.63248	0.00487095	iTSS	DEJ70_03725	776549	779485	-	2936			12.661		GTTTAATAAATGATGATCTGTCAGGTATTGTAATTGTTGCTGATATAGAAAATGGCAGCGTTCAATTTGATGAGGATTTTGAACGAGTAGAGAACTTGAAC	TGATGGGAATATTATAAATACAATCATAAGTTTTAACGGTAAAATCGATAG	GT	-15.9	WP_039950557.1	OG0000761	-	-	-	-
oTSS_+_558793_DEJ70_RS02755	DEJ70_RS02755	ankyrin repeat domain-containing protein	-4.19581	1.40296e-11	-0.0915868	0.610174	-1.39149	1.38797e-06	oTSS	DEJ70_02765	563753	569683	+	5930			12.8389		ATCACTACTATAAGAGCATGATGAATTATACTTTAAAGGAGTACGGAAACTGCTGAAGCTTATACAGTAACCTGCGGAGCCACTTCAGCAGAATAAACAAA	ATTTGAGCTAATTTTACTATAAATCAACATGGTTAAGACCTATACTTGATA	AT	-19.6	WP_006012791.1	no_ortho	ko:K06921,ko:K15354	ko05132,map05132	-	-
iTSS_+_210063_DEJ70_RS01125	DEJ70_RS01125	excinuclease ABC subunit UvrB	-4.21272	6.45604e-07	-3.34641	2.23648e-05	-2.40039	0.00197369	iTSS	DEJ70_01130	209678	211612	+	1934			13.0846		TGGAGCGTAGGGACACGATTGTAGTTGCAAGTGTTTCTTGTATATATGGTCTTGGTTCGCCTGAGAGCTATCTCAGCATGACCTTGACTTTAAGTGCTGGA	AATAAATGAAAGAATTGATATGCTACGCTATTCTGCTATATGCTCTCTTTT	TG	-30.6	WP_006015133.1	OG0000017	ko:K03702	ko03420,map03420	-	-
iTSS_-_88562_DEJ70_RS00470	DEJ70_RS00470	hypothetical protein	-4.26549	2.53108e-11	-0.109407	0.482351	-1.46118	1.67832e-06	iTSS	DEJ70_00470	88418	88939	-	521			13.3838		TTTTACACAAGCGTTACCTGATCGATATAAATGTAGTAACCCAATAGAAGCCTATAGAGAATATTACCTAAAAGAAAAGATGAGATTTGCTAAGTGGGAAA	TGCGATAATAACAAGGATTTGCTAATATTTCGATCAGCTGATATACAAGCT	TT	-13.6	WP_006013204.1	OG0000774	-	-	-	-
gTSS_-_279168_DEJ70_RS01385	DEJ70_RS01385	hypothetical protein	-4.34849	2.06188e-07	0.378052	0.427967	-1.54421	0.00532255	gTSS	DEJ70_01390	278445	279095	-	650	73		14.0904	ATTAATTTACATTTATTTTTAATAAACTCGATTGTATAATTTAGTATCAGTTAAATACAGTGGAGATATATAT	ATTAATTTACATTTATTTTTAATAAACTCGATTGTATAATTTAGTATCAGTTAAATACAGTGGAGATATATATATGGACGATTTATTTGAAATTGCAAGAA	TAACTAAAATTTGCACTTGCAACAACGTAGAACTATTGTAGGCTTGAAGGA	AT	-10.6	WP_006014954.1	OG0000577	-	-	-	-
iTSS_-_58967_DEJ70_RS00305	DEJ70_RS00305	aldehyde dehydrogenase family protein	-4.36619	4.52201e-10	-0.264348	0.256448	-1.56189	2.55203e-05	iTSS	DEJ70_00305	58049	59578	-	1529			14.2646		GTTCTTCAATAGTGGTCAAGATTGTGCAGGTCCTGATGCAGTTTTTGTTCATAAAGAAATAAGAAATAAATTCATAGAAAAGCTAAAGGAAAAAGTTTCTA	ACTGAAGATGCTGATGTTGACAAAGCTATAAAAGGCCTTGTACACTCAAGG	GT	-13.6	WP_006014391.1	OG0000356
pTSS_+_1248399_DEJ70_RS06070	DEJ70_RS06070	phosphoribosylglycinamide formyltransferase	-4.46498	7.215e-09	-0.184991	0.528031	0.450063	0.0950431	pTSS	DEJ70_06090	1248446	1249012	+	566	47		15.3304	TCCTTTTGAGCTATTTTATTAATATCCATTCTTGCGGCTGCACTAAA	TCCTTTTGAGCTATTTTATTAATATCCATTCTTGCGGCTGCACTAAAATGAAAAAGATAAAACTCGGAATACTAATTTCAGGTAGAGGATCAAACATGCAG	CAGCACTGTAAAATATTGCTACACAATAGTATTTATTCTAAAATAAACTTT	TC	-10.1	WP_006015454.1	OG0000655	ko:K11175	ko00230,ko00670,ko01100,ko01110,ko01130,map00230,map00670,map01100,map01110,map01130	R04325,R04326	M00048
gTSS_+_1412848_DEJ70_RS06815	DEJ70_RS06815	phosphoribosylformylglycinamidine cyclo-ligase	-4.50843	4.40739e-11	-0.193277	0.290555	-1.70414	1.13334e-06	gTSS	DEJ70_06840	1412952	1413989	+	1037	104		15.8547	ATATTGGTAGGCATGTAGTAGTCAATTTAAGAGAAAGTTTCGTTGCGCTTTTTGTGTCAAAGCATTAATGTAGTATTAATAATTATAAGATTTATGAAGGCGTT	ATATTGGTAGGCATGTAGTAGTCAATTTAAGAGAAAGTTTCGTTGCGCTTTTTGTGTCAAAGCATTAATGTAGTATTAATAATTATAAGATTTATGAAGGC	ATTATGTTTTTATTCATTGGATAAAAGTATAAATGATTTAAGTTAACCCTA	AT	-11.9	WP_006014063.1	OG0000252	ko:K01933	ko00230,ko01100,ko01110,ko01130,map00230,map01100,map01110,map01130	R04208	M00048
iTSS_-_152280_DEJ70_RS00785	DEJ70_RS00785	MFS transporter	-4.54508	3.35069e-09	-3.67833	1.23726e-07	0.30266	0.23023	iTSS	DEJ70_00785	151723	152919	-	1196			16.3858		GATATCTGGATAACTTCAGTAGTAGGTGCTATTACTTTTGGAACATTTTTAGCGCTTAATATGCTGTGGGCACCAAGGTTACTAAGCAACTTAGAACTAAA	GCTCTATAAAAACAGTAATATGTTCTATACTAACGGTGCTAAAATTAAGAG	GA	-23.7	WP_006014663.1	OG0000518	-	-	-	-
pTSS_+_563471_DEJ70_RS02755	DEJ70_RS02755	ankyrin repeat domain-containing protein	-4.55004	1.12637e-08	-0.226382	0.481635	-1.74576	0.00032908	pTSS	DEJ70_02765	563753	569683	+	5930	282		16.3978	TTTAACATAATAAATACATGGAGTATTGAGTCAGATGCATTGTATTATGTACATCATTCAGAAAGCAATCCTGGCTTTTTTAACAATATATCTAGTTTAGTAAGAAATCAAAAGAAAAGTACACTGTTACTCAGCAATCAAAGTTACTTGGAATTAACTTAAGGTTTCTACAGCAAATTGTTTTGGTACAGCTGTATAAGAATCAAATGTTGAAACCAATCTTTAGAAAAGAGGTTTACGACAAAATCATCAAAATATGAATATTAAAATATAGGGGGCTTT	TTTAACATAATAAATACATGGAGTATTGAGTCAGATGCATTGTATTATGTACATCATTCAGAAAGCAATCCTGGCTTTTTTAACAATATATCTAGTTTAGT	AACATGAAAAAAAGTTCTTGTTCTGCTGGATTTCTTTAGCTATAGTCGAGT	TT	-13.4	WP_006012791.1	OG0000833	ko:K06921,ko:K15354	ko05132,map05132	-	-
gTSS_+_672693_DEJ70_RS03230	DEJ70_RS03230	ribonuclease D	-4.5839	3.49019e-10	-0.0870417	0.686945	-0.13702	0.502986	gTSS	DEJ70_03235	672765	673949	+	1184	72		16.7544	TGTGCTTTGAATTTCAACCAATTGTAGAGATTGAATATAAGTGGTAAAATATAGCCACTGAATAAAAAATAT	TGTGCTTTGAATTTCAACCAATTGTAGAGATTGAATATAAGTGGTAAAATATAGCCACTGAATAAAAAATATATGCTAATTAGTACGACATCGGAGCTGGA	TTGTGTCTGGCAAAACTGTATACTTACGGAAGAGTTAGTTATCATATAGTT	TG	-18.9	WP_096560695.1	OG0000819	ko:K03684	-	-	-
iTSS_-_1173905_DEJ70_RS05685	DEJ70_RS05685	16S ribosomal RNA	-4.65183	2.39778e-11	-3.78498	5.39915e-10	0.771349	3.75877e-05	iTSS	DEJ70_05705	1172933	1174437	-	1504			17.6199		AAAGGGCGCGTAGGCTGGTTAATAAGTTAAAAGTGAAATCCCGAGGCTTAACCTTGGAATTGCTTTTAAAACTATTAATCTAGAGATTGAAAGAGGATAGA	CAGCCGCGGTAATACGGAGAGGGCTAGCGTTATTCGGAATTATTGGGCGTA	AA	-21.8	no_protein	no_ortho
asTSSps_-_884285_DEJ70_RS04225	DEJ70_RS04225	hypothetical protein	-4.74311	1.67824e-10	-0.00180319	0.99707	0.256129	0.156852	asTSS	DEJ70_04225	pseudo	pseudo	-	638			18.5733		AGGATATACTTAGCTTTGATAGTTGATTTTGTCTTCAAATGTGCTTTATAATCTTCTTTTTGCTGAATATTTAGTTGATCAAATAGGGTTTTAAATAAAGT	CAGTACTTAAGTTGCTTGAACTCTCTTTATTGTTTAAATAAAATTTTCCTA	AG	-14.4		OG0000206
pTSS_+_624169_DEJ70_RS02985	DEJ70_RS02985	membrane protein insertase YidC	-4.75644	6.73339e-10	0.16805	0.481635	1.1319	3.46722e-05	pTSS	DEJ70_02990	624191	625900	+	1709	22		18.7656	GAGGTATGTTCGATTTAATTTC	GAGGTATGTTCGATTTAATTTCATGTCAGAAGCAAAAAATTTAATTTTAGCAACAATTCTTTCTATATTGATTATAGTATTATGGCATATTATTTATGATA	AAATAAGTAAATTTTATTGTTTTAGTACAATATTTAATATATACTTTAAGG	GA	-8.5	WP_006014799.1	OG0000545	ko:K03217	ko02024,ko03060,ko03070,map02024,map03060,map03070	-	M00335
iTSS_-_1006098_DEJ70_RS04840	DEJ70_RS04840	pyruvate%2C phosphate dikinase	-4.91482	4.61367e-10	-4.0481	1.36514e-08	-2.01402	6.11474e-06	iTSS	DEJ70_04850	1004942	1007614	-	2672			20.9166		ATAAAGGTGAACCAATCACCATCGACGGAGGAACAGGAGAGGTTATGCTTGGTATTCTTCCGACAGTTTTGCCTGAATTATCGCAAGAGTTCAAAACGATA	TTATGTTGATAAAGATGGAAAATACCTTTCTATAGGGGATATAAAAATAAA	AT	-22.5	WP_039950222.1	OG0000734	ko:K01006	ko00620,ko00710,ko00720,ko01100,ko01120,ko01200,map00620,map00710,map00720,map01100,map01120,map01200	R00206	M00169,M00171,M00172,M00173
iTSS_-_118149_DEJ70_RS00620	DEJ70_RS00620	NTPase	-4.93083	1.30304e-06	0.289605	0.58568	-0.893226	0.113865	iTSS	DEJ70_00620	117110	118321	-	1211			21.4912		GATATGATAAGTGGGGTAAGACGTTTTTTTTGAAAGAGTGGGCAAAGGATCTAGAGCAGCAAAATGAAATTGCAGCTTATTACAGCGCATGGGATATTAGT	TTCTATAATTAAGACAATTGATAAGTCTTTTTCTATTGTATCCTTAGAAGG	GA	-13.3	WP_006014559.1	OG0000514	-	-	-	-
iTSS_-_492968_DEJ70_RS02430	DEJ70_RS02430	5-formyltetrahydrofolate cyclo-ligase	-5.00492	1.4847e-10	-0.123149	0.542339	-0.172159	0.367215	iTSS	DEJ70_02440	492934	493485	-	551			22.2824		GTGAATTGCTCAAGAAGGCGGATAGAAAGGAGTAGCATAGTCTCCCTCTTTCTGATAGTAATTGCTTATCTGTTCAGATGCATGCAAATATTGAAACCTGT	CGATCAAAAATTGGATATTATAATTACTGAGATGTGTGTTAGATTTGAAAG	GT	-17.6	WP_006013283.1	OG0000261	ko:K01934	ko00670,ko01100,map00670,map01100	R02301	-
iTSS_+_1316747_DEJ70_RS06405	DEJ70_RS06405	porin	-5.00656	6.38709e-11	-0.170442	0.454361	-0.704187	0.00118594	iTSS	DEJ70_06430	1316706	1317866	+	1160			22.4561		AGGGAGTGTCAATGCTAGGGTAATTCTGGATAAGGAGATGTTTTATGCAGAACTAGATGGAAAAATAGATTTAAGATTTGGCTACGCTTTCAACAGAGATT	AGCTTAACTATGAGGTTACTGATCAAACTATTTTCATTATTATTCGTGGTA	AG	-17.4	WP_039950829.1	OG0000030	-	-	-	-
gTSS_+_2895_DEJ70_RS00015	DEJ70_RS00015	multidrug efflux SMR transporter	-5.16696	1.67049e-06	-4.3001	2.96033e-05	-0.794089	0.170212	gTSS	DEJ70_00015	2913	3230	+	317	18		25.135	GTAAGATAGAGTTGATTT	GTAAGATAGAGTTGATTTATGGCTTGGGTGTATTTGCTATTAGCTGGTTTGGTTGAAATAATATGGACCACAGCACTGAAATATAGCAATGGCTTTACTCG	CATGCGAAATGCTAAGGTAACTTTTTAATATTCCTATGTATAATATTTCAG	GT	-19.2	WP_006014211.1	OG0000627	ko:K11741	-	-	-
iTSS_+_241200_DEJ70_RS01260	DEJ70_RS01260	VirB4 family type IV secretion/conjugal transfer ATPase	-5.30008	6.06407e-11	-0.241732	0.255462	0.546448	0.00301851	iTSS	DEJ70_01265	238856	241261	+	2405			27.8583		AAGTCGGAGATGATCCAAAGATGTGGTTGCCTGTGTTTTATCAAAAGGTGAAAAATGTTTAAAACTAAACTGTCATTACTGTTAGTTGCGATATTTTTGTT	GTTATCTGGACGTGCAGAAAGTGTCCTATTGTTACATGATATACTGAAAGA	AA	-14.9	WP_006015049.1	OG0000594	ko:K03199	ko03070,map03070	-	M00333
asTSS_-_767433_DEJ70_RS03660	DEJ70_RS03660	redox-regulated ATPase YchF	-5.45394	1.38811e-11	-4.58706	2.55618e-10	-2.06848	1.69812e-07	asTSS	DEJ70_03670	766375	767469	+	1094			30.8524		TTGCACTATATAGTCTCTGCCTTCGAAGCGAATTTTCCCTGCATCTTTGCAAGCTAATTCGCTTCCATATTTTATATAGTCTTCAAAGCTTATGGTTTCTG	TAGTTAGATGTATACTACACATTAAACCTAAAGTGCATTATATCACCATCT	TT	-22.4	WP_006013808.1	OG0000357	ko:K06942	-	-	-
iTSS_-_437368_DEJ70_RS02145	DEJ70_RS02145	DUF2671 domain-containing protein	-5.45539	9.71192e-12	-4.58844	1.75289e-10	0.619069	0.000270756	iTSS	DEJ70_02155	437149	437427	-	278			30.7921		AGGAGTGAAATTACTGAACAATCCAGCTTATCGCGAGAAGTACAAAGAACGCTTTAACGAAGCTCAGAAAAAAGTTATGGATATGGTCCAATTTTATGATG	AACATTGCTAACGAAGTTGAAACGTTAAGCAAGAAGTCTAATAATAATGAA	AG	-14.3	WP_006013499.1	OG0000012
gTSS_-_319282_DEJ70_RS01575	DEJ70_RS01575	cytochrome b	-5.68669	1.24823e-09	-0.110346	0.714717	-2.88245	1.93833e-06	gTSS	DEJ70_01585	318706	319227	-	521	55		35.9102	GATTGAGAAATAGTTTTTCTACTATATAAATTCTACTTTAGAGTAATCAAAATTA	GATTGAGAAATAGTTTTTCTACTATATAAATTCTACTTTAGAGTAATCAAAATTAATGAAAGACAATAAATATAACTTAAGTTTAAGAATCATTCATTGGT	TTATTGCACTTATGTTGATTAAGGCAGCGAAATTATGTATAGATAATTTTG	GA	-10.9	WP_006014846.1	OG0000555	ko:K12262	-	-	-
iTSS_-_63578_DEJ70_RS00340	DEJ70_RS00340	NADH-quinone oxidoreductase subunit A	-5.83393	5.44147e-12	-4.96697	7.76367e-11	-0.358478	0.0166484	iTSS	DEJ70_00340	63551	63904	-	353			40.2643		GTGTAAAGGTGCGTTGGAATGGAAGTAAATTTATCTAATGGCGACTGGAATCGTTACAAAAAAGAAGGTTTTCTTATCACTAAATTTGGCGATTTAATAGA	TCTATGATGATATTCCTTGCAATACTTACTATAGGCTTTATTTATGAGTGG	GT	-13.6	WP_006014410.1	OG0000461	ko:K00330	ko00190,ko01100,map00190,map01100	R11945	M00144
iTSS_+_476324_DEJ70_RS02340	DEJ70_RS02340	hypothetical protein	-5.84672	5.15842e-12	-4.97979	7.64374e-11	-1.52437	3.97703e-07	iTSS	DEJ70_02350	476146	476826	+	680			40.3361		TTTTTACCCTATCTATGGGATATTATACGTTTCTTTTTGGTTGTGACAAAAAGTCTGTAGTAGAGAATGTTCTTGGTATGGTTGAATCCGCTGAATCAGTT	TGGATCGCAAAATGTACTTGCTCCTTTCTTGCTTCCAGCTATATTCTTTCT	TT	-18.8	WP_006013335.1	OG0000268
asTSS_+_445440_DEJ70_RS02200	DEJ70_RS02200	tRNA pseudouridine(38-40) synthase TruA	-5.88086	1.46593e-10	-0.028727	0.912524	-0.492277	0.0238357	asTSS	DEJ70_02210	445221	445958	-	737			40.9365		ATCATCGATTGTTCTGACCGGATTTGTAGCTTGACAATCTTTTGAGCGGAAGCTTGAAAGATTATGTTTTCCAAGCAGGTGTCTAGCAGCTTCACGCATGA	ATCGCAGATATTTTGATGTATATGTGACTTCCATTTTGTACTATATCAATA	AT	-25.9	WP_006013481.1	OG0000239	ko:K06173	-	-	-
iTSS_+_1393282_DEJ70_RS06695	DEJ70_RS06695	hypothetical protein	-5.90951	1.76256e-10	0.34224	0.165538	-3.10531	1.86302e-07	iTSS	DEJ70_06720	1392373	1393560	+	1187			42.0447		ATTATATTGTACCATCATGTAGAAAAATATGATCAAGTACAAGTCAGAGTAGAAAACAAGGAAATGTGGGCTGAATTACAAAAAATAGGAGAAGAAGTAGG	ATGGAAGCTCCATTATATTGGAATTTCCTACAAGTGTTGGTAAGCTAAATA	AT	-11.9	WP_006014019.1	OG0000234	-	-	-	-
oTSS_+_1049602_DEJ70_RS05140	DEJ70_RS05140	hypothetical protein	-5.98775	9.66506e-12	-0.323574	0.0657757	0.321079	0.0329191	oTSS	DEJ70_05155	1050915	1053536	+	2621			44.7934		ATGAAGGTGTTCTAGAGTTTAGAATCTATCTTCCTCTGCAGGCTTTTCAATTCAATTAATCTATAATCTTCAGTTAAAATATATTTTAGCTATACTTCGGT	TTACGATAAGAATTACTTGACAAATTCTGATAGTCTTTTTACTATTCGTAA	AT	-13.8	WP_129827293.1	no_ortho	-	-	-	-
pTSS_-_497399_DEJ70_RS02455	DEJ70_RS02455	hypothetical protein	-6.09223	2.24272e-12	-0.0998388	0.491626	0.183719	0.144059	pTSS	DEJ70_02465	496147	497376	-	1229	23		47.729	GTAGAATATTATAGGTTTTAGCA	GTAGAATATTATAGGTTTTAGCAATGGTTAAGGAAGTTGAAGAACTAATAAAAATTGTTGGTAAGGGTAATTTATTAGAGGCCTTGTTTATTTTTTTAGGC	CGTACAATAATATTTATTGCTATTTTGCCATGTATCCCTTATACTATAAAG	GT	-12.7	WP_006013273.1	OG0000257
iTSS_-_785370_DEJ70_RS03740	DEJ70_RS03740	HlyD family type I secretion periplasmic adaptor subunit	-6.10622	1.55111e-11	0.014321	0.952034	-0.537096	0.0039183	iTSS	DEJ70_03750	783867	785378	-	1511			48.0576		GTTAAAAAAGCTTAGTGCTGGACTTTCTTTGACAGGCCTGATTGGTAGTGATGATATAGATATGCAAAGGGCAGAAAATAGAAAGAAGAAATATCAATTTT	TGTGTGTTATCCTGATTAACAAGAATTCGCAGTAGTATTATAATGAGTAAG	GT	-14	WP_006013859.1	OG0000762	ko:K02022,ko:K12542	-	-	M00330
iTSS_+_419814_DEJ70_RS02055	DEJ70_RS02055	50S ribosomal protein L20	-6.11845	2.24272e-12	-0.259807	0.0883123	-0.451012	0.00259194	iTSS	DEJ70_02065	419663	420028	+	365			48.8844		GAAATCGCAAGCGTGATTTTCGTGGTTTGTGGATAATACGTATTAATGCAGCGGCAAGAGAACATGGACTTACTTACGGTAGGTTTATGCATGGTCTTAAA	TGCATTACAAAGGGTTGAAAAAGCACTACAGTATGCTTATAGAGACAGAAG	GA	-23.5	WP_006013542.1	OG0000313	ko:K02887	ko03010,map03010	-	M00178
asTSS_+_62300_DEJ70_RS00325	DEJ70_RS00325	malate dehydrogenase	-6.31507	2.24272e-12	-0.25492	0.10315	-1.43041	3.03713e-07	asTSS	DEJ70_00325	61532	62476	-	944			55.8871		ATTAGATCGATCAATAGGAGATGATTCTGTAATGTCAAGCGCTTTACCTTGTGGTATTCCATCGCTGACATCAAGCAAAATAACATCTCCTAGCTCTCTTA	GCGTCAGAGTTTTTTATATCTTCATACCTATTTGTACCAGTAATATTGACA	AT	-28.6	WP_006014403.1	OG0000464	ko:K00024	ko00020,ko00270,ko00620,ko00630,ko00680,ko00710,ko00720,ko01100,ko01110,ko01120,ko01130,ko01200,map00020,map00270,map00620,map00630,map00680,map00710,map00720,map01100,map01110,map01120,map01130,map01200	R00342,R07136	M00009,M00011,M00012,M00168,M00173,M00346,M00374,M00620,M00740
oTSS_+_934883_DEJ70_RS04495	DEJ70_RS04495	co-chaperone GroES	-6.33585	6.12835e-10	0.656587	0.0233315	-3.53167	3.30455e-07	oTSS	DEJ70_04505	938526	938816	+	290			56.9395		ATAGAGATATTTTAAGAGCTCAAAATCTATCTTTAGTCTGCAGACTTTTTAATCAAACTTATTAAAAAATGTATTCTTCAGTGTATATCTGTCATATGTGC	TAACGTATAAAAATTACTTCCGCATATTTTCAATCTCATTATAATTACAAA	AT	-8.9	WP_006012576.1	OG0000184	ko:K04078	-	-	-
pTSS_+_1409259_DEJ70_RS06790	DEJ70_RS06790	phospho-N-acetylmuramoyl-pentapeptide-transferase	-6.61867	1.40589e-12	-0.238402	0.117692	-3.81447	3.67972e-10	pTSS	DEJ70_06815	1409278	1410258	+	980	19		68.4038	GTTAATTTTGAATAGGCAG	GTTAATTTTGAATAGGCAGGTGATCTCAGCTACAAAGACGTTTTTTATCTCATTTATTTTTGGGTTTATTCTCTTTCCCTATTTTATAAAACTTCTAAAAA	GATAAAAAGGTATAAATTGAGATTAGGTAAAGCTTTTGATATAATATCTAG	GT	-10.7	WP_006014054.1	no_ortho	ko:K01000	ko00550,ko01100,ko01502,map00550,map01100,map01502	R05629,R05630	-
iTSS_+_38771_DEJ70_RS00200	DEJ70_RS00200	single-stranded DNA-binding protein	-6.74179	2.24272e-12	-5.87473	3.09468e-11	-1.33042	6.78259e-07	iTSS	DEJ70_00200	38528	39010	+	482			74.7021		GAAGGCTCTCTGAGAACTAGAAAATGGACTGACCAAAATGGTAGTGAAAGGTATACGACAGAGGTAGTGCTATATAACTTTAATAGTGCCCTTACCCTTTT	TAGTAAAAATTGTTAAAGACTTTGCACGGAAAGGTAGTAAAGTGTACGTTG	GA	-15.1	WP_006014313.1	OG0000447	ko:K03111	ko03030,ko03430,ko03440,map03030,map03430,map03440	-	-
pTSS_-_1179560_DEJ70_RS05705	DEJ70_RS05705	RNA polymerase sigma factor RpoD	-6.89467	5.15842e-12	-0.0291802	0.937242	-0.548167	0.00189294	pTSS	DEJ70_05725	1177671	1179554	-	1883	6		83.2564	GTAATG	GTAATGATGTCAGCTATTAATGATACGGAAGATAGGAAAAAAATCATCAAAGATCTTGTAGCTAAAAGTATGAGAAAGGGTGGTGTTATCACTTTTGATGA	TAATTGTAAGTTTATTTGATAATTAAGAAATAAAATTATAAACTGTAAAGG	GT	-16	WP_006015689.1	OG0000692	ko:K03086	-	-	-
iTSS_-_878531_DEJ70_RS04190	DEJ70_RS04190	hypothetical protein	-6.93462	7.66632e-11	0.204858	0.481635	0.0866458	0.679429	iTSS	DEJ70_04200	878338	878652	-	314			86.7125		CAGAAGACTTAACTTTAAATAAGTGGCTGTATAATAAAAACTGGATTCCAGTGTCAAGCACTGGAATGACACCATCTGCTACTCAAATTATCTGTTTATCT	GATAGCTTCCATTAAGAATGGTGTCATCCCAGTGCCCAGACACTGGGATCC	CA	-19.4	WP_039950298.1	no_ortho	ko:K01928,ko:K01932	ko00300,ko00550,map00300,map00550	R02788	-
oTSS_+_783519_DEJ70_RS03750	DEJ70_RS03750	pyruvate dehydrogenase (acetyl-transferring) E1 component subunit alpha	-7.00969	2.24272e-12	-0.387592	0.0224332	0.182889	0.189033	oTSS	DEJ70_03760	786027	787007	+	980			89.6749		ATATTTTAACTTAAGTATTTACTTTAAGGAAATTCTATAATAAGTTTAATAGTGTCTGTTGTTGCTAATAACCCTCTAGCCTCACACCTAAAAGCAGTAAC	ACTTGAGGAAAAAGCATTTACATGAATCTATTTTAAGTTAAAATATTATAA	AT	-8.8	WP_006013863.1	OG0000367	ko:K00161	ko00010,ko00020,ko00620,ko01100,ko01110,ko01120,ko01130,ko01200,ko04066,ko04922,ko05230,map00010,map00020,map00620,map01100,map01110,map01120,map01130,map01200,map04066,map04922,map05230	R00014,R00209,R01699,R03270	M00307
asTSS_+_312339_DEJ70_RS01550	DEJ70_RS01550	hypothetical protein	-7.26256	1.40589e-12	-6.39546	8.79397e-12	-4.45836	1.2639e-10	asTSS	DEJ70_01560	310425	313253	-	2828			106.848		GCAGAGCTGACCTTTTTTTCTATAAGTTTTAAAGTGATGGTGGGTATCTTTATCTGGAATAGAGTATGTAGCACTTTGAATGTTTTTATTACTTGAAATAA	AATTGTAATTTTCTTTTGGACTCTTCTCTCTCAGTACCATAATATTCAGTG	GC	-12.2	WP_039950755.1
pTSS_+_319473_DEJ70_RS01580	DEJ70_RS01580	NADH-quinone oxidoreductase subunit D	-8.03267	3.40877e-11	0.305231	0.282803	0.618686	0.00538372	pTSS	DEJ70_01590	319493	320665	+	1172	20		182.793	ATACCTTAAACTACCAAAGC	ATACCTTAAACTACCAAAGCATGCCTGATCTAAAGACAATGATGCTAAATTTTGGCCCTCAGCATCCAGCTGCACATGGGGTGCTACGTCTTGTTTTAGAG	TGTACAAGAAGCCTATTGACTTTAAGCACATTTTACCCTATACAATTTCAA	AT	-20.3	WP_006014843.1	no_ortho	ko:K00333	ko00190,ko01100,map00190,map01100	R11945	M00144
pTSS_-_141394_DEJ70_RS00720	DEJ70_RS00720	hypothetical protein	-8.08553	1.10988e-12	-0.132115	0.481635	-1.75496	5.31571e-08	pTSS	DEJ70_00720	140611	141372	-	761	22		189.319	ATAAAACATCAAGGGGTAGTTT	ATAAAACATCAAGGGGTAGTTTATGGTTTACCGTCGTAAGAAACTAGTGAATAATCTTAAATCATCAATTTTCTGCGGAACAAAAGGTTTTTTAACCTTTA	TTATTGTGAATTTTTGTTCCATCAAAGAGATTTTTTATTTATAGTCAAGAA	AT	-16.3	WP_006014621.1	OG0000508
iTSS_-_1043556_DEJ70_RS05085	DEJ70_RS05085	50S ribosomal protein L2	-8.92151	5.2096e-13	0.356861	0.0264876	0.341924	0.0120567	iTSS	DEJ70_05100	1043320	1044135	-	815			342.64		GTAGTATCTAACCCTGACCATAAGAATAGAAAGTTGGGTAAAGCTGGGAGAAGTAGGTGGCTTGGGATTAGACCTATTGTACGTGGAGTTGCAATGAATCC	GGTCTGGTCAAATTAGGTTGATTTTATCTTCTTGCAAGGCTACTATTGGTG	GT	-19.1	WP_006012221.1	OG0000113	ko:K02886	ko03010,map03010	-	M00178,M00179
pTSS_-_836004_DEJ70_RS03985	DEJ70_RS03985	hypothetical protein	-9.43816	2.24272e-12	0.219021	0.393313	-0.848967	0.000153487	pTSS	DEJ70_03995	835090	835980	-	890	24		489.708	ATAGAGCTAATGTGTGGAGGTAAT	ATAGAGCTAATGTGTGGAGGTAATATGGTGGTAGATAATCCAAAAGCAATTAATAATCAGGATTATTTTGATAAAAGTAATCGTTTTTATTTGCGCTTAAA	TCGTTATTGTTTAGTGTTGACCTAGAAGGTCAACACTGATATATACCTCTA	AT	-18.5	WP_006012843.1	OG0000742	ko:K13582	ko04112,map04112	-	-
pTSSps_+_450242_DEJ70_RS02225	DEJ70_RS02225	ETC complex I subunit	-9.70176	1.25705e-13	-0.0111223	0.951028	-6.89763	5.08395e-13	pTSS	DEJ70_02245	pseudo	pseudo	+	872			584.4		ATTACGTAGTAAGGACTATGAGTATTGACGATCAAGTAGTTTCTAAGATTTATAAGCCAACAAAAACTGCAACACAATCTGGTTTAGGTAATACAAAATTC	TCTTTCACACTAATTCTTTGTGGAAAAATTTATTTAGATATATACTTAAGA	AT	-11.2		no_ortho
oTSS_-_1115509_DEJ70_RS05400	DEJ70_RS05400	ankyrin repeat domain-containing protein	-10.2308	0.000180001	-9.36357	0.000801623	-2.37804	0.0876308	oTSS	DEJ70_05415	1110006	1110872	-	866			843.415		CTACGGTGGAACTATATGCAAAATAGATCCCAGTGTCATGCACTGGGATGACAAAAGGGAATTTTGCTATGAAAAGAAGATGGCGCTGGAATGACATCTGT	CGCAAACGAATCTAGTAGATAAATATAAAATTTTACATTAAAATATAACAC	CT	-24.6	WP_006012047.1	OG0000082	-	-	-	-
oTSS_+_402708_DEJ70_RS02005	DEJ70_RS02005	ACP S-malonyltransferase	-11.5049	3.4911e-10	0.652532	0.16385	1.59399	0.000318748	oTSS	DEJ70_02015	409229	410197	+	968			1987.7		GAATGAGGATATTTTAGAGCTCGAAATTCACCTTATTCAAGTCTGCAGACTTTTCAATTAATCTTTCAATAAAAAAATATAGCACAGTCTACTTCAGTGCA	AAATGCAAAAAAATACTTGACACATTTGGTAGTTTAATTATTATTAGTGAG	GA	-16.5	WP_006013569.1	OG0000320	ko:K00645	ko00061,ko00333,ko01100,ko01130,ko01212,map00061,map00333,map01100,map01130,map01212	R01626,R11671	M00082
