# Supplementary material for: Cappable-Seq reveals the transcriptional landscape of stress responses in the bacterial endosymbiont Wolbachia
Source: Microb Genom. 2025 Oct 27;11(10):001542. doi: 10.1099/mgen.0.001542 (PMC12558409; doi:10.1099/mgen.0.001542)
Supplement: Uncited Table S4. [file mgen-11-01542-s005.xlsx]

## Sheet: Single Copy Orthologs diffex
Orthogroup_ID	Protein product	wAlbB_SCO_protein	wMel_SCO_protein	wAlbB_TSS	wAlbB_34C_4hr_log2FC	wAlbB_34C_4hr_FDR	wAlbB_34C_24hr_log2FC	wAlbB_34C_24hr_FDR	wAlbB_21C_4hr_log2FC	wAlbB_21C_4hr_FDR	wAlbB_21C_24hr_log2FC	wAlbB_21C_24hr_FDR	wAlbB_21C_48hr_log2FC	wAlbB_21C_48hr_FDR	wMel_TSS	wMel_34C_4hr_log2FC	wMel_34C_4hr_FDR	wMel_34C_24hr_log2FC	wMel_34C_24hr_FDR	wMel_34C_48hr_log2FC	wMel_34C_48hr_FDR	wMel_21C_4hr_log2FC	wMel_21C_4hr_FDR	wMel_21C_24hr_log2FC	wMel_21C_24hr_FDR	wMel_21C_48hr_log2FC	wMel_21C_48hr_FDR
OG0000184	co-chaperone GroES	DEJ70_01460	WP_010962799.1	pTSS_+_938498_DEJ70_RS04495	1.74819	9.52481e-08	1.00031	0.000131516	-0.823551	0.0203099	-1.15619	7.53927e-05	-0.535113	0.0224674	pTSS_-_289276_WD_RS01365	1.68659	6.9392e-07	1.66132	5.78145e-07	-0.113403	0.614059	-1.69271	2.51294e-06	-1.44538	3.91853e-06	-1.39756	7.76387e-06
OG0000282	molecular chaperone DnaK	DEJ70_02535	WP_010963079.1	pTSS_+_655276_DEJ70_RS03140	1.36333	0.000163404	0.65555	0.0417091	-1.12528	0.0219253	-0.855238	0.0146246	-0.420619	0.142136	pTSS_-_893567_WD_RS04180	1.66863	5.96216e-08	1.42288	3.54624e-07	-0.0977994	0.610549	-1.32727	9.98741e-06	-1.61112	3.95389e-08	-1.33188	1.1919e-06
OG0000107	fructose-6-phosphate aldolase	DEJ70_00385	WP_010962967.1	iTSS_-_1050171_DEJ70_RS05135	0.955764	0.137664	-1.6654	0.0283821	0.752578	0.356397	-2.05496	0.010695	-1.65775	0.0229364	iTSS_-_538736_WD_RS02455	-0.357955	0.34363	-0.490011	0.0862126	-1.24853	3.3359e-05	-0.182006	0.827827	0.083395	0.770759	0.632371	0.046928
OG0000588	hypothetical protein	DEJ70_06800	WP_010962962.1	iTSS_+_268151_DEJ70_RS01335	0.943166	0.0127038	0.82976	0.024626	-0.434299	0.377499	-2.28359	2.27004e-05	-0.792373	0.0262576	pTSS_+_403201_WD_RS01875	1.15138	4.37737e-07	1.18362	1.13665e-07	0.276618	0.069	-1.1085	3.61061e-06	-1.6383	3.72395e-10	-1.71685	9.75403e-11
OG0000588	hypothetical protein	DEJ70_06800	WP_010962962.1	asTSS_-_267889_DEJ70_RS01335	0.700258	0.092504	-1.12483	0.0207466	0.381736	0.447736	-2.101	0.000177543	-0.751845	0.0435327	pTSS_+_403201_WD_RS01875	1.15138	4.37737e-07	1.18362	1.13665e-07	0.276618	0.069	-1.1085	3.61061e-06	-1.6383	3.72395e-10	-1.71685	9.75403e-11
OG0000650	TerC family protein	DEJ70_06100	WP_010082492.1	iTSS_+_1259940_DEJ70_RS06120	0.648811	0.0822353	-1.01351	0.0187887	0.2469	0.597834	0.457764	0.1867	0.0369776	0.910064	oTSS_+_168335_WD_RS00865	0.165057	0.697098	-0.710291	0.000412134	-4.51757	8.23447e-16	0.00219395	0.991451	0.824901	3.63087e-05	0.769163	0.000140042
OG0000650	TerC family protein	DEJ70_06100	WP_010082492.1	iTSS_+_1259940_DEJ70_RS06120	0.648811	0.0822353	-1.01351	0.0187887	0.2469	0.597834	0.457764	0.1867	0.0369776	0.910064	oTSS_+_166797_WD_RS00865	0.285163	0.833894	0.144988	0.716201	-2.15977	0.000142162	0.5014	0.29727	0.644397	0.0999465	0.231809	0.607265
OG0000338	hypothetical protein	DEJ70_03410	WP_010962599.1	iTSS_-_716904_DEJ70_RS03420	0.579079	0.0874543	0.291041	0.374859	-0.430478	0.305903	-0.513605	0.147326	-1.30074	0.000602851	pTSS_+_346920_WD_RS01640	-0.344949	0.186017	-0.933872	7.21105e-05	-2.05823	3.05394e-10	-0.650576	0.00695478	-0.439408	0.0367371	0.025391	0.900158
OG0000254	dephospho-CoA kinase	DEJ70_02225	WP_010962413.1	pTSS_-_674537_DEJ70_RS03235	0.538445	0.0764986	0.667334	0.0253778	-1.05984	0.0237532	-0.70193	0.0303979	-0.774087	0.0133314	iTSS_-_168622_WD_RS00840	0.0876874	0.902377	0.70733	0.00344684	-2.31538	1.72205e-08	0.693818	0.00714685	1.39776	3.80584e-07	0.67267	0.00887272
OG0000434	tRNA pseudouridine(55) synthase TruB	DEJ70_04695	WP_010962616.1	iTSS_-_14524_DEJ70_RS00065	0.517146	0.266704	0.0395811	0.940278	0.272932	0.656929	-0.401715	0.42666	-1.04183	0.0262576	iTSS_+_869506_WD_RS04075	0.795469	0.0115198	-0.0130254	0.96563	-2.00369	9.01504e-07	0.707464	0.0286148	1.06627	7.91303e-05	0.562985	0.0646195
OG0000812	phosphatidylglycerophosphatase A	DEJ70_01010	WP_022626367.1	iTSS_+_330446_DEJ70_RS01635	0.452181	0.190385	0.422046	0.228247	-0.155563	0.746649	-0.444235	0.219582	-5.30467	1.25468e-09	iTSS_-_704512_WD_RS03310	-0.372182	0.129656	-0.282655	0.153651	-1.71754	1.39195e-08	0.171591	0.66887	0.0909309	0.661754	-0.115376	0.607265
OG0000255	hypothetical protein	DEJ70_02230	WP_010962412.1	asTSS_-_508637_DEJ70_RS02510	0.44897	0.308434	-0.139944	0.770153	0.378846	0.482885	-0.395793	0.411057	-1.77518	0.000773201	pTSS_+_1124142_WD_RS05330	-1.39595	2.13632e-06	-1.65872	1.36507e-05	-2.3866	8.9557e-09	-0.152872	0.821017	0.331975	0.22309	1.36665	7.31311e-07
OG0000555	response regulator transcription factor	DEJ70_06020	WP_010963174.1	pTSS_-_328809_DEJ70_RS01625	0.442739	0.102817	0.39408	0.130188	-1.27539	0.00272126	-0.586247	0.0604789	-0.682061	0.0193673	pTSS_+_705833_WD_RS03320	0.328699	0.382459	-0.372903	0.139641	-1.33101	1.41866e-05	-0.619585	0.0426382	-0.113601	0.655929	0.262374	0.607265
OG0000589	isoleucine--tRNA ligase	DEJ70_06815	WP_010963043.1	iTSS_+_263139_DEJ70_RS01330	0.419222	0.294058	0.15684	0.717268	-0.357863	0.49717	-0.125975	0.875399	-1.42923	0.00199886	pTSS_+_399801_WD_RS01870	1.6773	3.67724e-06	0.773251	0.000619695	-1.63792	1.03647e-06	1.64101	8.08534e-06	0.277333	0.209048	0.0805338	0.713576
OG0000649	glutamine-hydrolyzing GMP synthase	DEJ70_05865	WP_010082216.1	iTSS_-_1260532_DEJ70_RS06125	0.395587	0.156106	-1.46827	0.000194004	-0.184276	0.640058	-2.44476	4.97163e-07	-0.146793	0.543572	iTSS_-_176900_WD_RS00870	-0.485355	0.0158479	-0.0623379	0.711705	-1.19348	3.03023e-07	0.22818	0.319211	-0.208383	0.235793	-0.471946	0.0147912
OG0000029	DNA mismatch repair endonuclease MutL	DEJ70_05830	WP_010962680.1	asTSS_-_1184959_DEJ70_RS05750	0.384616	0.312002	-0.890908	0.0314405	1.07764	0.0453876	-0.522644	0.190211	-1.55682	0.000620176	asTSS_-_1246854_WD_RS05920	0.640201	0.0623517	-1.23353	0.000263131	-1.39813	3.33579e-05	-0.520643	0.147948	0.910564	0.00412372	0.386782	0.474387
OG0000588	hypothetical protein	DEJ70_06800	WP_010962962.1	iTSS_+_266500_DEJ70_RS01335	0.315288	0.555667	-0.122184	0.755932	-1.28648	0.0430016	-2.43179	8.19113e-06	-0.174158	0.559124	pTSS_+_403201_WD_RS01875	1.15138	4.37737e-07	1.18362	1.13665e-07	0.276618	0.069	-1.1085	3.61061e-06	-1.6383	3.72395e-10	-1.71685	9.75403e-11
OG0000529	elongation factor G	DEJ70_05695	WP_010963113.1	iTSS_+_355086_DEJ70_RS01765	0.313256	0.494548	-1.18572	0.0184722	0.642767	0.260738	-0.144339	0.876229	-0.887812	0.0414768	iTSS_+_15846_WD_RS00080	-0.269372	0.395542	-0.512825	0.0190792	-1.13989	6.98642e-06	-0.0400793	0.899418	-0.413157	0.0515057	-0.287814	0.389477
OG0000529	elongation factor G	DEJ70_05695	WP_010963113.1	iTSS_+_355086_DEJ70_RS01765	0.313256	0.494548	-1.18572	0.0184722	0.642767	0.260738	-0.144339	0.876229	-0.887812	0.0414768	iTSS_+_16103_WD_RS00080	-0.0620736	0.902377	0.125476	0.670527	-1.58088	4.32199e-05	-0.148122	0.899418	-0.255025	0.438516	-2.63236	1.03084e-08
OG0000502	polyprenyl synthetase family protein	DEJ70_05435	WP_010963005.1	asTSS_-_134567_DEJ70_RS00685	0.203517	0.581632	-1.11464	0.00940142	-0.944942	0.124125	-2.0901	3.30486e-05	-2.41218	9.08653e-06	iTSS_-_1138528_WD_RS06140	-0.272163	0.606593	0.0721563	0.767525	-2.28826	4.66195e-08	-0.434665	0.195113	0.170002	0.543542	0.106666	0.670965
OG0000256	tRNA lysidine(34) synthetase TilS	DEJ70_02250	WP_010962409.1	asTSS_-_503449_DEJ70_RS02480	0.197896	0.608157	0.604295	0.105638	-1.09176	0.0725889	-0.00120242	0.99807	-1.06068	0.00862445	iTSS_-_1199704_WD_RS05700	-0.0946941	0.902377	-0.102092	0.608779	-2.40927	1.86984e-10	-0.170906	0.670136	0.304164	0.120427	0.286203	0.311687
OG0000773	cation:proton antiporter	DEJ70_02985	WP_006279648.1	pTSS_-_75330_DEJ70_RS00405	0.177427	0.820024	-6.79256	1.45481e-06	1.27609	0.145094	-1.62797	0.0524491	-1.60418	0.0267322	gTSS_-_1039539_WD_RS04890	0.081288	0.902377	-0.434518	0.029413	-2.70023	3.17508e-11	-0.0228795	0.97499	0.33375	0.0800609	0.207503	0.607265
OG0000773	cation:proton antiporter	DEJ70_02985	WP_006279648.1	pTSS_-_75330_DEJ70_RS00405	0.177427	0.820024	-6.79256	1.45481e-06	1.27609	0.145094	-1.62797	0.0524491	-1.60418	0.0267322	pTSS_-_1039698_WD_RS04890	0.685015	0.261461	-1.83795	0.000782891	-5.08418	1.00972e-08	-0.342429	0.776804	1.03767	0.0343739	2.30212	3.92805e-05
OG0000326	succinate dehydrogenase flavoprotein subunit	DEJ70_03190	WP_010962854.1	iTSS_+_395121_DEJ70_RS01945	0.166246	0.782824	-1.17229	0.0593068	0.707955	0.299297	0.00186999	0.99807	-1.22677	0.0277999	pTSS_+_418332_WD_RS01935	-0.264683	0.540363	-0.212813	0.381123	-1.01402	0.000249441	-0.229755	0.602866	-0.214538	0.452461	0.268606	0.607265
OG0000589	isoleucine--tRNA ligase	DEJ70_06815	WP_010963043.1	iTSS_+_265762_DEJ70_RS01330	0.0616471	0.880603	-1.33701	0.00311434	-0.0808315	0.969415	0.0161786	0.969775	-0.519277	0.105583	pTSS_+_399801_WD_RS01870	1.6773	3.67724e-06	0.773251	0.000619695	-1.63792	1.03647e-06	1.64101	8.08534e-06	0.277333	0.209048	0.0805338	0.713576
OG0000531	30S ribosomal protein S12	DEJ70_05710	WP_010963111.1	iTSS_+_352540_DEJ70_RS01755	-0.0100747	0.990991	1.48852	0.03001	0.1875	0.849745	0.549439	0.446901	-2.79511	0.00203193	pTSS_+_13267_WD_RS00070	-1.48451	0.000431339	-2.9732	6.82005e-10	-2.15784	2.35847e-07	-1.63122	0.000180535	-3.83273	2.4748e-12	-3.20939	1.13921e-10
OG0000153	malate dehydrogenase	DEJ70_01120	WP_006280242.1	pTSS_-_995509_DEJ70_RS04780	-0.0360582	0.952706	-1.46729	0.0200752	-0.420036	0.545501	-0.602809	0.240873	0.392219	0.352524	pTSS_+_468944_WD_RS02170	0.020465	0.91471	0.0209941	0.910067	-1.00205	2.54389e-06	-0.00421285	0.987539	0.24605	0.176854	0.212351	0.531425
OG0000554	hypothetical protein	DEJ70_05960	WP_010962842.1	iTSS_+_618589_DEJ70_RS02955	-0.0676093	0.948843	-0.317362	0.750123	0.17286	0.897687	0.598407	0.568733	-5.4468	0.000203824	pTSS_+_1266122_WD_RS05980	1.15584	2.37656e-05	1.33142	7.0994e-07	0.467937	0.0334126	-1.33	3.49459e-05	-2.05563	1.10324e-09	-2.42927	2.69568e-11
OG0000779	hypothetical protein	DEJ70_04095	WP_010962461.1	asTSS_+_312339_DEJ70_RS01550	-0.0824911	0.860312	-4.60356	4.55951e-08	-0.206234	0.7065	0.140747	0.847368	-0.940179	0.0240859	iTSS_+_1123306_WD_RS05325	-0.736238	0.0273292	-0.427749	0.139641	-2.69761	4.66195e-08	-0.588851	0.0830038	-0.445979	0.13109	0.148931	0.617439
OG0000191	signal peptidase I	DEJ70_01545	WP_010082068.1	iTSS_+_929866_DEJ70_RS04440	-0.130278	0.635975	-1.14227	0.000253684	0.0717023	0.84522	-0.0597728	0.876229	-0.443477	0.0676819	pTSS_-_861259_WD_RS04030	-0.414001	0.028087	-0.049925	0.773743	-1.10579	1.90793e-07	-0.271318	0.185402	0.201783	0.269421	0.0708786	0.677193
OG0000519	phage portal protein	DEJ70_05580	WP_010962368.1	iTSSps_-_161105_DEJ70_RS00845	-0.160365	0.654857	0.457771	0.155956	-1.1017	0.0433485	-0.071247	0.876229	-0.672033	0.0355503	iTSS_+_368201_WD_RS01730	-0.224394	0.544127	-0.328111	0.139641	-1.4142	4.85772e-07	-0.622655	0.0103777	-0.628387	0.00419497	-0.54732	0.0222863
OG0000397	P-type conjugative transfer protein VirB9	DEJ70_04285	WP_010962326.1	pTSS_-_1411667_DEJ70_RS06800	-0.183049	0.844629	-2.64918	0.014135	-0.31869	0.779019	-3.62569	0.00153472	-3.94631	0.000713807	pTSS_-_1059462_WD_RS04995	-0.333944	0.332556	-0.219536	0.321933	-2.53714	2.44357e-09	0.0762239	0.899418	0.416481	0.0636978	0.368038	0.244742
OG0000162	hypothetical protein	DEJ70_01205	WP_010963057.1	gTSS_+_980202_DEJ70_RS04700	-0.20773	0.606732	-2.01348	0.000137166	0.267022	0.567898	0.218161	0.625656	-0.313694	0.352524	pTSS_-_389689_WD_RS01830	0.292515	0.702901	0.0384829	0.905958	-0.72701	0.0262123	-1.24264	0.00248417	-1.25116	0.00013509	-1.47658	2.89502e-05
OG0000631	hypothetical protein	DEJ70_03160	WP_010962927.1	asTSS_-_1316543_DEJ70_RS06400	-0.253941	0.453494	-1.87868	6.53924e-05	-0.840077	0.12151	0.0644011	0.914858	0.0751567	0.808159	pTSS_-_77650_WD_RS00380	-1.4427	1.08549e-05	-2.18869	1.31854e-09	-1.96847	6.69087e-09	-0.0969578	0.899418	-0.947468	2.66553e-05	-3.02008	8.99158e-13
OG0000631	hypothetical protein	DEJ70_03160	WP_010962927.1	asTSS_-_1316543_DEJ70_RS06400	-0.253941	0.453494	-1.87868	6.53924e-05	-0.840077	0.12151	0.0644011	0.914858	0.0751567	0.808159	asTSS_+_77433_WD_RS00380	0.112059	0.902377	0.488929	0.0944625	-1.53833	4.20523e-05	0.563681	0.0568327	-0.326259	0.289122	-2.58979	8.04647e-09
OG0000184	IS982 family transposase	DEJ70_01460	WP_010962799.1	pTSSps_+_934978_DEJ70_RS04470	-0.262364	0.51102	0.579232	0.108749	-1.42238	0.0352519	-0.333613	0.401937	-0.545297	0.108162	pTSS_-_289276_WD_RS01365	1.68659	6.9392e-07	1.66132	5.78145e-07	-0.113403	0.614059	-1.69271	2.51294e-06	-1.44538	3.91853e-06	-1.39756	7.76387e-06
OG0000782	TolC family protein	DEJ70_04300	WP_010962324.1	iTSS_+_284687_DEJ70_RS01420	-0.39078	0.594368	-0.399511	0.589426	-0.228295	0.816155	-1.37318	0.0783628	-1.69774	0.0187811	pTSS_+_64687_WD_RS00320	-0.857448	0.000431339	-0.286388	0.169109	-1.56463	5.3689e-08	-0.268723	0.332788	0.0627352	0.774169	0.0702669	0.732821
OG0000554	efflux RND transporter permease subunit	DEJ70_05960	WP_010962842.1	asTSSps_+_614115_DEJ70_RS02940	-0.422378	0.351646	0.403976	0.357268	-2.24225	0.00563208	-0.0594416	0.904405	0.756039	0.0487057	pTSS_+_1266122_WD_RS05980	1.15584	2.37656e-05	1.33142	7.0994e-07	0.467937	0.0334126	-1.33	3.49459e-05	-2.05563	1.10324e-09	-2.42927	2.69568e-11
OG0000523	DNA-directed RNA polymerase subunit beta/beta'	DEJ70_05645	WP_006279919.1	iTSS_+_367458_DEJ70_RS01810	-0.443654	0.244056	0.560532	0.114606	-3.08892	3.65944e-05	0.469929	0.200473	0.324322	0.331521	asTSS_-_22945_WD_RS06155	-0.833333	0.00419896	-1.36062	2.35898e-05	-3.68412	1.64215e-11	0.0156777	0.959034	-0.72432	0.00681512	0.143217	0.607265
OG0000523	DNA-directed RNA polymerase subunit beta/beta'	DEJ70_05645	WP_006279919.1	iTSS_+_367458_DEJ70_RS01810	-0.443654	0.244056	0.560532	0.114606	-3.08892	3.65944e-05	0.469929	0.200473	0.324322	0.331521	iTSS_+_22064_WD_RS06155	-0.655917	0.0140963	-0.986664	0.00031513	-1.61883	3.0663e-06	0.720785	0.00386582	0.956252	5.13506e-05	-0.0166185	0.974914
OG0000721	succinate dehydrogenase assembly factor 2	DEJ70_04685	WP_010962614.1	oTSS_+_75253_DEJ70_RS00440	-0.485468	0.532572	-0.492364	0.535192	-0.323275	0.754517	0.808242	0.204125	1.24624	0.0305086	oTSS_+_1039620_WD_RS04920	0.308521	0.408903	-0.121032	0.637155	-2.26126	1.18425e-09	-0.770016	0.00776149	-1.72295	1.65692e-07	-0.956123	0.000715612
OG0000421	ubiquinol-cytochrome c reductase iron-sulfur subunit	DEJ70_04580	WP_010962301.1	pTSS_-_1473760_DEJ70_RS07090	-0.551693	0.14327	-1.19291	0.00530262	-0.577207	0.260738	-0.0451384	0.920608	-0.278101	0.39733	pTSS_-_1149320_WD_RS05440	0.164783	0.902377	0.399735	0.108976	-2.31462	3.88037e-08	-0.807547	0.0109388	-0.109145	0.655929	0.138858	0.607265
OG0000596	type IV secretion system protein VirB3	DEJ70_06860	WP_010962988.1	iTSS_+_238786_DEJ70_RS01255	-0.576553	0.102817	-2.11403	1.84887e-05	-0.38945	0.360207	0.249268	0.4765	-0.0913251	0.746323	iTSS_-_830372_WD_RS03865	1.69161	8.47878e-06	1.57216	1.94791e-06	0.592593	0.0338423	0.566206	0.158621	0.15828	0.589139	-2.84087	1.78752e-08
OG0000169	30S ribosomal protein S2	DEJ70_01325	WP_010962506.1	pTSS_-_971680_DEJ70_RS04640	-0.591725	0.136098	0.243958	0.559424	-1.26312	0.0483081	-0.0814308	0.876229	0.28515	0.400291	pTSS_-_519346_WD_RS02370	-0.0274267	0.940733	0.211992	0.470648	-1.91483	2.52756e-05	-0.211066	0.899418	0.250718	0.454269	0.279547	0.607265
OG0000489	elongation factor P	DEJ70_05275	WP_038228098.1	pTSS_+_109027_DEJ70_RS00595	-0.648265	0.102842	-3.51965	4.74906e-07	-3.35146	2.83949e-05	-4.49687	2.27845e-08	0.295905	0.357948	pTSS_-_1225286_WD_RS05800	0.200929	0.687078	0.264441	0.151036	-1.84632	4.69371e-08	-0.322858	0.263631	0.0107534	0.962039	-0.0479672	0.813399
OG0000464	hypothetical protein	DEJ70_05050	WP_006279345.1	iTSS_-_64716_DEJ70_RS00355	-0.658179	0.0457583	0.296702	0.321214	-3.4134	5.20906e-07	0.272669	0.377751	-4.87812	2.83986e-10	pTSS_-_1077577_WD_RS05120	-0.1013	0.902377	-0.157714	0.496556	-0.986717	0.000115871	-0.802596	0.00345697	-1.30769	2.65197e-06	-0.991117	0.000148029
OG0000234	UvrD-helicase domain-containing protein	DEJ70_02015	WP_010962894.1	pTSS_-_547424_DEJ70_RS02685	-0.661958	0.00678291	-1.02209	0.000131516	0.145467	0.598245	0.447769	0.0646687	0.0397102	0.842336	pTSS_-_924315_WD_RS04345	3.23152	1.79257e-13	-3.61732	8.9141e-15	-2.83668	2.19829e-12	3.61602	1.57103e-14	0.204647	0.264722	0.694343	0.000272507
OG0000504	ATP-dependent protease subunit HslV	DEJ70_05455	WP_081420828.1	iTSS_-_137526_DEJ70_RS00700	-0.732214	0.0113516	-2.03973	9.39134e-07	-0.321458	0.331222	-3.01623	3.60266e-09	-0.119267	0.573982	pTSS_+_1135156_WD_RS05385	2.71753	2.8585e-11	1.12929	1.04215e-06	-2.01901	4.98668e-09	-0.0786578	0.899418	-3.09041	1.00537e-12	-3.07047	8.40938e-13
OG0000475	RIP metalloprotease RseP	DEJ70_05105	WP_010962755.1	asTSS_+_83246_DEJ70_RS00435	-0.813408	0.0767505	-1.11922	0.0157821	0.134283	0.814262	0.755772	0.0989851	1.23798	0.00431682	pTSS_-_1047228_WD_RS04915	-0.200469	0.887534	-1.07785	0.00100902	-3.23891	9.66311e-10	0.36016	0.32091	0.929836	0.00122246	0.665013	0.0321337
OG0000420	metalloprotease TldD	DEJ70_04575	WP_010962302.1	iTSS_+_1472029_DEJ70_RS07085	-0.885466	0.0544998	-0.89293	0.0482266	0.266123	0.670501	-0.411484	0.279373	-2.19049	5.79528e-05	asTSS_+_956901_WD_RS04510	-0.123876	0.902377	-0.944732	0.00192506	-1.63545	2.54077e-06	-0.689934	0.0423689	8.51894e-05	0.999773	-0.0500296	0.848287
OG0000282	molecular chaperone DnaK	DEJ70_02535	WP_010963079.1	iTSS_+_657217_DEJ70_RS03140	-0.926753	0.0805726	-1.8044	0.00246366	-0.373025	0.540589	-0.329489	0.524327	0.847151	0.0329386	pTSS_-_893567_WD_RS04180	1.66863	5.96216e-08	1.42288	3.54624e-07	-0.0977994	0.610549	-1.32727	9.98741e-06	-1.61112	3.95389e-08	-1.33188	1.1919e-06
OG0000639	hydroxymethylbilane synthase	DEJ70_04315	WP_010962554.1	iTSS_+_1291898_DEJ70_RS06280	-0.93568	0.0148155	-1.0797	0.0048391	-0.916304	0.0867973	-0.191245	0.648206	0.274557	0.352524	oTSS_-_528421_WD_RS02415	0.740406	0.387113	0.623732	0.199841	-0.00057314	0.999022	0.882458	0.215107	1.30114	0.00906617	0.0130417	0.982624
OG0000169	transposase	DEJ70_01325	WP_010962506.1	iTSSps_-_974601_DEJ70_RS04660	-0.975558	0.00935509	-0.982602	0.00783723	0.505436	0.188424	0.557193	0.0821361	-2.27994	2.91911e-06	pTSS_-_519346_WD_RS02370	-0.0274267	0.940733	0.211992	0.470648	-1.91483	2.52756e-05	-0.211066	0.899418	0.250718	0.454269	0.279547	0.607265
OG0000560	type VI secretion protein	DEJ70_06090	WP_010082490.1	iTSS_-_313309_DEJ70_RS01555	-0.999872	0.043255	-2.5229	7.31716e-05	-0.741088	0.21242	0.895555	0.0495145	0.414917	0.268533	asTSS_-_1119255_WD_RS05320	0.240805	0.732853	-0.386191	0.128146	-1.89666	4.93007e-07	-1.64403	4.65033e-05	-0.210673	0.421468	-0.177727	0.607265
OG0000610	porin	DEJ70_00345	WP_010082356.1	pTSS_+_199874_DEJ70_RS01090	-1.01977	0.00647889	-0.383192	0.252295	-0.803089	0.118956	0.35142	0.29104	0.531713	0.0744585	pTSS_+_719064_WD_RS03375	-0.606041	0.0527519	-0.211378	0.414736	-1.35737	7.70657e-06	-0.104438	0.899418	-0.204833	0.508504	-0.488496	0.116016
OG0000175	type IV secretion system protein	DEJ70_01370	WP_010962585.1	pTSS_-_959842_DEJ70_RS04580	-1.02521	0.0353157	-0.518881	0.230283	-0.522794	0.343911	0.356693	0.406305	1.19975	0.00438527	iTSS_+_4699_WD_RS00035	-0.0304507	0.935533	-1.00863	0.029413	-1.93736	2.09106e-05	-0.431277	0.43986	0.395124	0.302539	-2.98906	1.57987e-08
OG0000482	30S ribosomal protein S21	DEJ70_05180	WP_010082251.1	pTSS_-_94032_DEJ70_RS00515	-1.03727	0.0162437	-0.73114	0.0776894	-0.546058	0.278069	0.343485	0.397607	0.807885	0.0267066	pTSS_-_1158434_WD_RS05490	0.0185861	0.919607	0.0199343	0.916165	-1.16194	2.27281e-07	0.474355	0.0181106	0.49485	0.00662033	0.414159	0.0441013
OG0000648	secretion system protein	DEJ70_05855	WP_010962685.1	asTSS_+_1262328_DEJ70_RS06130	-1.05053	0.00230122	-0.568249	0.069612	-0.356943	0.340267	0.509106	0.10723	-0.0736998	0.772463	asTSS_-_480828_WD_RS02220	0.0641987	0.902377	0.218314	0.361184	-2.75492	8.83259e-10	-0.0630538	0.899418	-0.0313119	0.908553	-0.267077	0.607265
OG0000560	type VI secretion protein	DEJ70_06090	WP_010082490.1	iTSS_-_313605_DEJ70_RS01555	-1.05925	0.0464852	-1.06593	0.0405011	-0.897088	0.160956	0.559973	0.179932	0.584388	0.10887	asTSS_-_1119255_WD_RS05320	0.240805	0.732853	-0.386191	0.128146	-1.89666	4.93007e-07	-1.64403	4.65033e-05	-0.210673	0.421468	-0.177727	0.607265
OG0000113	50S ribosomal protein L23	DEJ70_00435	WP_010963034.1	iTSS_-_1044141_DEJ70_RS05090	-1.0652	0.00117962	-0.791898	0.00895852	-0.499246	0.164205	0.164144	0.63068	0.256126	0.305317	iTSS_-_656015_WD_RS03080	-0.126703	0.902377	-0.0998225	0.615366	-3.15396	3.69077e-12	-0.0908496	0.899418	0.111214	0.711662	0.21504	0.607265
OG0000289	amidophosphoribosyltransferase	DEJ70_02645	WP_010081982.1	pTSS_+_460645_DEJ70_RS02280	-1.06902	0.0728194	-0.95755	0.103535	-1.9183	0.0394559	-0.348914	0.567592	0.497094	0.273441	pTSS_+_1063099_WD_RS05020	-0.173078	0.642447	-0.0423785	0.817326	-1.2074	1.97513e-07	0.0959209	0.899418	0.462303	0.00938828	0.352821	0.100746
OG0000398	phosphoribosylformylglycinamidine cyclo-ligase	DEJ70_04290	WP_010962325.1	pTSS_+_1412925_DEJ70_RS06815	-1.07341	0.0162265	-0.646067	0.105638	-0.96269	0.123172	-0.0570631	0.898291	0.302236	0.352524	iTSS_-_985784_WD_RS04650	-0.313566	0.3484	0.0955327	0.66458	-2.69826	3.25585e-10	-0.0936504	0.899418	-0.00981859	0.970206	0.186826	0.607265
OG0000398	phosphoribosylformylglycinamidine cyclo-ligase	DEJ70_04290	WP_010962325.1	pTSS_+_1412925_DEJ70_RS06815	-1.07341	0.0162265	-0.646067	0.105638	-0.96269	0.123172	-0.0570631	0.898291	0.302236	0.352524	pTSS_-_986719_WD_RS04650	0.212716	0.751108	-0.138404	0.507485	-1.51751	2.54904e-06	-0.28932	0.43986	0.165481	0.478409	0.407392	0.119364
OG0000557	cytochrome b	DEJ70_06065	WP_010962823.1	pTSS_-_319246_DEJ70_RS01575	-1.07603	0.00616077	-0.76002	0.0392045	-0.758595	0.145094	0.081356	0.876229	0.465582	0.120648	pTSS_+_1115443_WD_RS05300	0.0194284	0.945729	-0.58405	0.0132294	-2.35213	7.03984e-09	0.173426	0.798978	0.00219239	0.995465	0.637507	0.0106794
OG0000107	fructose-6-phosphate aldolase	DEJ70_00385	WP_010962967.1	pTSS_-_1050516_DEJ70_RS05135	-1.10125	0.0474406	-0.419306	0.412003	-1.30835	0.103733	-0.501779	0.32813	0.553876	0.200371	iTSS_-_538736_WD_RS02455	-0.357955	0.34363	-0.490011	0.0862126	-1.24853	3.3359e-05	-0.182006	0.827827	0.083395	0.770759	0.632371	0.046928
OG0000475	RIP metalloprotease RseP	DEJ70_05105	WP_010962755.1	pTSS_-_83849_DEJ70_RS00435	-1.1183	0.0264531	-0.858456	0.0772897	-0.823146	0.165292	0.11607	0.876229	0.267093	0.46127	pTSS_-_1047228_WD_RS04915	-0.200469	0.887534	-1.07785	0.00100902	-3.23891	9.66311e-10	0.36016	0.32091	0.929836	0.00122246	0.665013	0.0321337
OG0000539	cell division protein FtsZ	DEJ70_05760	WP_010081926.1	pTSS_-_335447_DEJ70_RS01665	-1.13024	0.0867041	-0.721797	0.227135	-0.810951	0.303908	-0.260393	0.750572	1.15842	0.0268491	pTSS_+_698765_WD_RS03280	0.0490497	0.902377	-0.0720761	0.69013	-1.53976	3.91056e-09	-0.176831	0.587757	-0.0176317	0.93162	0.136135	0.607265
OG0000321	50S ribosomal protein L31	DEJ70_03165	WP_010082478.1	pTSS_-_409126_DEJ70_RS02000	-1.17374	0.00230122	-0.536189	0.106126	-0.563954	0.189633	0.180247	0.668838	0.698853	0.0262727	pTSS_+_843189_WD_RS03920	-0.0348061	0.908471	-0.136245	0.589837	-1.15041	7.00091e-05	-0.209931	0.69906	0.138022	0.592531	0.143621	0.607265
OG0000387	succinyl-diaminopimelate desuccinylase	DEJ70_04150	WP_010962378.1	asTSS_-_180221_DEJ70_RS00950	-1.18243	0.028472	-1.1891	0.0246018	-1.02028	0.145094	0.725439	0.112409	0.718048	0.0527385	iTSS_+_762688_WD_RS03570	-0.368557	0.172405	0.612289	0.139641	-2.08936	3.48635e-09	-2.2701	6.73822e-09	-0.246929	0.543542	0.0183976	0.926283
OG0000710	bifunctional proline dehydrogenase/L-glutamate gamma-semialdehyde dehydrogenase PutA	DEJ70_02995	WP_006279647.1	asTSS_+_1142401_DEJ70_RS05535	-1.19965	0.00589559	-1.20632	0.00478623	-0.205211	0.670199	0.439425	0.187778	0.254101	0.360784	pTSS_-_97327_WD_RS00470	-0.497171	0.0359289	-0.184136	0.337112	-2.31953	6.36212e-10	-0.468756	0.0489716	0.0423118	0.831341	-0.131622	0.607265
OG0000450	peroxiredoxin	DEJ70_04965	WP_010962738.1	pTSS_+_633097_DEJ70_RS03025	-1.22882	0.0852073	-0.703099	0.284918	-1.08863	0.211545	-0.499064	0.477118	1.18185	0.0343949	pTSS_-_730664_WD_RS03425	-1.61735	2.15239e-06	-2.86801	5.59525e-12	-1.73836	1.1627e-07	-0.538879	0.0634121	0.205336	0.313605	0.285498	0.358971
OG0000525	50S ribosomal protein L10	DEJ70_05655	WP_010081973.1	iTSS_+_359143_DEJ70_RS01800	-1.24531	0.030345	-1.25198	0.0264261	-0.509952	0.422881	-0.0989054	0.876229	0.689203	0.0786281	iTSS_+_19790_WD_RS00115	0.0680285	0.902377	0.612338	0.139641	-3.13067	1.8555e-14	-0.0790542	0.899418	-0.249239	0.543542	-4.18244	3.53877e-17
OG0000742	sodium:alanine symporter family protein	DEJ70_06955	WP_010082331.1	pTSS_+_836600_DEJ70_RS03995	-1.26001	0.0513031	-1.26667	0.0461852	-1.09785	0.16071	-0.13474	0.876229	0.897604	0.0432979	oTSS_+_308273_WD_RS01480	-1.0649	0.00777823	-1.14185	0.00187702	-1.64453	8.09541e-06	0.590562	0.0845696	1.01212	0.000271007	0.548233	0.0547541
OG0000531	30S ribosomal protein S12	DEJ70_05710	WP_010963111.1	pTSS_+_352476_DEJ70_RS01755	-1.26095	0.0887062	-1.03537	0.119199	-0.983608	0.273386	-0.197903	0.876229	1.38273	0.0261423	pTSS_+_13267_WD_RS00070	-1.48451	0.000431339	-2.9732	6.82005e-10	-2.15784	2.35847e-07	-1.63122	0.000180535	-3.83273	2.4748e-12	-3.20939	1.13921e-10
OG0000772	ABC transporter permease	DEJ70_02875	WP_010081986.1	asTSS_-_71071_DEJ70_RS00390	-1.26495	0.00585204	-1.27162	0.00478384	0.0581199	0.99848	0.119523	0.876229	0.179402	0.570845	pTSS_+_946859_WD_RS04470	-0.27263	0.388973	-0.132698	0.50234	-2.47531	2.4924e-10	-0.45076	0.0712029	0.0478223	0.815784	-0.251478	0.493683
OG0000610	porin	DEJ70_00345	WP_010082356.1	gTSS_+_199767_DEJ70_RS01090	-1.27702	0.0148765	-0.692685	0.12069	-0.410477	0.475475	0.0693722	0.888591	0.897786	0.0266018	pTSS_+_719064_WD_RS03375	-0.606041	0.0527519	-0.211378	0.414736	-1.35737	7.70657e-06	-0.104438	0.899418	-0.204833	0.508504	-0.488496	0.116016
OG0000117	30S ribosomal protein S3	DEJ70_00505	WP_010963102.1	iTSS_-_1042388_DEJ70_RS05070	-1.32047	0.0405798	0.534387	0.296046	-1.15832	0.145312	0.299293	0.623225	-0.262767	0.543801	iTSS_-_653960_WD_RS03060	0.235285	0.772565	0.596702	0.0064406	-1.62532	1.00096e-06	-1.22558	0.000567312	-0.349455	0.113631	-2.67683	9.07025e-11
OG0000600	aspartate-semialdehyde dehydrogenase	DEJ70_06970	WP_010963045.1	asTSS_-_224235_DEJ70_RS01185	-1.33901	0.00369606	0.289428	0.427126	-1.17682	0.0619975	-2.32209	1.44087e-05	-0.313824	0.337998	oTSS_-_915471_WD_RS04305	0.676428	0.122544	0.46734	0.184912	0.782187	0.0334126	-1.11774	0.00877093	-0.172369	0.652183	-0.583883	0.254653
OG0000773	cation:proton antiporter	DEJ70_02985	WP_006279648.1	oTSS_-_75497_DEJ70_RS00405	-1.34174	0.00738121	0.165241	0.699559	-1.17958	0.0900217	0.325426	0.423438	0.347776	0.305317	gTSS_-_1039539_WD_RS04890	0.081288	0.902377	-0.434518	0.029413	-2.70023	3.17508e-11	-0.0228795	0.97499	0.33375	0.0800609	0.207503	0.607265
OG0000773	cation:proton antiporter	DEJ70_02985	WP_006279648.1	oTSS_-_75497_DEJ70_RS00405	-1.34174	0.00738121	0.165241	0.699559	-1.17958	0.0900217	0.325426	0.423438	0.347776	0.305317	pTSS_-_1039698_WD_RS04890	0.685015	0.261461	-1.83795	0.000782891	-5.08418	1.00972e-08	-0.342429	0.776804	1.03767	0.0343739	2.30212	3.92805e-05
OG0000650	hypothetical protein	DEJ70_06100	WP_010082492.1	asTSSps_+_1257105_DEJ70_RS06110	-1.39453	0.0284319	-1.40119	0.0246188	-0.533028	0.441928	0.75315	0.143122	0.707297	0.0996207	oTSS_+_168335_WD_RS00865	0.165057	0.697098	-0.710291	0.000412134	-4.51757	8.23447e-16	0.00219395	0.991451	0.824901	3.63087e-05	0.769163	0.000140042
OG0000650	hypothetical protein	DEJ70_06100	WP_010082492.1	asTSSps_+_1257105_DEJ70_RS06110	-1.39453	0.0284319	-1.40119	0.0246188	-0.533028	0.441928	0.75315	0.143122	0.707297	0.0996207	oTSS_+_166797_WD_RS00865	0.285163	0.833894	0.144988	0.716201	-2.15977	0.000142162	0.5014	0.29727	0.644397	0.0999465	0.231809	0.607265
OG0000214	tetratricopeptide repeat protein	DEJ70_01800	WP_006279541.1	asTSSps_-_570542_DEJ70_RS02760	-1.42617	0.00403989	-1.43283	0.00328756	-0.611684	0.266494	0.240826	0.581378	0.559422	0.0874648	pTSS_+_617198_WD_RS02835	0.454148	0.0432765	-0.347463	0.0986412	-1.3891	8.4512e-08	-0.596931	0.00877093	-0.870337	8.26458e-05	-0.256368	0.4706
OG0000721	succinate dehydrogenase assembly factor 2	DEJ70_04685	WP_010962614.1	pTSS_+_83907_DEJ70_RS00440	-1.51933	0.0485884	-1.52599	0.0429877	-1.04457	0.259047	-0.156742	0.876229	0.78565	0.126264	oTSS_+_1039620_WD_RS04920	0.308521	0.408903	-0.121032	0.637155	-2.26126	1.18425e-09	-0.770016	0.00776149	-1.72295	1.65692e-07	-0.956123	0.000715612
OG0000567	superoxide dismutase	DEJ70_06185	WP_006280267.1	pTSS_-_293169_DEJ70_RS01470	-1.54027	0.0452693	-1.54721	0.0396328	-1.37807	0.146061	-0.0906874	0.8955	-2.8445	0.000505067	pTSS_-_713686_WD_RS03350	-1.2414	0.00814848	-0.0611863	0.853976	-1.69516	6.17618e-05	-0.318718	0.666662	0.733044	0.0128514	0.56671	0.113663
OG0000532	peptide chain release factor N(5)-glutamine methyltransferase	DEJ70_05725	WP_041580664.1	pTSS_-_349254_DEJ70_RS01740	-1.59857	0.00322782	-1.60522	0.00265365	-0.769973	0.189993	0.360162	0.390871	1.1987	0.00371665	oTSS_-_12612_WD_RS00065	1.19815	1.44522e-06	1.52286	5.48913e-08	0.437373	0.0334126	-0.459956	0.0455278	0.581608	0.00808547	-0.0876992	0.675717
OG0000289	amidophosphoribosyltransferase	DEJ70_02645	WP_010081982.1	gTSS_+_460564_DEJ70_RS02280	-1.6914	4.69657e-05	-1.69805	4.18327e-05	0.255052	0.478073	0.610634	0.041534	0.637079	0.0212547	pTSS_+_1063099_WD_RS05020	-0.173078	0.642447	-0.0423785	0.817326	-1.2074	1.97513e-07	0.0959209	0.899418	0.462303	0.00938828	0.352821	0.100746
OG0000551	protein translocase subunit SecF	DEJ70_05945	WP_006279266.1	iTSS_+_622029_DEJ70_RS02970	-1.69775	7.78949e-05	-1.70441	7.00816e-05	-0.521045	0.211568	0.514646	0.109423	0.185125	0.449109	pTSS_+_222468_WD_RS01040	-0.748914	0.00197078	-0.21151	0.28525	-1.05206	1.96593e-05	-0.0413652	0.899418	0.182575	0.424899	-0.101937	0.62938
OG0000551	protein translocase subunit SecF	DEJ70_05945	WP_006279266.1	iTSS_+_622029_DEJ70_RS02970	-1.69775	7.78949e-05	-1.70441	7.00816e-05	-0.521045	0.211568	0.514646	0.109423	0.185125	0.449109	gTSS_+_222576_WD_RS01040	-0.0289186	0.913851	-0.378088	0.139641	-3.15908	2.57758e-10	-0.00456746	0.989688	-0.365787	0.152368	0.0616219	0.805756
OG0000255	hypothetical protein	DEJ70_02230	WP_010962412.1	gTSS_+_507985_DEJ70_RS02510	-1.70215	0.00133053	-1.70881	0.00103119	0.134851	0.805156	-0.039883	0.928796	0.108234	0.747194	pTSS_+_1124142_WD_RS05330	-1.39595	2.13632e-06	-1.65872	1.36507e-05	-2.3866	8.9557e-09	-0.152872	0.821017	0.331975	0.22309	1.36665	7.31311e-07
OG0000274	cation:proton antiporter	DEJ70_02450	WP_038228080.1	asTSS_+_666322_DEJ70_RS03190	-1.71556	0.0185564	-1.72221	0.0154804	-0.6301	0.414114	0.459972	0.429053	1.05526	0.031937	pTSS_+_782336_WD_RS03675	-0.394023	0.384951	-0.765769	0.0188925	-1.4912	0.000483629	0.537104	0.120885	0.701114	0.0152642	0.986238	0.0030027
OG0000145	hypothetical protein	DEJ70_00915	WP_007548890.1	pTSS_-_1014852_DEJ70_RS04885	-1.7183	0.0134919	-0.0808902	0.894295	-1.5561	0.11334	-2.70136	0.000400846	-3.02252	0.000107741	pTSS_+_571654_WD_RS02660	-1.27959	0.000121467	-1.82053	1.42767e-07	0.761684	0.00025237	-1.42624	4.41586e-05	-2.67971	4.5997e-11	-3.23312	4.58805e-13
OG0000710	bifunctional proline dehydrogenase/L-glutamate gamma-semialdehyde dehydrogenase PutA	DEJ70_02995	WP_006279647.1	asTSS_+_1143999_DEJ70_RS05535	-1.72839	0.000486769	-1.73506	0.000364229	-0.518687	0.293377	-0.0806287	0.876229	-0.2724	0.362097	pTSS_-_97327_WD_RS00470	-0.497171	0.0359289	-0.184136	0.337112	-2.31953	6.36212e-10	-0.468756	0.0489716	0.0423118	0.831341	-0.131622	0.607265
OG0000304	DNA polymerase III subunit gamma/tau	DEJ70_02940	WP_010963179.1	asTSS_-_439766_DEJ70_RS02170	-1.885	9.28877e-05	-0.146924	0.910197	-0.0663708	0.925791	0.808434	0.0188663	0.118291	0.676896	iTSS_+_1021891_WD_RS04805	-0.488744	0.056967	-0.519245	0.0216048	-1.23288	2.35379e-06	-0.591308	0.0204577	-0.0309686	0.898511	-0.11193	0.617439
OG0000579	hypothetical protein	DEJ70_06460	WP_010962452.1	gTSS_-_279168_DEJ70_RS01385	-1.89891	0.000180549	-1.90556	0.000143194	-0.991788	0.0980702	-0.168763	0.728047	0.474483	0.122842	pTSS_-_416117_WD_RS01925	0.925521	3.61445e-05	1.10752	1.93374e-06	0.600697	0.00256444	-0.39112	0.0782806	-0.528349	0.00783741	-0.882311	5.6354e-05
OG0000615	efflux RND transporter permease subunit	DEJ70_01210	WP_010963056.1	iTSSps_-_615577_DEJ70_RS02940	-1.90026	0.00016228	-1.90692	0.000131516	-0.723555	0.146763	0.0083836	0.983911	-0.665838	0.0417851	pTSS_-_1262863_WD_RS05970	0.0960571	0.902377	-0.303068	0.104836	-1.43303	7.73153e-09	0.04708	0.899418	-0.183936	0.341598	-0.221359	0.467247
OG0000557	cytochrome b	DEJ70_06065	WP_010962823.1	iTSS_-_319043_DEJ70_RS01575	-1.94414	1.7164e-05	0.476499	0.105638	-0.97489	0.0501538	-0.0319192	0.925726	-0.278899	0.294604	pTSS_+_1115443_WD_RS05300	0.0194284	0.945729	-0.58405	0.0132294	-2.35213	7.03984e-09	0.173426	0.798978	0.00219239	0.995465	0.637507	0.0106794
OG0000338	hypothetical protein	DEJ70_03410	WP_010962599.1	pTSS_-_717028_DEJ70_RS03420	-2.19116	0.0010777	-2.19781	0.000846031	-1.55547	0.0653139	-0.383638	0.470835	0.18309	0.652705	pTSS_+_346920_WD_RS01640	-0.344949	0.186017	-0.933872	7.21105e-05	-2.05823	3.05394e-10	-0.650576	0.00695478	-0.439408	0.0367371	0.025391	0.900158
OG0000164	CTP synthase	DEJ70_01260	WP_010962887.1	asTSS_-_978919_DEJ70_RS04685	-2.5581	5.28675e-05	-0.686443	0.109372	-0.43792	0.422792	0.421907	0.3078	0.326003	0.352524	iTSS_+_450779_WD_RS02085	-2.49511	2.11856e-09	-1.38251	3.59322e-06	-1.85869	1.9852e-07	-0.390911	0.158578	-0.500499	0.0256765	0.164206	0.607265
OG0000164	CTP synthase	DEJ70_01260	WP_010962887.1	asTSS_-_978919_DEJ70_RS04685	-2.5581	5.28675e-05	-0.686443	0.109372	-0.43792	0.422792	0.421907	0.3078	0.326003	0.352524	asTSS_-_450873_WD_RS02085	-1.49069	3.0113e-06	-1.5758	4.74311e-07	-1.88114	7.03984e-09	-0.265138	0.558986	-0.618882	0.00338409	-2.93297	7.25984e-13
OG0000555	response regulator transcription factor	DEJ70_06020	WP_010963174.1	gTSS_-_328853_DEJ70_RS01625	-2.71188	1.32809e-06	-2.71851	1.25561e-06	0.399812	0.326058	-0.710386	0.0583933	-1.48463	0.000209816	pTSS_+_705833_WD_RS03320	0.328699	0.382459	-0.372903	0.139641	-1.33101	1.41866e-05	-0.619585	0.0426382	-0.113601	0.655929	0.262374	0.607265
OG0000254	dephospho-CoA kinase	DEJ70_02225	WP_010962413.1	iTSS_-_674506_DEJ70_RS03235	-3.11669	4.00442e-07	-3.12282	3.8845e-07	-0.496318	0.278069	0.269814	0.511867	0.360331	0.23069	iTSS_-_168622_WD_RS00840	0.0876874	0.902377	0.70733	0.00344684	-2.31538	1.72205e-08	0.693818	0.00714685	1.39776	3.80584e-07	0.67267	0.00887272
OG0000184	co-chaperone GroES	DEJ70_01460	WP_010962799.1	oTSS_+_934885_DEJ70_RS04495	-3.3108	0.00695839	-3.31672	0.00586898	-3.14877	0.0658911	-4.29423	0.000920032	1.92465	0.0226012	pTSS_-_289276_WD_RS01365	1.68659	6.9392e-07	1.66132	5.78145e-07	-0.113403	0.614059	-1.69271	2.51294e-06	-1.44538	3.91853e-06	-1.39756	7.76387e-06
OG0000083	DNA topoisomerase (ATP-hydrolyzing) subunit B	DEJ70_00100	WP_010962777.1	pTSS_-_1107507_DEJ70_RS05385	-3.47693	1.68871e-05	-0.930997	0.0907396	-1.00957	0.145312	-0.158305	0.873224	0.91963	0.0381345	asTSS_-_105296_WD_RS00500	0.0678935	0.902377	0.0364288	0.897302	-1.98518	9.40109e-07	-0.0786203	0.899418	-0.326018	0.226817	-0.342881	0.452287
OG0000428	pyridoxal phosphate-dependent aminotransferase	DEJ70_04635	WP_010962658.1	iTSS_+_2739_DEJ70_RS00010	-3.64893	2.06211e-09	0.0924131	0.755683	-3.48688	2.08147e-07	0.17063	0.606752	-4.95174	1.00481e-10	pTSS_+_989834_WD_RS04675	-0.0249258	0.935145	0.12978	0.664399	-1.78899	1.55961e-05	0.0493647	0.903145	0.417468	0.152368	0.122748	0.668221
OG0000596	type IV secretion system protein VirB3	DEJ70_06860	WP_010962988.1	pTSS_+_238525_DEJ70_RS01255	-3.97939	2.32118e-09	-3.98518	3.40467e-09	-3.81738	2.08147e-07	0.779795	0.0139585	-0.00889518	0.974873	iTSS_-_830372_WD_RS03865	1.69161	8.47878e-06	1.57216	1.94791e-06	0.592593	0.0338423	0.566206	0.158621	0.15828	0.589139	-2.84087	1.78752e-08
OG0000632	preprotein translocase subunit SecA	DEJ70_03450	WP_022626255.1	pTSS_-_1314357_DEJ70_RS06390	-4.01858	0.00347831	-4.02437	0.00292409	-0.393637	0.760115	0.5202	0.655025	0.938055	0.254197	pTSS_+_534321_WD_RS02445	-0.205612	0.625251	-0.38756	0.0922302	-2.0215	2.19042e-08	0.0848622	0.899418	0.566367	0.00666497	0.660159	0.0038835
OG0000780	hypothetical protein	DEJ70_04215	WP_010081932.1	pTSS_-_316028_DEJ70_RS01560	-4.64816	1.09198e-05	-4.65397	8.74829e-06	-0.928998	0.265527	0.0176834	0.980133	1.16067	0.0344379	pTSS_+_1118431_WD_RS05315	1.99948	9.10635e-06	0.839224	0.00206003	-1.75694	1.68471e-05	0.945777	0.0436339	0.495545	0.0566992	-0.111852	0.697675
OG0000214	hypothetical protein	DEJ70_01800	WP_006279541.1	pTSS_-_562811_DEJ70_RS02750	-4.80616	2.4907e-08	-4.81197	3.12728e-08	-0.649474	0.236316	0.527588	0.195086	0.671965	0.0661401	pTSS_+_617198_WD_RS02835	0.454148	0.0432765	-0.347463	0.0986412	-1.3891	8.4512e-08	-0.596931	0.00877093	-0.870337	8.26458e-05	-0.256368	0.4706
OG0000777	serine--tRNA ligase	DEJ70_03950	WP_010962351.1	iTSS_+_372098_DEJ70_RS01825	-4.84427	6.12634e-11	-4.85008	6.77109e-11	-0.619231	0.145094	0.656885	0.0278024	0.43094	0.0852798	iTSS_+_32739_WD_RS00145	-0.875239	0.00172244	-0.350636	0.186465	-2.41972	4.40283e-08	-0.288249	0.40574	-0.669052	0.0154311	-0.0416115	0.870746
OG0000571	NADH-quinone oxidoreductase subunit NuoE	DEJ70_06290	WP_010962357.1	pTSS_+_289120_DEJ70_RS01450	-4.97599	0.00238811	0.12424	0.916986	-4.81397	0.0336089	0.873239	0.439373	0.308067	0.740847	pTSS_+_709522_WD_RS03330	-0.0856009	0.902377	-0.0265385	0.932735	-1.70714	6.70793e-06	0.499958	0.0726801	0.112363	0.682087	0.0961487	0.709877
OG0000298	50S ribosomal protein L25/general stress protein Ctc	DEJ70_02735	WP_010082373.1	pTSS_-_450151_DEJ70_RS02220	-5.08153	0.0207397	-5.08734	0.0176925	-4.91952	0.121521	1.23081	0.425722	-6.38402	0.00556685	pTSS_+_158887_WD_RS00785	0.0371922	0.902377	-0.0281405	0.892744	-1.11242	2.43858e-06	-0.162978	0.693847	-0.0727511	0.7062	0.0117688	0.95303
OG0000588	hypothetical protein	DEJ70_06800	WP_010962962.1	pTSS_+_266159_DEJ70_RS01335	-6.07093	3.93013e-12	-6.07693	4.44121e-12	-0.158979	0.669721	0.447024	0.140521	0.668885	0.0207842	pTSS_+_403201_WD_RS01875	1.15138	4.37737e-07	1.18362	1.13665e-07	0.276618	0.069	-1.1085	3.61061e-06	-1.6383	3.72395e-10	-1.71685	9.75403e-11
OG0000257	OmpA family protein	DEJ70_02260	WP_010962407.1	pTSS_+_501540_DEJ70_RS02475	-6.86114	3.98237e-11	-6.86722	4.44253e-11	-0.80255	0.145094	0.18347	0.691042	0.59416	0.0620556	pTSS_-_1201701_WD_RS05705	-0.401155	0.169323	-0.734953	0.00185731	-3.32087	1.05808e-11	-0.0240482	0.93519	0.522488	0.0155964	0.776238	0.00110946
OG0000257	OmpA family protein	DEJ70_02260	WP_010962407.1	pTSS_+_501540_DEJ70_RS02475	-6.86114	3.98237e-11	-6.86722	4.44253e-11	-0.80255	0.145094	0.18347	0.691042	0.59416	0.0620556	gTSS_-_1201720_WD_RS05705	0.0965217	0.902377	0.143815	0.489314	-2.06606	1.07567e-08	0.0853722	0.899418	0.2969	0.159523	0.0419642	0.83867
